# Supplementary material for: Serial cross-sectional data on the public's perception on the coronavirus during the first months of the pandemic in Germany
Source: Data Brief. 2021 Sep 25;38:107430. doi: 10.1016/j.dib.2021.107430 (PMC8463299; doi:10.1016/j.dib.2021.107430)
Supplement: Appendix A: Questionnaire [file mmc1.xlsx]

## Sheet: EN
Appendix A: Questionnaire
Overview of the translated questionnaire
Variable	Item	Wave 1	Wave 2	Wave 3	Wave 4	Wave 5	Wave 6	Wave 7	Wave 8	Wave 9	Wave 10
		24.03. 2020	31.03. 2020	07.04. 2020	14.04. 2020	21.04. 2020	28.04. 2020	05.05. 2020	12.05. 2020	19.05. 2020	26.05. 2020
Assuming you have one of the following diseases: How large or small do you consider the health effects of this to be for you personally?
Response scale: 1 ‘very small’ – 2 – 3 – 4 – 5 ‘very large’
V1_1	Coronavirus disease	✓	✓	✓	✓	✓	✓	✓	✓	✓	✓
V1_2	Flu	✓	✓	✓	✓	✓	✓	✓	✓	✓	✓
V1_3	Cancer	✓	✓	✓	✓	✓	✓	✓	✓	✓	✓
How well or badly do you feel informed about what is happening with the novel coronavirus?
Response scale: 1 ‘very bad’ – 2 – 3 – 4 – 5 ‘very good’
V2		✓	✓	✓		✓		✓		✓
How do you evaluate the overall media coverage of the novel coronavirus?
Response options: ‘downplaying’ – ‘appropriate’ – ‘exaggerated’
V2B					✓		✓		✓		✓
What sources do you use to inform yourself about what is happening with the novel coronavirus? You can name up to 3 sources.
Open-ended question
V3_oe		✓	✓	✓	✓	✓	✓	✓	✓	✓	✓
How do you evaluate the following measures to contain the spread of the novel coronavirus?
Response options: ‘appropriate’ – ‘not appropriate’
V4_1	The closure of day-care centres and schools	✓	✓	✓	✓	✓	✓	✓
V4_2	The closure of cultural institutions like cinemas, theatres or museums	✓	✓	✓	✓	✓	✓
V4_2B	The closure of cultural institutions like cinemas or theatres							✓	✓	✓	✓
V4_3	The closure of most shops	✓	✓	✓	✓
V4_3B	The closure of certain shops					✓	✓
V4_4	The cancellation of events such as fairs, religious services or sporting events	✓	✓	✓	✓	✓
V4_4B	The cancellation of most events						✓	✓	✓	✓	✓
V4_5	The implementation of border controls	✓	✓	✓	✓	✓	✓	✓	✓	✓	✓
V4_6	The restriction of travel activities such as air travel	✓	✓	✓	✓	✓	✓	✓	✓	✓	✓
V4_7	The officially ordered quarantine for persons who have had contact with an infected person	✓	✓	✓	✓
V4_8	The contact prohibition, i.e. the almost complete prohibition of groups of more than two people in public	✓	✓	✓	✓	✓	✓	✓
V4_8B	The contact restriction, i.e. the regulation of how many people one is allowed to meet with								✓	✓	✓
V4_9	The curfew, i.e. the ban to leave one's own home without a valid reason	✓	✓	✓	✓	✓	✓
V4_10	The mandatory use of masks, i.e. the obligation to wear protective masks in certain situations					✓	✓	✓	✓	✓	✓
V4_11	The distance regulation, i.e. the requirement to maintain a minimum distance of 1.5 metres to other people							✓	✓	✓	✓
V4_12	The limitation of the maximum number of customers in shops							✓	✓	✓	✓
V4_13	The restrictions in day-care centres and schools								✓	✓	✓
Have or had you taken measures to protect yourself or your family from the novel coronavirus?
Response options: ‘no’ – ‘yes, that is: ______’ (open-ended question)
V5, V5_oe		✓	✓	✓	✓	✓	✓	✓	✓	✓	✓
How sure are you that you can protect yourself from an infection with the novel coronavirus?
Response scale: 1 ‘not sure at all’ – 2 – 3 – 4 – 5 ‘very sure’
V6		✓	✓	✓	✓	✓	✓	✓	✓	✓	✓
If you had to choose, would you rather clean your hands with soap and water or with disinfectant to protect yourself from the novel coronavirus?
Response options: ‘soap and water’ – ‘disinfectant’
V7		✓	✓	✓
How high or low do you estimate the probability of being infected with the novel coronavirus via the following paths?
Response scale: 1 ‘very low’ – 2 – 3 – 4 – 5 ‘very high’
V8_1	Food	✓	✓	✓	✓	✓	✓	✓	✓	✓	✓
V8_2	Pets	✓	✓	✓	✓	✓	✓	✓	✓	✓	✓
V8_3	Clothing	✓	✓	✓	✓	✓	✓	✓	✓	✓	✓
V8_4	Toys	✓	✓	✓	✓	✓	✓	✓	✓	✓	✓
V8_5	Cash	✓	✓	✓	✓	✓	✓	✓	✓	✓	✓
V8_6	Dishes and cutlery	✓	✓	✓	✓	✓	✓	✓	✓	✓	✓
V8_7	Door handles	✓	✓	✓	✓	✓	✓	✓	✓	✓	✓
V8_8	Proximity to other people	✓	✓	✓	✓	✓	✓	✓	✓	✓	✓
What do you think affects you more: the impact of the novel coronavirus on health or on the economic situation?
Response options: ‘impact on health’ – ‘impact on economic situation’ – ‘both equally’ – ‘neither’
V9					✓	✓	✓	✓	✓	✓	✓
Methodological note
Within a question, items were presented in random order.
Respondents were not required to answer every single question. If they did not want to or could not answer a question, 'don't know / no answer' was entered in the data set.

## Sheet: DE
Appendix A: Questionnaire
Overview of the original questionnaire
Variable	Item	Wave 1	Wave 2	Wave 3	Wave 4	Wave 5	Wave 6	Wave 7	Wave 8	Wave 9	Wave 10
		24.03. 2020	31.03. 2020	07.04. 2020	14.04. 2020	21.04. 2020	28.04. 2020	05.05. 2020	12.05. 2020	19.05. 2020	26.05. 2020
Angenommen, Sie haben eine der folgenden Krankheiten: Wie groß oder klein schätzen Sie die gesundheitlichen Auswirkungen davon für Sie persönlich ein?
Response scale: 1 ‘sehr klein’ – 2 – 3 – 4 – 5 ‘sehr groß’
V1_1	Coronavirus-Krankheit	✓	✓	✓	✓	✓	✓	✓	✓	✓	✓
V1_2	Grippe	✓	✓	✓	✓	✓	✓	✓	✓	✓	✓
V1_3	Krebs	✓	✓	✓	✓	✓	✓	✓	✓	✓	✓
Wie gut oder schlecht fühlen Sie sich über das Geschehen zum neuartigen Coronavirus informiert?
Response scale: 1 ‘sehr schlecht’ – 2 – 3 – 4 – 5 ‘sehr gut’
V2		✓	✓	✓		✓		✓		✓
Wie schätzen Sie die Berichterstattung in den Medien zum neuartigen Coronavirus insgesamt ein?
Response options: ‘verharmlosend’ – ‘angemessen’ – ‘übertrieben’
V2B					✓		✓		✓		✓
Welche Quellen nutzen Sie, um sich über das Geschehen zum neuartigen Coronavirus zu informieren? Sie können bis zu drei Quellen nennen.
Open-ended question
V3_oe		✓	✓	✓	✓	✓	✓	✓	✓	✓	✓
Wie beurteilen Sie die folgenden Maßnahmen zur Eindämmung der Ausbreitung des neuartigen Coronavirus?
Response options: ‘angemessen’ – ‘nicht angemessen’
V4_1	Das Schließen von Kitas und Schulen	✓	✓	✓	✓	✓	✓	✓
V4_2	Das Schließen von kulturellen Einrichtungen wie Kinos, Theater oder Museen	✓	✓	✓	✓	✓	✓
V4_2B	Das Schließen von kulturellen Einrichtungen wie Kinos oder Theater							✓	✓	✓	✓
V4_3	Das Schließen der meisten Geschäfte	✓	✓	✓	✓
V4_3B	Das Schließen bestimmter Geschäfte					✓	✓
V4_4	Das Absagen von Veranstaltungen wie Messen, Gottesdiensten oder Sportveranstaltungen	✓	✓	✓	✓	✓
V4_4B	Das Absagen der meisten Veranstaltungen						✓	✓	✓	✓	✓
V4_5	Das Einführen von Grenzkontrollen	✓	✓	✓	✓	✓	✓	✓	✓	✓	✓
V4_6	Das Einschränken von Reiseaktivitäten wie Flugreisen	✓	✓	✓	✓	✓	✓	✓	✓	✓	✓
V4_7	Die amtlich angeordnete Quarantäne für Personen, die Kontakt mit einer infizierten Person hatten	✓	✓	✓	✓
V4_8	Das Kontaktverbot, also das fast vollständige Verbot von Gruppen mit mehr als zwei Personen in der Öffentlichkeit	✓	✓	✓	✓	✓	✓	✓
V4_8B	Die Kontaktbeschränkung, also die Regelung, mit wie vielen Personen man sich treffen darf								✓	✓	✓
V4_9	Die Ausgangssperre, also das Verbot, die eigene Wohnung ohne triftigen Grund zu verlassen	✓	✓	✓	✓	✓	✓
V4_10	Die Maskenpflicht, also die Verpflichtung, in bestimmten Situationen Schutzmasken zu tragen					✓	✓	✓	✓	✓	✓
V4_11	Die Abstandsregelung, also die Vorgabe, einen Mindestabstand von 1,5 Metern zu anderen Personen einzuhalten							✓	✓	✓	✓
V4_12	Die Beschränkung der maximalen Kundenanzahl in Geschäften							✓	✓	✓	✓
V4_13	Die Einschränkungen im Schul- und Kitabetrieb								✓	✓	✓
Haben oder hatten Sie Maßnahmen ergriffen, um sich oder Ihre Familie vor dem neuartigen Coronavirus zu schützen?
Response options: ‘nein’ – ‘ja, und zwar: ______’ (open-ended question)
V5, V5_oe		✓	✓	✓	✓	✓	✓	✓	✓	✓	✓
Wie sicher sind Sie sich, dass Sie sich selbst vor einer Ansteckung mit dem neuartigen Coronavirus schützen können?
Response scale: 1 ‘gar nicht sicher’ – 2 – 3 – 4 – 5 ‘sehr sicher’
V6		✓	✓	✓	✓	✓	✓	✓	✓	✓	✓
Wenn Sie sich entscheiden müssten, würden Sie Ihre Hände eher mit Wasser und Seife oder eher mit Desinfektionsmittel reinigen, um sich vor dem neuartigen Coronavirus zu schützen?
Response options: ‘Wasser und Seife’ – ‘Desinfektionsmittel’
V7		✓	✓	✓
Wie hoch oder niedrig schätzen Sie die Wahrscheinlichkeit ein, sich mit dem neuartigen Coronavirus über die folgenden Wege anzustecken?
Response scale: 1 ‘sehr niedrig’ – 2 – 3 – 4 – 5 ‘sehr hoch’
V8_1	Lebensmittel	✓	✓	✓	✓	✓	✓	✓	✓	✓	✓
V8_2	Haustiere	✓	✓	✓	✓	✓	✓	✓	✓	✓	✓
V8_3	Kleidung	✓	✓	✓	✓	✓	✓	✓	✓	✓	✓
V8_4	Spielzeug	✓	✓	✓	✓	✓	✓	✓	✓	✓	✓
V8_5	Bargeld	✓	✓	✓	✓	✓	✓	✓	✓	✓	✓
V8_6	Geschirr und Besteck	✓	✓	✓	✓	✓	✓	✓	✓	✓	✓
V8_7	Türklinken	✓	✓	✓	✓	✓	✓	✓	✓	✓	✓
V8_8	Nähe zu anderen Menschen	✓	✓	✓	✓	✓	✓	✓	✓	✓	✓
Was denken Sie, was betrifft Sie stärker: die gesundheitlichen oder die wirtschaftlichen Auswirkungen des neuartigen Coronavirus?
Response options: ‘gesundheitliche Auswirkungen’ – ‘wirtschaftliche Auswirkungen’ – ‘beide gleichermaßen’ – ‘keine von beiden’
V9					✓	✓	✓	✓	✓	✓	✓
Methodological note
Within a question, items are presented in random order.
Respondents were not required to answer every single question. If they did not want to or could not answer a question, 'don't know / no answer' was entered in the data set.
