# Supplementary material for: Serial cross-sectional data on the public's perception on the coronavirus during the first months of the pandemic in Germany
Source: Data Brief. 2021 Sep 25;38:107430. doi: 10.1016/j.dib.2021.107430 (PMC8463299; doi:10.1016/j.dib.2021.107430)
Supplement: Raw data (CSV) [file mmc4.csv]

id	weight	wave	date	phone	number_mobile	number_landline	sex	age	state	region	bik	education	occupation	household_size	household_size_from14	household_income	V1_1	V1_2	V1_3	V2	V2B	V3_oe	V4_1	V4_2	V4_2B	V4_3	V4_3B	V4_4	V4_4B	V4_5	V4_6	V4_7	V4_8	V4_8B	V4_9	V4_10	V4_11	V4_12	V4_13	V5	V5_oe	V6	V7	V8_1	V8_2	V8_3	V8_4	V8_5	V8_6
130001	,217955	1	240320	1	1	1	1	41	9	1	7	5	1	5	2	4	2	1	5	3		Presse Online Radio	1	1		1		1		1	1	1	1		1					1	Kontakteinschränkung, gesteigerte Hygiene	2	1	2	3	2	2	3	2
130002	1,560753	1	240320	1	1	0	2	21	9	1	6	3	1	3	2	4	3	2	5	3		Radio, RKI	1	1		1		1		1	1	1	1		1					1	mehr Hygiene, Kind ist zuhause, mehr Distanz, nicht jeden Tag einkaufen	3	1	1	1	1	4	3	1
130003	1,880982	1	240320	1	1	0	2	46	9	1	4	2	1	4	4	9	5	5	5	4		Internet, und was ich von andren Leuten höre	2	2		1		1		1	1	2	1		1					1	gehe nur zur Arbeit oder zum Einkaufen, sonst bleibe ich zuhause	5	2	5	9	5	5	5	1
130004	1,154053	1	240320	1	1	0	2	53	15	2	4	3	1	2	2	3	1	1	1	5		Nachrichten, Internet,	1	1		2		1		1	2	1	1		1					1	Händewaschen, keine Umarmung, kein Händeschütteln, registrieren der Besuche	3	1	5	1	1	9	5	1
130005	3,84907	1	240320	1	1	3	1	23	12	2	5	3	1	3	3	4	1	2	1	5		Google, Radio und Fernsehn.	2	1		1		1		1	1	1	1		1					2		3	1	1	2	4	2	3	2
130006	1,262995	1	240320	1	1	3	2	43	5	1	7	5	1	2	2	9	5	5	5	4		internet tv zeitung	1	1		1		1		1	1	1	1		1					1	zuhause	4	2	3	1	1	2	5	1
130007	,217678	1	240320	1	2	3	2	59	9	1	7	3	1	1	1	2	5	1	3	5		Internet, Arbeit, Apotheke	1	1		1		1		1	1	1	1		1					2		1	1	1	1	1	5	5	5
130008	1,206971	1	240320	1	1	3	1	24	3	1	6	4	2	2	2	2	2	1	3	5		Website des Robert-Koch-Instituts, Upday (App), heute-show	1	1		1		1		2	1	1	1		2					1	Ich gehe nicht mehr in die Stadt, kaufe nur noch das Nötigste ein, halte mich weitestgehend zuhause auf, öfteres Hände waschen, Andere über das Virus informieren	1	1	1	3	2	3	1	2
130009	,205739	1	240320	1	1	1	2	27	9	1	4	5	1	3	3	4	4	2	5	3		Gisandata, BGHW	1	1		1		1		1	1	1	1		1					1	Soziale Kontakte meide und öfteres Haände waschen	3	1	2	2	3	4	3	3
130010	,204344	1	240320	1	2	3	1	67	1	1	5	4	2	1	1	2	3	2	5	5		Nachrichten Internet Zeitung	1	1		1		1		1	1	1	1		1					1	ich bleib zu Hause	4	1	1	1	1	9	4	1
130011	,2035	1	240320	1	2	3	1	29	8	1	7	5	1	1	1	1	1	1	5	5		Tagesschau, Internet, Podcast	1	1		1		1		1	1	1	1		1					1	An die Auflagen halten, Händewaschen, -desinfizieren	3	1	3	1	2	2	2	2
130012	,253228	1	240320	1	1	2	2	52	3	1	6	5	1	3	3	3	1	1	2	4		Tageszeitung und TV	1	1		1		1		1	1	1	1		1					1	wir bleiben zu Hause und gehen nur ab und zu einkaufen	3	1	3	3	2	4	4	3
130013	,232612	1	240320	1	1	1	2	37	10	1	6	5	1	2	2	3	5	3	5	5		Robert Koch Institut, ZDF-Nachrichten und WHO-Organisation	1	1		1		1		1	1	1	1		1					1	Abstand halten, Desinfektion, häufiges Händewasche	3	1	1	1	3	1	5	5
130014	,5861	1	240320	1	2	2	2	29	3	1	6	5	1	2	2	9	3	2	5	4		Nachrichten, Informationen vom Gesundheitsminsterium und Robert Koch Institut	1	1		1		1		2	1	1	1		1					1	Das Befolgen von den Anordnungen und kaum soziale Kontakte einzugehen.	3	1	4	1	3	4	5	3
130015	2,069773	1	240320	1	1	0	1	57	14	2	6	3	1	1	1	2	3	5	5	5		tv internet	1	1		1		1		1	1	1	1		1					1	desinfektion hände waschen	1	1	1	2	3	9	4	1
130016	,212795	1	240320	1	2	0	2	25	8	1	7	5	1	1	1	3	2	1	5	4		Tageszeitungen, RKI, Fernsehen: Tagesschau, heute	1	1		1		1		1	1	1	1		1					1	Ausgangssperre, kein Kontakt zur Familie	2	1	3	1	1	2	3	4
130017	4,0842	1	240320	1	1	0	2	27	5	1	7	5	2	1	1	1	3	4	5	4		Internet, Radio, Erzählungen.	1	1		1		1		2	1	1	1		2					1	Treffen mit Freunden abgesagt, bleibe absolut zuhause, bei Arbeit bei VerdaCHT DAHEIM GEBKIEBEN.	3	2	3	2	2	2	3	3
130018	,253228	1	240320	1	1	3	1	60	5	1	7	4	1	1	1	3	2	2	2	4		Internet/Presse; Radio; TV	1	1		1		1		1	2	1	1		1					1	Desinfektion, weniger Ausgang und Befolgen der Ratschläge	2	9	9	9	9	9	9	9
130019	,206593	1	240320	1	1	3	2	29	9	1	4	5	1	2	2	4	2	1	4	4		Internet auf WEbseiten Fernsehen und Radio	1	1		1		1		1	1	1	1		1					1	wir haben gesprochen und Vorgaben der Regierung gehalten	3	1	4	3	3	3	4	3
130020	,272411	1	240320	1	1	1	2	60	9	1	7	3	1	1	1	9	4	1	3	5		phoenix, zdf , sueddeutsche zeitung	1	1		1		1		2	1	1	1		1					1	großveranstaltungen vermieden ( fasstnacht)	3	1	1	1	1	4	1	1
130021	1,113834	1	240320	1	1	0	1	46	3	1	5	5	1	2	2	4	2	2	4	4		Radio, TV, Internet	1	1		1		1		1	1	1	1		1					1	Wenigwe Präsenz wo Leute wo Leute sind, Shopping Center, Laden.	2	1	4	1	1	5	2	1
130022	,224721	1	240320	1	2	0	1	53	9	1	6	5	1	1	1	2	3	3	4	4		Handy , Internet und Fernsehen.	2	2		2		1		2	2	1	2		2					1	Ich bleibe zuhause oder halten den Abstand ein.	2	1	1	4	2	2	3	2
130023	,224502	1	240320	1	1	2	1	34	16	2	4	4	2	1	1	2	3	1	5	4		ZP: 'TV-Nachrichten:tagesschau, Phönix:Der Tag, Gesundheitsamt:website	1	1		1		1		1	1	1	1		1					1	ZP: Kontaktbeschränkung, einkaufe aufs notigste escharanken, bisschen mehr hande waschen	1	1	2	1	2	5	3	4
130024	2,839296	1	240320	1	1	3	1	55	7	1	6	2	1	2	2	3	2	3	3	4		Internet und Fernsehen	1	1		1		1		1	1	1	1		1					2		1	2	2	2	2	3	2	1
130025	2,851625	1	240320	1	1	3	1	26	9	1	7	2	1	2	2	3	5	5	5	3		Robert Koch Institut; interne Informationen des Arbeitgebers (arbeitet im medizinischen Bereich)	9	1		2		1		1	1	1	1		1					1	sind wir daheim geblieben	5	1	1	3	1	5	5	1
130026	,49368	1	240320	1	1	3	1	54	14	2	5	5	1	2	2	4	1	1	3	2		Internet, Emails und Zeitung	1	9		2		9		2	1	1	2		9					1	Kontaktvermeidung, Abstand zu anderen Menschen halten, kein Händedrücken zur Begrüßung.	3	1	3	1	2	4	2	2
130027	2,028235	1	240320	1	1	0	2	31	14	2	3	2	1	3	1	9	1	1	1	3		keine	1	1		1		1		1	1	1	1		1					2		9	1	3	1	3	3	5	1
130028	,335711	1	240320	1	1	3	1	51	8	1	6	3	1	4	3	9	3	3	4	2		Internet, TV	2	2		2		2		2	2	2	2		2					1	Halte mich an die verordneteo Kontaktaktbeschränkungen, bringe Kinder nicht in die Schule.	1	1	1	2	1	4	3	3
130029	,209659	1	240320	1	1	3	2	63	12	2	5	2	2	1	1	2	2	1	5	4		Tv, Rundfunk und Internet	1	1		9		1		1	1	1	1		1					2		9	1	1	1	1	3	3	1
130030	,253228	1	240320	1	1	1	1	83	2	1	7	4	2	1	1	2	5	3	3	5		gedruckte Medien, Medien, die man ins haus bekommt (Fernsehen)	1	1		1		1		1	1	1	1		1					1	Das sich zu hause bleibe, nur die Wege gehe, die unbedingt nötig sind. Den Kontakt über elektronische Wege erledige.	3	1	1	9	3	1	1	5
130031	,215581	1	240320	1	1	1	1	40	5	1	7	5	1	3	3	4	1	1	3	4		Reichsinformationsdienst (Niederlande), Gemeinde bei der ich arbeite, Medien	1	2		2		1		1	1	1	1		2					2		4	2	1	1	1	1	1	1
130032	,396902	1	240320	1	1	3	1	56	3	1	5	3	1	2	2	3	3	2	4	4		Zeitung, Fernsehen, Hausarzt	2	1		1		1		1	1	1	2		2					1	Händewaschen	3	1	2	1	2	2	3	3
130033	,23886	1	240320	1	1	1	1	57	5	1	6	3	2	1	1	1	3	5	3	2		Ich bin im Betreuten Wohnen da werde ich informiert	2	2		2		2		2	2	9	2		2					2		5	2	5	4	4	2	3	5
130034	2,558944	1	240320	1	1	0	1	69	15	2	5	2	2	2	2	2	1	1	1	5		Fernsehen	1	1		1		1		1	1	1	1		1					2		4	1	2	1	1	1	3	1
130035	1,583676	1	240320	1	2	1	1	70	11	1	7	5	2	2	2	9	3	1	3	4		Radio+Fernsehen (öffentlich-rechtliche Sender), Ärzte, Apotheker	1	1		1		1		1	1	1	1		1					2		3	1	1	1	1	1	2	2
130036	3,72027	1	240320	1	1	0	2	74	3	1	3	2	2	1	1	1	5	2	5	5		tageszeitung fernsehen	1	1		1		1		1	1	1	1		1					1	man trifft sich nicht	4	1	2	2	2	3	3	2
130037	2,23234	1	240320	1	1	2	2	50	9	1	2	2	1	3	3	2	5	5	5	4		Internet, Radio und Fernsehen	1	1		1		1		1	1	1	1		1					2		3	1	1	1	2	3	2	2
130038	1,179656	1	240320	1	2	1	1	61	1	1	7	5	2	2	2	3	5	1	5	5		Deutschland Radio, öffentlich-rechtliche Nachrichtensendungen, wie ARD und ZDF, Harald Lech aus München	1	1		1		1		1	1	1	1		1					1	Schutzmasken selbst genäht, Kontakt komplett abgebrochen	2	1	1	3	1	3	4	1
130039	,301077	1	240320	1	1	2	1	23	9	1	7	4	2	3	3	2	3	3	4	4		Internet Zeitungen	1	1		1		1		1	1	1	1		1					1	Zuhause bleiben	2	1	2	3	1	1	1	2
130040	,253228	1	240320	1	1	3	1	52	3	1	6	4	1	4	4	3	3	1	5	5		internet tv zeitung	1	1		1		1		1	1	1	1		1					1	hygiene abstand halten	3	1	2	2	2	5	2	1
130041	,297258	1	240320	1	1	1	2	56	9	1	4	3	2	1	1	3	4	2	4	4		Internet, TV, Radio	1	1		1		1		1	1	1	1		1					1	Altersheim keine Besuche, nur Telefon	1	1	1	1	1	2	1	1
130042	2,496974	1	240320	1	1	0	1	43	5	1	3	2	1	1	1	1	5	5	5	5		ZDF TV	1	1		2		1		1	1	1	2		1					2		5	1	5	5	5	5	5	5
130043	4,609217	1	240320	1	1	0	2	35	6	1	7	3	1	2	2	2	1	3	4	5		NTV, zdf-Nachrichten, Fernsehen	1	1		1		1		1	1	1	1		1					1	halte Abstand zu anderen Personen, halte Hygiene ein	5	1	1	1	1	2	5	5
130044	2,548781	1	240320	1	2	0	1	38	4	1	7	5	1	2	2	4	1	1	4	5		iNTERNET, WENIGER fERNSEHEN, bEHÖRDENPOST.	1	1		1		1		1	1	1	1		2					1	HÄNDEWASCHEN, Desinfektion, keine VERANSTALTUNGEN, Abstand halten.KEINE Gruppentreffen.	3	1	1	2	1	1	1	1
130045	3,84907	1	240320	1	1	3	2	44	5	1	4	2	2	3	3	3	3	1	1	3		Fernsehen, Internet	1	1		1		1		1	1	1	1		1					2		2	1	2	1	3	3	3	4
130046	,209469	1	240320	1	1	3	2	67	6	1	6	3	2	1	1	1	1	9	9	1		Gucke Euronews, NTV und die Welt	1	1		1		1		1	1	1	1		1					1	Ich habe mich seit Dezember von der Öffentlichkeit zurückgezogen	1	1	4	2	2	5	5	2
130047	,220542	1	240320	1	1	0	1	40	9	1	4	5	1	3	2	2	5	5	5	5		Zeitung, Internet, Fernsehen(öffentlich-rechtlich).	1	1		1		1		1	1	1	1		1					1	'(..)gängige, verstärkt auf Hygiene achten, Vorschriften einhalten und Abstand; respektvoller Umgang.'	1	1	3	3	3	5	5	3
130048	1,996411	1	240320	1	1	3	2	73	5	1	4	2	2	1	1	4	2	2	2	5		internet und tv	1	1		1		1		1	1	1	1		1					1	ist vorsichtiger, behält sich zurück, lebt nach den empfehlungen	4	1	1	1	1	1	3	1
130049	,227062	1	240320	1	1	1	1	91	5	1	6	5	2	2	2	4	3	1	2	5		FAZ und Fernsehen	1	1		1		1		1	1	1	1		1					1	Die freiwillige Quarantäne.	4	1	2	9	9	9	1	1
130050	,53805	1	240320	1	1	3	1	45	3	1	7	5	1	2	2	4	4	2	4	1		Internetseiten von Bund und Land, Informationsschreiben	1	1		1		1		2	1	1	1		1					1	nicht mehr so viel rausgehen.	3	1	2	2	1	4	4	4
130051	1,041303	1	240320	1	1	3	1	70	3	1	3	2	2	2	2	3	9	3	5	4		Fernsehen, Zeitung	1	1		1		1		9	1	1	1		1					1	zu Hause bleiben	2	1	3	5	3	4	3	2
130052	,21391	1	240320	1	1	1	2	59	5	1	6	5	1	2	2	9	5	4	5	5		Internet, Fernsehen, Radio	1	1		1		1		1	1	1	1		1					1	Zuhause bleiben	4	1	3	4	5	5	5	5
130053	,217346	1	240320	1	1	3	1	37	1	1	6	4	1	4	2	3	4	2	5	4		lokale Zeitungsredaktion, Abendnachrichten	1	1		1		1		1	1	1	1		1					1	Osterurlaub verschoben, Termine abgesagt	3	1	1	1	1	1	2	1
130054	,253228	1	240320	1	1	1	2	60	8	1	7	5	1	3	3	4	2	1	5	5		Fernsehen, Internet und Freunde	1	1		1		1		1	1	1	1		1					1	Nicht mehr umarmen in der gesamten Familie.	3	1	1	1	1	1	2	5
130055	4,038555	1	240320	1	1	3	1	32	5	1	6	2	1	3	2	9	2	5	1	5		Internet und Fernsehen	1	1		1		1		1	1	1	1		1					1	zuhause bleiben	4	1	3	2	3	2	3	2
130056	4,301259	1	240320	1	1	0	2	18	5	1	6	4	2	2	2	1	3	1	2	5		Tagesschau	1	1		1		1		1	1	1	1		1					1	Familienfeiern wurden abgesagt, Reisen haben wir abgesagt und Treffen, Partys und Geburtstage	2	1	4	2	4	5	5	5
130057	,481995	1	240320	1	1	1	2	80	8	1	7	2	2	1	1	1	1	1	1	5		Fernsehen	1	1		1		1		1	2	2	1		2					1	Ich bete.	5	1	3	4	3	5	1	2
130058	4,390669	1	240320	1	2	3	1	31	5	1	6	2	1	5	5	4	2	3	1	5		Internet, Gespräche, Radio.	1	1		1		1		1	1	1	1		1					1	Eltern beraten nicht zu fliegen. Vermeiden von nahen Kontakten, hauptsächlich beruflich.	5	1	2	2	2	3	5	3
130059	1,14178	1	240320	1	1	0	1	28	11	2	7	3	1	1	1	2	4	1	5	3		TV über Internet und Internet allgemein	1	1		1		1		1	1	1	1		1					1	ich bin persönlich seit 8 Tagen in meiner Wohnung, einziger Kontakttakt zu meiner Freundin	1	1	2	1	3	4	5	1
130060	,309534	1	240320	1	1	3	1	74	9	1	7	3	2	2	2	9	4	1	4	5		fernsehen, radio	1	1		1		1		1	1	1	1		1					1	hält sich an vorgaben von bayern: nicht aus der wohnung gehen, wenn es nicht nötig ist/täglisch duschen mit haarewaschen	3	1	3	1	2	2	3	3
130061	,390169	1	240320	1	3	2	1	24	9	1	6	3	1	5	2	4	1	3	1	4		Fernsehen, Internet, Ärzte	1	1		2		2		1	1	2	1		1					2		3	1	4	2	1	4	5	3
130062	4,214583	1	240320	1	1	0	1	55	5	1	4	2	1	4	4	4	2	2	2	5		tv und zeitung	1	1		1		1		1	1	1	1		1					2		1	1	1	1	3	4	2	2
130063	,253228	1	240320	1	1	2	2	55	2	1	7	4	1	1	1	9	3	3	1	5		Radio, Welt, NDR	1	1		1		1		1	1	1	1		1					1	Tochter außen vor	4	1	9	3	9	9	4	1
130064	4,001784	1	240320	1	1	0	1	38	5	1	7	3	1	1	1	2	1	1	4	2		Ausländische Nachrichten, Hürriet etc. Englische Cnn, amerikanische, zappe weiter durch.	2	1		2		2		1	1	1	1		1					2		2	1	2	1	2	2	2	2
130065	3,152065	1	240320	1	1	0	1	39	16	2	5	3	1	2	1	3	1	1	5	5		Fernsehen Internet und Arbeit	1	1		1		1		1	1	1	1		1					2		2	1	2	2	2	1	3	1
130066	,219331	1	240320	1	1	1	1	80	6	1	6	5	2	1	1	4	5	3	3	5		Fernsehen, Tageszeitung, Wochenzeitung	1	1		1		1		1	1	1	1		1					1	gehe ich nicht mehr ausser Haus.	4	2	3	1	4	5	4	1
130067	1,102064	1	240320	1	1	2	1	53	9	1	7	2	1	1	1	9	3	3	5	2		Radio, TV, Internet	9	1		1		1		1	9	1	2		9					2		1	1	9	9	9	9	4	9
130068	,253228	1	240320	1	1	3	2	25	9	1	3	4	1	2	2	4	2	3	4	4		Internet und US Nachrichten	1	1		1		1		1	1	1	1		1					1	Home office Kontakte minimieren	3	1	2	1	2	3	3	2
130069	1,017383	1	240320	1	1	3	1	22	9	1	6	4	2	2	2	1	2	2	5	5		Robert Koch Institut, örtliche Zeitung: 'Mittel Bayrische' und Deutschlandfunk	1	1		1		1		1	1	1	1		1					1	Die vorgeschriebenen Sachen: Kein persönlicher Kontakt mehr, sondern mehr e-mail- u.s.w Kontakte	3	1	1	2	1	3	5	1
130070	,326189	1	240320	1	1	0	2	34	11	2	7	4	1	2	2	9	5	2	5	5		öffentlich-rechtliche Sender, wie ARD und ZDF und Robert-Koch-Institut (RKI)	1	1		1		1		1	1	1	1		2					1	keinen Treffen, nicht mal aus der Familie. Nur telefonischen Kontakt halten.	2	1	1	1	1	1	3	1
130071	3,491288	1	240320	1	1	0	2	53	5	1	5	3	1	1	1	1	5	3	5	3		Radio Fernsehen Internet	1	1		1		1		1	1	1	1		1					1	Händewaschen Plastikhandscguhe draussen Abstand halten	1	2	3	3	4	5	5	4
130072	1,453116	1	240320	1	2	3	2	37	5	1	7	5	1	4	2	4	1	1	5	5		Fernsehen, Radio, Internet	1	1		1		1		1	1	1	1		2					1	Kontaktreduzierung, Homeoffice	1	1	1	1	1	5	4	4
130073	2,703943	1	240320	1	1	3	1	21	5	1	7	4	2	5	5	4	2	1	4	5		RKI, Fernsehen, Tagesschau APP, Nachrichtenpodkast.	1	1		1		1		1	1	1	2		1					1	Hygieneartikel wie Seife, Kontakteinschränkung auch mit der Familie.	3	1	3	3	5	4	4	5
130074	,206461	1	240320	1	1	1	2	77	5	1	6	4	2	2	2	4	3	1	5	5		Zeitung, Internet, Fernsehen	1	1		1		1		1	1	1	1		1					1	Wir bleiben zu Hause	3	1	3	1	1	1	2	3
130075	4,848941	1	240320	1	1	0	2	49	3	1	6	2	1	2	2	2	5	5	5	5		fernseher radio	1	1		1		1		1	1	1	1		1					1	wenig kontakte zur welt fast alle zuhause ich arbeite aber alle anderen zuhause	3	1	1	1	3	4	5	3
130076	3,84907	1	240320	1	1	1	1	18	16	2	6	4	2	2	2	4	1	1	4	5		Nachrichten im Fernsehen,Internet	1	1		1		1		1	1	1	1		1					1	vorgegebene Anordnungen und Hygieneanordnung einhalten	2	1	5	4	3	1	5	2
130077	,594964	1	240320	1	1	2	2	45	2	1	7	3	1	3	2	1	1	1	1	5		Radio	1	2		2		2		2	1	2	2		2					1	sind wir zu Hause geblieben	1	1	1	1	1	1	1	1
130078	,210745	1	240320	1	2	1	2	37	3	1	6	5	1	1	1	4	9	9	9	3		Internet	1	1		1		1		2	1	1	1		2					1	eingeschränkter Kontakt, Masken tragen,	3	1	3	2	2	1	4	3
130079	,236582	1	240320	1	1	3	1	40	9	1	6	5	1	3	2	4	2	2	5	4		Internet, Fernsehn und Arbeitgeber.	1	1		1		1		1	1	1	1		1					1	Kein direkter (körplicher) Kontakt zu älteren Familienmitgliedern über 60 und Aufklärung der älteren Familienmitglieder.	1	1	1	1	2	3	1	3
130080	4,481459	1	240320	1	1	0	2	46	9	1	6	3	1	1	1	3	3	3	5	5		tv	1	1		1		1		1	1	1	1		1					1	kontakt zur mutter auf das nötigste reduziert und hält abstand zu anderen	5	1	1	1	1	4	1	4
130081	1,308423	1	240320	1	2	0	1	33	5	1	7	5	1	2	2	4	3	1	4	5		öffentlich-rechtlicher Rundfunk, Fernsehen, Robert-Koch-Institut	1	1		1		1		1	1	1	1		1					1	Beschaffen von Mundschutz, Hygienemassnahmen, Vermeiden des Verlaassens der Wohnung	1	1	1	1	1	1	1	3
130082	,229086	1	240320	1	1	3	1	61	5	1	6	5	1	2	2	3	1	2	1	5		Tv, Internet, Radio	1	1		1		1		1	1	1	1		1					1	Wir haben uns isoliert. Wir gehen nur raus zum einkaufen oder apotheke	3	1	2	1	4	5	2	5
130083	3,305032	1	240320	1	1	0	1	34	7	1	5	4	1	5	5	9	3	2	2	5		NDR-Podcast 'Corona-Update'	1	1		1		1		2	1	1	1		1					1	Home-Office, möglichst wenig rausgehen, viel Hände waschen	2	1	1	1	1	1	3	1
130084	,231155	1	240320	1	1	1	2	21	6	1	7	4	2	4	2	9	4	3	4	5		internet personen	1	1		1		1		2	1	1	1		1					1	zuhause	3	1	1	2	2	1	4	3
130085	,242091	1	240320	1	1	1	2	40	5	1	6	5	1	3	1	2	2	2	5	4		Nachrichten,	1	1		1		1		1	1	1	1		2					1	Wir sind seit über einer Woche nicht mehr unter Menschen gewesen, Großeltern bewusst nicht besucht	3	1	2	1	2	5	3	5
130086	,20819	1	240320	1	1	2	1	42	9	1	7	5	1	1	1	3	3	3	4	4		Internet, Fernsehen	1	1		1		1		1	1	1	1		2					2		1	1	2	1	2	2	5	2
130087	,227207	1	240320	1	1	1	1	75	3	1	6	5	2	1	1	2	3	1	2	5		Tageszeitung, Fernseher und Radio	1	1		1		1		1	1	1	2		1					2		3	1	1	1	3	1	4	1
130088	,253228	1	240320	1	1	2	1	64	14	2	7	5	1	2	2	2	2	3	3	2		Radio, Fernsehen	1	1		2		1		1	2	1	1		2					2		2	1	2	1	2	1	2	1
130089	,226282	1	240320	1	1	2	1	65	11	2	7	3	2	2	2	2	2	2	2	4		Fernsehen, Internet, Zeitung	1	1		1		1		1	1	1	1		1					2		3	1	1	4	1	4	4	3
130090	,910501	1	240320	1	1	3	1	67	5	1	7	2	2	3	3	4	5	3	5	4		ZDF, Sat1, Vidiotext	1	1		1		1		1	9	1	2		1					2		1	1	2	1	3	3	5	1
130091	1,64598	1	240320	1	1	0	1	61	11	1	7	2	1	2	2	1	1	1	1	3		Internet, Fernsehn und Facebook.	1	1		1		1		1	1	1	1		1					1	Händewaschen, Desinfektion, Mundschutz, Abstand 1,50 m.	3	2	5	5	5	5	5	5
130092	,217548	1	240320	1	1	3	2	57	5	1	4	5	1	2	2	9	1	1	5	5		Internet, Fernsehen, Radio	1	1		1		1		1	1	1	1		1					1	Desinfektionsmittel gekauft, ferngehalten von Oma und Oma, Einkaufen für ältere Bevölkerung	1	1	3	1	3	5	1	5
130093	1,417449	1	240320	1	1	2	1	58	8	1	7	2	1	2	2	3	2	2	5	2		Internet, Tageszeitung, öffentlich-rechtliches Fernsehen.	2	2		2		2		2	2	2	2		2					1	Hygiene: Hände waschen. Besuchabsagungen in Altersheimen zum Schutz derer.	1	1	1	2	2	2	2	3
130094	1,269363	1	240320	1	1	3	1	32	9	1	4	3	1	3	3	9	3	1	5	5		Internet, Zeitung, Radio	1	1		2		1		2	1	1	1		1					2		2	2	4	1	1	2	2	1
130095	1,503886	1	240320	1	1	0	2	30	2	1	7	5	1	2	2	4	1	1	4	5		Zeit online,Spiegel.de,Hamburg.de	1	1		1		1		1	1	1	1		2					1	freiwillige Quarantäne da ich zurückkam aus Risikogebiet. Einschräkung von Kontakten,Mindestabstand einhalten, seltener einkaufen gehen	4	1	1	1	1	4	4	2
130096	1,086739	1	240320	1	1	3	1	36	9	1	7	5	1	3	2	4	2	2	5	5		ZP: 'RKI, Podcast - Prof. Drosten, lokale Presse.'	1	1		1		1		2	1	1	1		2					1	ZP: 'Befolgung der Hygienemaßnahmen, Einhaltung der empfohlenen Isolationsmöglichkeit.'	2	1	1	1	1	1	1	1
130097	3,426417	1	240320	1	1	0	2	46	10	1	6	4	2	1	1	1	5	1	5	5		Kultur Radio Ard Zdf	1	1		1		1		1	1	1	1		1					1	halte mich an die Maßnahmen, Abstand halten	3	1	5	5	9	9	5	9
130098	,225167	1	240320	1	2	3	1	49	9	1	6	4	1	1	1	4	3	1	3	4		Fernsehen, Tageszeitung	1	1		1		1		1	1	1	1		1					2		1	1	1	1	1	4	1	1
130099	,203046	1	240320	1	1	3	1	57	8	1	3	5	1	1	1	3	3	3	3	4		Fernsehen, Internet, Zeitung	2	1		2		1		1	1	1	1		2					1	Hygiene	1	1	2	1	1	2	4	2
130100	,223209	1	240320	1	1	3	2	36	2	1	7	4	1	5	2	4	5	2	5	4		Internat Nachrichten Fernsehen	1	1		1		1		1	1	1	1		1					1	wir gehen nicht alle raus, kein Besuch	4	1	3	3	3	5	5	3
130101	,253228	1	240320	1	1	3	1	65	5	1	7	4	2	2	2	4	5	1	4	2		fernsehen, internet, gespräche	1	1		1		1		1	1	1	1		1					1	zuhause bleiben	2	1	2	3	2	2	5	4
130102	,21259	1	240320	1	1	2	2	66	14	2	7	4	2	2	2	4	4	2	5	2		internet, fernsehen, radio	1	1		1		1		1	1	1	1		1					2		2	1	3	4	3	5	2	3
130103	1,253852	1	240320	1	1	0	1	40	8	1	7	5	1	4	2	4	2	1	3	5		Internet, TV	1	1		2		1		1	1	1	1		2					1	öfter Hände waschen, Kontakte vermeiden, Desinfektionsmittel, jeden Tag Vitamine	4	1	3	1	1	1	2	1
130104	,253228	1	240320	1	1	2	1	35	9	1	5	5	1	3	2	3	2	1	4	3		robert koch institut, welt gesundheitsorganisation, online zeitungen	1	1		1		1		1	1	1	1		1					1	hält sich an die beschränkungen	2	1	2	1	2	1	5	3
130105	,221704	1	240320	2	3	3	1	77	1	1	6	5	2	1	1	2	2	1	1	5		internet	1	1		1		1		1	1	1	1		1					1	ich habe mich im internet die letzten 4 jahre aufklären lassen wie weit ich mich schützen kann. ich habe ziemlich viel literatur gelesen weil ich chemie und physik studiert habe, somit habe ich schon vorwissen über das ich verfüge.	1	1	1	1	1	5	5	1
130106	,253228	1	240320	2	1	3	1	62	1	1	6	5	1	1	1	4	3	2	5	4		Internet, Funk und Fernsehen	1	1		1		1		1	1	1	1		1					1	Runterfahren der sozialen Kontakte und Rauffahren der Hygienemaßnahmen	4	1	1	2	1	3	2	1
130107	,203156	1	240320	2	1	3	1	70	1	1	4	3	2	1	1	1	5	1	5	1		fernsehen nachrichten und internet	1	1		2		1		1	1	1	1		2					1	hand waschen	5	1	1	3	1	1	1	5
130108	3,84907	1	240320	2	2	3	2	29	1	1	7	4	1	2	2	4	5	5	1	5		NTV RKI und mein Arbeitgeber	1	1		1		1		2	1	1	1		2					2		1	1	1	1	1	3	4	1
130109	2,393916	1	240320	2	1	3	2	60	1	1	1	4	1	2	2	9	2	1	5	5		rki, morgenpost, ndr	1	1		1		1		1	1	1	1		2					1	hab den Empfehlungen der Regierung gefolgt.	1	1	1	1	1	4	2	3
130110	,253228	1	240320	2	1	1	2	41	1	1	6	5	1	3	2	3	2	4	4	5		robert koch institut,bundesgesundheisministerium,landesministeium	1	1		1		1		1	1	1	1		2					1	das wir abstand halten und die hygenie vorschriften	3	1	2	1	3	1	4	1
130111	4,223736	1	240320	2	1	3	1	88	1	1	4	2	2	2	2	1	5	4	3	4		Rundfunk	1	1		1		1		1	2	1	2		2					2		1	1	4	4	5	5	5	5
130112	,886097	1	240320	2	1	1	1	45	2	1	7	3	1	2	2	9	5	3	4	5		TV Internet Radio	1	1		1		1		1	1	1	1		1					1	Zuhause bleiben	4	1	2	1	2	3	3	3
130113	,253228	1	240320	2	1	3	2	79	2	1	7	3	2	2	1	3	2	1	1	5		Rundfunk, TV und iPad	1	1		1		1		1	1	1	1		1					1	Ich ziehe draußen Handschuhe und habe Desinfektionsmittel in der Manteltasche	5	1	3	1	2	5	5	5
130114	,571716	1	240320	2	1	3	1	26	2	1	7	4	1	1	1	1	3	1	3	5		öffentliche Einrichtung, Tagesschau	2	1		1		1		2	1	1	1		1					2		3	1	1	2	1	4	4	1
130115	,216881	1	240320	2	1	3	2	57	2	1	7	3	1	2	2	3	5	3	5	5		internet , zeitung und fernsehen	1	1		1		1		1	1	1	1		1					1	ich habe vor drei wochen eine grosse feier abgesagt .	1	1	3	1	1	5	5	5
130116	,253228	1	240320	2	1	1	2	58	2	1	7	4	1	1	1	2	3	3	5	3		TV,Radio,Internet	1	1		1		1		1	1	1	1		1					1	ältere menschen meiden, keine reisen	1	1	3	5	2	3	3	1
130117	3,286397	1	240320	2	1	1	2	18	2	1	7	3	2	4	4	2	5	2	5	4		Nachrichten im TV und Internet	1	1		1		1		1	1	1	1		1					2		3	2	2	1	1	3	5	3
130118	,253228	1	240320	2	1	3	1	50	3	1	6	5	1	1	1	3	3	2	5	2		Internet, Radio und Fernsehen	1	1		1		1		1	1	1	1		1					1	Isolierung: Kontakte reduziert, und Home Ofice	3	2	2	2	2	3	2	3
130119	,321567	1	240320	2	1	2	2	25	3	1	6	4	2	2	2	3	2	2	3	4		TV-Nachrichten, Internet, Zeitung	1	1		1		1		1	1	1	1		2					1	Gummihandschuhe, Desinfektionsmittel.	1	1	2	1	2	1	3	1
130120	,233287	1	240320	2	1	3	2	52	3	1	5	3	2	1	1	1	2	1	2	4		internet,tv,	1	1		1		1		1	1	1	1		1					1	desinfektionsmittel und kein kontakt zu anderen personen	4	2	1	1	1	4	1	1
130121	,22998	1	240320	2	2	3	1	88	3	1	7	5	2	2	2	4	5	1	1	5		Radio, TV, Zeitungen	1	1		1		1		1	1	1	1		1					1	Nicht unnötig rausgehen	3	2	3	1	3	1	4	2
130122	,400362	1	240320	2	1	3	1	58	3	1	1	3	2	1	1	2	3	1	5	4		Zeitung,Internet,Fernseh	1	1		1		1		1	1	1	1		2					2		2	2	2	2	2	3	2	3
130123	,343996	1	240320	2	1	1	2	40	3	1	4	5	1	3	2	4	2	1	4	3		tagesschau, spiegel,tagesthemen	1	1		1		1		1	1	1	1		1					1	kontakt einschränken	1	2	1	1	2	3	4	3
130124	2,585147	1	240320	2	1	2	1	16	3	1	6	1	2	5	5	4	2	2	3	4		Internet, Nachrichten im Fernsehen,	1	1		1		1		1	1	1	1		1					2		5	2	2	1	1	2	2	3
130125	,203225	1	240320	2	1	3	1	72	3	1	7	5	2	2	2	9	3	3	5	5		Raio,Fernsehen und Zeitung	1	1		1		1		1	1	1	1		1					2		3	1	2	3	2	4	3	3
130126	,225288	1	240320	2	1	2	2	76	3	1	3	5	2	1	1	2	4	2	4	5		tv	1	1		1		1		1	1	1	1		1					1	ich bleibe zu hause.	3	1	2	9	2	3	3	4
130127	4,838499	1	240320	2	1	2	2	69	3	1	4	2	2	1	1	2	5	1	2	5		RTL, Nordseewelle Radio, Videoportal	1	1		1		1		1	1	1	1		1					1	Zuhause bleiben und nur zum Einkaufen oder für den Arzt rausgehen	3	1	1	1	2	3	4	1
130128	4,405957	1	240320	2	1	3	1	49	3	1	6	2	1	2	2	1	5	4	5	2		google	1	1		1		1		1	1	1	1		1					1	Um schutz und desinfektion.	3	1	3	1	3	3	5	2
130129	,359833	1	240320	2	1	2	2	36	3	1	4	4	1	2	1	1	3	1	5	5		Internet und Freundin, die im Gesundheitswesen arbeitet	1	1		1		1		2	1	1	1		2					2		4	2	9	1	9	5	5	4
130130	,341753	1	240320	2	1	2	1	82	3	1	3	2	2	1	1	2	1	1	1	5		fernsehen und radio	1	1		1		1		1	1	1	1		1					1	desinfektionsmittel und mundschutz	4	2	1	1	1	1	1	1
130131	,253228	1	240320	2	1	3	2	76	3	1	5	3	2	1	1	2	4	4	4	3		Fernsehen, Radio	1	1		1		1		1	1	1	1		2					2		2	1	2	2	3	4	4	2
130132	1,474568	1	240320	2	1	3	1	19	3	1	3	3	2	1	1	1	3	2	5	3		instagramm facebook	1	1		2		1		1	1	1	1		1					1	öfter hände wschen desinfizieren etc.	4	2	4	4	2	2	2	3
130133	1,14478	1	240320	2	1	3	2	68	3	1	6	2	2	1	1	2	3	2	1	5		Internet radio zeitung	1	1		1		1		1	1	1	1		1					1	abstand halten ,	1	1	2	1	4	4	3	3
130134	,309436	1	240320	2	1	3	2	27	3	1	4	5	1	1	1	2	5	5	5	5		internet nachrichten & lokale	1	1		1		1		1	1	1	1		1					1	seit 2 wochen zuhause	2	2	2	3	4	4	4	4
130135	,25751	1	240320	2	2	2	2	50	3	1	1	5	1	3	2	9	2	1	3	5		tv facebook und landeszeiten	1	1		1		1		2	1	1	1		2					1	betrieb aufgegeben	3	2	3	1	4	5	5	4
130136	,213751	1	240320	2	1	3	1	58	4	1	6	4	1	2	2	4	4	4	4	3		Internet, Fernsehen und Radio	1	1		1		1		1	1	1	1		2					1	vermeiden vin Gruppentreffen - alle amrliche Massnahmen befolgen	2	1	1	1	1	2	2	1
130137	,225997	1	240320	2	1	3	1	53	5	1	7	3	2	2	2	4	2	1	4	4		Zeitung, Fernsehen, Radio	1	1		1		1		1	1	1	1		1					1	Atemschutzmasken, Desinfektionsmittel	1	2	1	1	3	1	5	1
130138	,8051	1	240320	2	0	1	2	85	5	1	7	3	2	1	1	9	5	5	5	5		radio und tageszeitung	1	1		1		1		1	1	1	1		1					1	ich bin zu hause ,	1	2	5	1	5	1	5	5
130139	2,4929	1	240320	2	1	3	1	83	5	1	7	2	2	2	2	2	2	2	1	4		Tageszeitung, Fernsehen, Radio	1	1		1		1		1	1	1	1		1					2		4	1	1	9	1	2	3	3
130140	1,907154	1	240320	2	1	2	1	88	5	1	7	2	2	3	2	4	2	1	5	5		Zeitung,Tv	1	1		1		1		1	1	2	1		1					2		4	1	1	1	1	2	4	1
130141	,252681	1	240320	2	1	2	1	58	5	1	7	3	1	1	1	3	5	5	5	5		Medien, Internet, und Arbeitgeber per Mail	1	1		1		1		9	1	1	1		1					1	Vorsorge, Hygiene und Informationen an die Familie und Umfeld weitergeben, Anordnung beachten und für ältere Verwandte einkaufen	1	1	3	3	5	5	3	5
130142	,236863	1	240320	2	1	3	1	48	5	1	7	5	1	3	2	3	2	1	3	5		Öffentlichrechtliche Grundfunk	1	1		1		1		2	1	1	1		1					2		2	1	2	1	1	4	4	3
130143	1,262995	1	240320	2	1	3	2	45	5	1	7	4	1	2	2	9	4	2	5	5		Internet, Fernsehen	1	1		1		1		1	1	1	1		1					1	Ich halte mich an die Regeln.	1	2	3	2	2	3	4	4
130144	,782602	1	240320	2	1	2	1	19	5	1	6	4	2	3	3	2	5	2	4	5		Internet,Tagesschau und Zeitung.	1	1		1		1		1	1	1	1		2					2		2	1	3	4	2	2	5	3
130145	,253228	1	240320	2	1	3	2	75	5	1	6	5	2	2	2	4	3	2	3	5		Fernsehen,Sohn und Internet	1	1		1		1		1	1	1	1		1					2		4	1	1	1	1	1	1	1
130146	,431164	1	240320	2	1	3	2	63	5	1	6	3	1	2	2	3	5	3	5	5		Fernsehen und Internet	1	1		1		1		1	1	1	1		1					1	Hände desinfizieren, kein Kontakt zu andere Menschen, nicht raus gehen, draussen 1-2 Meter Abstand zu Menschen halten	3	1	1	1	1	1	1	1
130147	,33237	1	240320	2	1	1	2	60	5	1	6	3	2	2	2	9	3	2	5	4		Fernsehen, Internet	1	1		1		1		1	1	1	1		1					1	Nicht rausgehen und kein Kontakt	1	1	2	3	4	3	5	3
130148	,720357	1	240320	2	1	2	2	27	5	1	3	4	1	3	3	4	1	1	4	3		Internet, Tagesschau, Intranet	1	1		1		1		1	1	1	1		2					1	soziale Kontakte meiden	2	1	2	2	3	4	4	5
130149	1,416694	1	240320	2	1	3	2	18	5	1	3	3	2	4	4	4	3	3	5	5		die Tagesschau , die Welt , der Fokus	1	1		1		1		1	1	1	1		1					1	Hände waschen, Köper Kontakt vermeiden	3	1	2	3	2	2	3	3
130150	,450487	1	240320	2	1	2	2	48	5	1	6	5	1	2	2	4	1	1	5	3		Radio WDR 5, Zeitung und ARD Fernsehen	1	1		2		1		9	1	1	9		2					1	Hygiene höher, halte mich an das Kontakt verbot	3	1	3	2	3	3	3	5
130151	3,548864	1	240320	2	1	2	1	76	5	1	7	2	2	2	2	2	4	2	3	4		tv, zeitung	1	1		1		1		1	1	1	2		2					9		4	1	3	2	3	4	3	4
130152	,68206	1	240320	2	1	1	2	81	5	1	7	3	2	1	1	9	9	9	9	5		Zeitung, Nachrichten und Das Fenrsehen	1	1		1		1		1	1	1	1		1					1	Das man so gut wie möglich im Haus bleibt.	5	1	9	9	9	9	9	1
130153	,253228	1	240320	2	1	1	1	60	5	1	7	5	1	1	1	2	4	2	5	4		radio Fernsehen Zeitung	1	1		1		1		1	1	1	1		1					1	isolation	1	1	1	3	2	2	3	1
130154	4,734785	1	240320	2	1	1	2	14	5	1	7	1	2	5	5	9	2	1	1	4		Google ,Familie und Tv	1	1		1		1		1	1	1	9		1					1	Hygiene, Kontakte zu anderen Menschen	5	1	1	1	2	2	1	1
130155	,320204	1	240320	2	1	1	2	78	5	1	7	5	2	2	2	4	1	1	1	5		1.fernsehr 2.rundfunk 3.zeitung	1	1		1		1		2	1	1	1		2					1	1.freiwillige quarantäne	3	1	3	9	9	9	5	3
130156	,233657	1	240320	2	1	3	2	76	5	1	7	4	2	2	2	1	3	1	5	5		Rundfunk,	1	1		1		1		1	1	1	1		2					1	Ich lebe die Vorgaben wie z.B. Kontaktverbot. Hygienemaßnahmen wie Hände waschen und Familie nicht zu sehen	3	1	1	1	1	1	2	1
130157	,235349	1	240320	2	1	3	1	68	5	1	7	3	2	1	1	2	2	1	5	4		Fernseher, Radio, Tageszeitung	1	1		1		1		1	1	1	1		2					1	Wasche mir häufiger die Hände.	2	1	1	1	1	1	2	1
130158	3,84907	1	240320	2	1	3	2	55	5	1	7	2	1	1	1	1	5	1	5	3		radio und fernseher	1	1		1		1		1	1	1	1		1					1	zp darf nicht mehr arbeiten und hält sich nur zuhause auf	3	1	4	1	2	3	5	4
130159	,340463	1	240320	2	0	2	1	74	5	1	7	3	2	2	2	4	1	1	2	5		Internet	1	1		2		1		1	1	1	1		1					2		3	1	1	2	2	4	2	3
130160	,309902	1	240320	2	1	3	1	61	5	1	7	3	1	2	2	9	5	5	1	4		internet(presse)	1	1		1		1		1	1	1	1		1					1	home office	1	1	1	1	3	3	3	5
130161	,253228	1	240320	2	1	1	2	62	5	1	7	4	2	1	1	2	1	1	1	5		internet	1	1		1		1		1	1	1	1		1					2		3	2	2	9	3	3	3	9
130162	,204826	1	240320	2	1	3	1	59	5	1	4	4	1	2	2	4	2	1	5	5		ntv und generell Nachrichten und Internet	1	1		1		1		2	1	1	1		1					1	Umstellung auf Homeoffice bereits vor der großen Verkündung in den Medien.	5	1	2	1	2	5	5	2
130163	,762851	1	240320	2	1	3	1	64	5	1	4	2	2	2	2	2	5	3	5	5		tv, internet	1	1		1		1		1	1	1	1		2					2		4	1	2	2	4	2	3	1
130164	4,443939	1	240320	2	1	1	1	47	5	1	6	2	1	3	3	1	5	3	5	5		Fernseher, internet, Nachrichten	1	1		1		1		1	1	1	1		1					1	handschuhe beim einkaufen, desinfizieren Hände usw	3	2	2	3	3	3	3	5
130165	,253228	1	240320	2	1	1	1	56	5	1	7	5	2	1	1	2	2	1	1	4		1. Nachrichten 2. Internet	1	1		2		1		1	1	1	2		2					2		4	1	1	3	1	4	3	1
130166	,811894	1	240320	2	2	3	1	60	5	1	7	2	1	1	1	4	3	1	3	5		Fernsehen, Internet	1	1		1		1		1	1	1	1		1					2		5	1	3	1	1	3	3	2
130167	,222469	1	240320	2	1	1	2	60	5	1	6	5	1	1	1	3	2	1	1	5		radio.tv.internet	1	1		1		1		1	1	1	1		1					2		3	1	1	1	1	1	2	1
130168	,256338	1	240320	2	1	2	1	38	5	1	4	5	1	2	2	4	3	2	5	4		Internet, Radio	1	1		1		1		1	1	1	1		1					1	Ich halte mich an die Empfehlungen. Händewaschen.	3	1	1	1	2	4	3	4
130169	,236588	1	240320	2	1	3	2	42	5	1	3	4	1	4	3	4	1	2	4	5		1.Internet 2.Fernseher und Tageszeitung	1	1		1		1		9	1	1	1		1					1	Desinfektionsmittel und hände waschen	2	1	1	1	1	4	4	1
130170	,328467	1	240320	2	1	1	2	56	5	1	5	5	1	2	2	1	3	2	4	5		Im Krankenhaus, Von meinen Kindern, Internetseiten	1	1		1		1		1	1	1	1		1					1	Meine Tochter kommt selten zu mir, Ich bleibe Zuhause, um mich und andere leute zu schützen.	5	2	3	3	5	5	5	5
130171	2,062754	1	240320	2	1	3	2	18	5	1	7	4	2	4	3	9	2	2	5	3		Schreibe bei Google Fragen zu Corona	1	1		1		1		1	1	1	1		2					1	Zuhause bleiben	2	2	1	5	1	2	4	3
130172	,208298	1	240320	2	1	3	2	67	5	1	7	3	2	1	1	3	5	3	5	5		Fernseher, Internet und die Tageszeitung.	1	1		1		1		1	1	1	1		1					1	Fernhalten von Menschen und den mindestabstand halten. Nur rausgehen, wenn es unbedingt nötig ist und eventuell mit Mundschutz.	2	1	1	3	2	3	2	3
130173	,220572	1	240320	2	1	3	2	78	5	1	6	3	2	1	1	1	2	3	5	5		tv radoi zeitung	1	1		1		1		1	1	1	1		1					1	ehrenamt zu seite gelegt kontakt eingeschränkt wie vorgegeben	3	1	1	9	2	9	1	9
130174	,21521	1	240320	2	0	1	1	67	5	1	5	5	2	2	2	1	5	2	3	1		Zeitung	1	1		1		1		1	1	1	1		2					1	2 Meter Abstand zu Fremden	2	1	4	9	3	2	2	3
130175	1,230377	1	240320	2	1	2	2	50	5	1	5	3	1	3	3	4	5	5	4	5		Social Media Zeitungen Fernsehen	1	1		1		1		1	1	1	1		1					1	Wir halten abstand, mein Mann macht home office und gehen nicht mehr raus,wenn es nicht nötig ist.und wir gehen jeweils nur noch alleine Einkaufen.	1	1	1	1	4	1	4	1
130176	2,444065	1	240320	2	1	3	1	65	5	1	5	2	1	2	2	2	4	4	4	4		Umgebung von arbeitskollegen.	1	1		1		1		1	1	2	1		1					1	Nicht raus gehen und mehr alleine bleiben und möglichst wenig kontakt	2	1	9	9	9	4	4	3
130177	,244206	1	240320	2	1	3	1	15	5	1	3	1	2	5	4	9	1	1	2	4		tagesschau, google news	1	1		1		1		1	1	1	1		1					2		4	1	2	1	2	3	4	9
130178	,232622	1	240320	2	1	3	2	50	5	1	6	4	1	1	1	1	3	4	5	4		Internet Fernsehen Radio	1	1		2		1		1	1	1	1		2					1	Seife und Desinfektionsmittel gekauft.	4	1	3	1	2	3	2	2
130179	2,802933	1	240320	2	1	3	2	61	5	1	6	2	1	2	1	9	5	5	1	3		Tageszeitung, Radiohochstifft, Fernsehen	1	1		1		1		1	1	1	1		1					1	Weniger rausgehen, Kontakt zu der Mutter nur noch Telefonisch, Abstand halten	1	1	2	1	3	4	4	5
130180	,253228	1	240320	2	1	3	1	69	5	1	6	5	2	2	2	3	3	2	2	4		Politically Incorrect, Politikstube, Journalistenwatch	1	1		1		1		1	1	1	1		2					1	ich halte mehr Abstand zu anderen Menschen, z. B. im Supermarkt	4	2	3	1	2	2	3	2
130181	,21609	1	240320	2	1	3	2	60	5	1	6	3	1	1	1	1	4	4	5	4		TV NTV oder WELT, Internet, Gespräche mit anderen Menschen	1	1		1		1		1	1	1	1		2					1	ch halte mich an die Regeln.	3	1	2	1	2	3	5	3
130182	,220764	1	240320	2	1	3	1	75	5	1	6	4	2	1	1	4	1	3	9	5		Nachrichten Zeitung	1	1		1		1		1	1	1	1		1					2		5	1	1	1	1	9	1	1
130183	4,315697	1	240320	2	1	1	2	75	5	1	6	2	2	2	2	2	1	3	1	5		Tageszeitung und Fernsehen	1	1		2		1		1	1	1	1		1					1	Wir verlassen das Haus nicht mehr	4	1	5	1	4	1	3	1
130184	,20524	1	240320	2	1	3	2	59	5	1	7	5	1	4	4	4	5	5	5	4		Tageszeitungen,Internet und TV	1	1		1		1		1	1	1	1		1					1	ich bin durch meine Krankheit speziel betroffen	3	9	1	3	2	3	3	2
130185	1,266768	1	240320	2	1	3	2	68	5	1	6	2	2	3	3	3	1	1	3	5		Radio, Tv, Zeitung	1	1		1		1		1	1	1	1		1					1	kein Kontakt zu Personen ausserhalb der Familie	5	1	1	1	1	5	3	1
130186	,222846	1	240320	2	1	1	2	65	5	1	6	5	2	2	2	2	1	1	1	3		tv,internet	1	1		1		1		1	1	1	1		1					1	Ich bleibe nur zu hause,nur wenn es noetig ist fuer Einkaufen dann gehe ich.	3	1	2	3	3	9	4	3
130187	1,639859	1	240320	2	2	3	1	42	6	1	6	5	1	4	2	4	1	3	5	5		Internet und betriebsarzt	2	1		2		1		1	1	1	2		2					2		1	1	1	1	2	5	4	5
130188	2,351949	1	240320	2	2	3	1	63	6	1	7	2	2	2	2	2	5	3	4	4		Internet, Fernsehen, Radio	1	1		1		1		1	1	1	1		1					1	Hände waschen, Kontakte möglichst vermeiden,	3	9	3	1	3	3	3	3
130189	1,008616	1	240320	2	1	1	1	24	6	1	7	4	2	3	3	4	2	1	4	5		Online Zeitungen, Nachrichten, im Internet (Handy/Smartphone)	1	1		1		1		1	1	1	1		2					1	Zuhause bleiben, soziale kontakte vermeiden , Einkaufen ,Arzt besuche nur wenns dringend nötig ist und der Oma beim Einkaufen helfen	3	2	1	1	1	3	3	2
130190	3,335934	1	240320	2	1	3	2	43	6	1	6	4	1	3	1	2	2	2	5	3		- Nachrichten - Hessenwarn App - Arbeit	1	1		1		1		1	1	1	1		1					1	-Arbeite von zu Hause und die Familie bleibt zu Hause.	3	1	1	1	2	5	4	5
130191	,252416	1	240320	2	1	3	2	32	6	1	7	3	1	1	1	2	2	2	3	5		google news,spiegel,robert koch institut	1	1		1		1		1	1	1	1		1					1	abklärunk vom arzt wegen meiner erklärung und fernhalten von menschen hände waschen	9	1	2	2	3	4	3	5
130192	,225513	1	240320	2	1	1	2	39	6	1	6	5	1	1	1	9	2	1	5	5		Seite des Robert-Koch-Instituts, Hessen.de, Internetseite der Stadt Darmstadt	1	1		1		1		1	1	1	1		1					1	ganz wenig raus gehen, keine Verwandtenbesuche	1	1	2	2	2	3	2	4
130193	1,815905	1	240320	2	1	3	1	44	6	1	6	5	1	5	2	4	5	1	5	4		internet	1	1		1		1		2	1	1	1		2					2		1	1	2	3	2	5	3	4
130194	4,654768	1	240320	2	1	2	1	20	6	1	3	3	1	4	4	4	4	2	4	5		TV, Smartphone, Tageszeitung (N24 Welt, Faz, Reginal)	1	1		1		1		1	1	1	1		2					2		3	1	2	1	1	3	4	2
130195	,444164	1	240320	2	1	3	1	25	6	1	7	4	2	4	4	2	1	3	2	4		Online-Medien, Umgebung	1	1		1		1		1	1	1	1		1					1	Kontaktvermeidung und rausgehen wenn man es muss.	5	1	4	4	3	2	2	3
130196	,207662	1	240320	2	2	3	2	52	6	1	6	3	1	2	2	4	5	3	5	5		Fernseher und Internet	1	1		1		1		1	1	1	1		1					1	selber wenig Kontakt zu Leuten, Hygienemaßnahmen und große Veranstaltungen meiden seit Fasching	3	1	1	1	3	4	3	2
130197	1,85294	1	240320	2	1	1	2	86	6	1	7	3	2	1	1	1	3	5	4	4		fernsehen und radio	1	1		2		1		1	1	1	1		2					1	zurueckhaltend sein	4	1	4	4	4	3	4	3
130198	,210768	1	240320	2	1	3	2	24	6	1	3	4	1	2	2	2	3	3	5	2		TV, Internet	2	1		1		1		1	1	1	1		1					1	wir waren in Quarantäne und durch meine Arbeit (Altenpflege) Vorlagen erhalten	3	1	4	1	4	4	5	3
130199	3,027397	1	240320	2	1	2	2	62	6	1	4	3	1	2	1	3	4	2	4	5		Zeitung,Internet,Fernsehen	1	1		1		1		1	1	1	1		1					2		4	1	2	2	3	3	2	2
130200	,953296	1	240320	2	1	3	1	49	6	1	6	5	1	1	1	9	3	2	5	3		Fernsehen, Internet	1	1		1		1		1	1	1	1		1					1	Kontaktvermeidung, Einstellen der Arbeit etc.	2	1	1	1	2	3	4	1
130201	1,096791	1	240320	2	1	3	2	71	6	1	3	3	2	2	2	4	1	2	2	4		tv zeitung	1	1		1		1		1	1	1	1		2					1	treffen uns nicht mehr	9	1	1	1	1	1	1	1
130202	,311685	1	240320	2	1	3	1	65	6	1	4	3	2	1	1	2	1	1	1	3		Fernsehen und Internet und Smarphone.	1	1		1		1		1	1	1	2		2					1	Ich wasche mir die hände geburtstag wurde abgesagt.	1	1	2	1	3	3	3	2
130203	1,862013	1	240320	2	1	2	2	64	7	1	2	2	2	1	1	1	4	2	5	5		radio und fernsehen	1	1		1		9		1	1	1	1		2					1	wir telefonieren oder sprechene eben nur per sms mit einander	4	1	3	1	3	5	5	9
130204	3,230729	1	240320	2	1	2	1	59	7	1	1	2	1	2	2	3	5	2	5	3		Fernsehen, Internet, Radio	1	1		1		1		2	1	1	1		2					2		3	1	1	1	3	3	2	1
130205	,574028	1	240320	2	1	1	2	50	7	1	5	5	1	4	3	9	3	5	3	3		fernsehen internet und zeitungen	1	1		1		1		1	1	1	1		1					1	die ganz normalen,hygenie, und sozial distanz	3	1	1	1	1	1	3	2
130206	,51746	1	240320	2	0	1	1	79	7	1	6	5	2	1	1	2	2	1	3	5		Rheinzeitung, Fernseher	1	1		1		1		1	1	1	1		1					1	zuhause geblieben	5	1	3	2	2	5	4	3
130207	,461107	1	240320	2	1	3	2	63	7	1	1	3	2	2	2	2	9	1	5	5		Fernsehr	1	1		1		1		1	1	1	1		1					1	Isolieren uns	9	9	9	1	1	9	9	1
130208	,232449	1	240320	2	1	1	2	57	7	1	3	3	1	1	1	1	3	2	2	4		ZDF-Heute-Journal und andere Nachrichtensendungen, auch ARD, News auf dem Handy	1	1		1		1		1	1	1	1		2					1	Hände waschen und Abstand halten	3	1	1	1	1	1	1	1
130209	,218558	1	240320	2	1	2	2	85	7	1	1	4	2	1	1	3	4	3	5	3		TV, Radio Tageszeitung	1	1		1		2		1	2	1	2		2					2		3	1	2	4	3	3	5	5
130210	,90949	1	240320	2	1	2	2	39	7	1	6	3	1	4	2	3	3	3	5	1		Lokalo Nachrichtenseite von Trier, Stadt Trier, Web.de	1	1		1		1		1	1	1	1		1					1	Empfangen kein Besuch, gehen nicht weit vor die Tür	4	1	1	1	1	2	3	2
130211	,262389	1	240320	2	2	3	1	60	7	1	6	3	1	1	1	4	4	4	5	4		TV; radio, Internet	1	1		1		1		1	1	1	1		2					1	Test freiwilliger Quarantäne, Homne office	1	1	5	1	5	5	5	5
130212	,216832	1	240320	2	1	2	1	63	7	1	7	4	1	1	1	3	2	1	1	4		Internet und TV	1	1		2		1		1	1	1	1		2					1	Indem man die ganzen Verbote befolgt.	4	1	2	1	2	3	2	2
130213	,880704	1	240320	2	1	1	2	21	7	1	7	4	2	3	2	9	2	2	5	5		Tagesshow, Frankfurter Allgemeinezeitung, Zeit	1	1		1		1		1	1	1	1		1					1	haus nicht verlassen, einschränkung der sozialen Kontake, home uni	3	1	4	3	4	3	3	4
130214	,786323	1	240320	2	1	1	2	14	7	1	6	1	2	4	3	9	2	3	5	5		Nachrichten Facebook	1	1		2		1		1	1	1	1		1					1	ich bin zu Hause geblieben	4	1	5	1	1	4	2	3
130215	,253228	1	240320	2	1	2	1	59	8	1	7	5	1	1	1	2	4	3	5	5		Fernsehen, Zeitung, Internetrecherche	1	1		1		1		2	1	1	2		2					1	mehr Händewaschen, Reduzieren der sozialen Kontakte auf das Nötigste	2	1	2	1	2	4	2	3
130216	,253228	1	240320	2	1	3	1	56	8	1	7	5	1	1	1	1	1	1	1	5		Fernsehen, Tageszeitung, Internet	1	1		1		1		1	1	1	1		2					1	Vermeidung von direkten Kontakten	1	1	1	1	1	1	1	1
130217	,995686	1	240320	2	1	3	1	53	8	1	7	2	1	2	2	9	9	3	1	5		-Tv, Internet und Freunde	1	1		1		1		1	1	1	1		1					1	-ich bin zurzeit selber angeschlagen	3	1	2	1	2	3	5	2
130218	,697081	1	240320	2	1	3	2	54	8	1	1	3	1	4	4	4	4	3	3	5		Potcast und Fernsehen	1	1		1		1		1	1	1	1		1					1	Striktes Ausgangsverbot/persönliches Kontaktverbot	3	1	2	1	2	5	5	2
130219	,23663	1	240320	2	1	3	1	86	8	1	2	3	2	2	2	2	1	1	3	5		Internet, Fernsehen und Rundfunk	1	1		1		1		1	1	1	1		1					1	Im Hause bleiben	4	1	1	1	1	2	1	1
130220	4,030787	1	240320	2	1	1	2	16	8	1	7	1	2	3	3	9	2	1	5	4		Welthhealth organisation, Tagesschau, bundesgesundheitsministerium	1	1		2		1		1	1	1	1		1					1	Geht generell nicht mehr raus, nur noch einmal die Woche einkaufen.	3	1	1	3	2	4	2	4
130221	,400175	1	240320	2	1	3	2	23	8	1	7	3	1	4	4	2	3	2	4	4		NAchrichten (Fernsehen und Internet) und auf der Arbeit	1	1		1		1		1	1	1	1		1					1	Reise abgesagt, Krankschreibung bei Husten. Weniger Kontakt zu Freunden. Besuche von Bekannten erstmal eingestellt. Stattdessen aufs Telefon ausgewichen.	1	1	3	1	3	4	1	3
130222	4,827225	1	240320	2	1	1	2	60	8	1	7	2	2	2	2	9	5	2	2	1		Fernsehen,Interenet und Telefonie von verwanden	1	1		1		1		1	1	1	1		1					2		1	1	1	2	2	1	2	2
130223	,239961	1	240320	2	2	3	1	54	8	1	6	4	1	4	2	4	2	2	3	4		Internet, Fernsehen, Zeitung	2	2		2		2		2	1	1	2		2					1	an die Kontaktsperre halten, häufiger Hände waschen, keine Hände schütteln, Abstand einhalten	1	1	1	1	2	4	5	4
130224	4,31767	1	240320	2	1	1	2	21	8	1	6	4	2	1	1	1	4	3	5	4		Internet, Zeitungen, Fernsrhen	1	1		1		1		1	1	1	1		2					1	Ich verlasse haus nur noch zum einkaufen	3	2	2	1	1	2	2	3
130225	4,450149	1	240320	2	1	3	1	47	8	1	5	3	1	1	1	9	1	1	3	5		Internet, Zeitung, Arbeit	1	1		2		1		1	1	2	2		2					2		1	1	1	1	3	1	1	3
130226	,240543	1	240320	2	1	2	2	52	8	1	6	5	1	4	4	4	5	3	5	5		Zeitung, Internet, TV	1	1		1		1		1	1	1	1		2					1	Hygiene, und kontakteinschränkungen	3	1	1	1	2	5	2	2
130227	1,575809	1	240320	2	1	3	1	24	8	1	3	5	1	4	4	4	2	2	4	3		Whatsapp, Internet	1	1		2		1		1	1	1	1		2					1	Wir bleiben daheim.	2	1	2	2	2	4	5	3
130228	3,121775	1	240320	2	1	1	2	70	8	1	3	3	2	2	2	3	3	4	3	5		1.Zeitung 2.TV 3.Internet	1	1		1		1		1	1	1	1		1					1	Die empfehlungen	3	1	1	1	1	1	3	1
130229	3,21471	1	240320	2	1	1	2	15	8	1	7	1	2	5	3	9	2	1	5	3		durch Bekannte/Freunde, Fernsehen	1	1		1		1		1	1	1	1		1					2		4	1	1	1	3	1	2	1
130230	1,963595	1	240320	2	1	1	2	80	8	1	7	2	2	2	2	9	3	1	5	5		Fernseher, Zeitungen;	1	1		1		1		1	1	1	1		1					1	Hände waschen, desinfizieren, daheim bleiben, alles was ich machen konnte.	4	1	1	4	2	4	5	4
130231	,918906	1	240320	2	1	1	2	53	8	1	6	3	1	1	1	2	4	1	5	5		internet, fernsehen und radio	1	1		1		1		1	1	1	1		1					1	home office	1	1	1	1	3	3	4	5
130232	,253228	1	240320	2	2	3	2	78	8	1	7	5	2	1	1	2	2	2	2	1		faz; Regionalzeitung Badische Zeitung; TV (meist phoenix und 3sat)	2	1		2		1		2	2	1	2		2					2		3	1	2	1	1	1	1	2
130233	,22636	1	240320	2	1	3	1	59	8	1	3	5	1	3	3	4	1	1	5	4		internet, zeitung fernsehen	1	1		1		1		1	1	1	1		2					2		4	2	1	1	1	2	2	2
130234	1,050484	1	240320	2	2	3	1	50	8	1	3	3	1	3	3	4	3	2	5	4		Nachrichten, Internet, Radio	1	1		2		1		1	1	1	1		2					2		1	1	2	1	2	3	3	2
130235	,204584	1	240320	2	1	3	1	63	8	1	6	5	1	2	2	4	3	3	3	2		Tagesschau, Internet, Tageszeitung	1	1		1		1		2	1	2	2		2					1	Geht an die frische Luft, nimmt Vitamine zu sich und nimmt sich Zeit für Ruhe.	1	1	4	5	4	4	2	5
130236	,532978	1	240320	2	1	3	1	65	8	1	5	3	2	2	2	4	5	4	5	5		tv zeitung	1	1		1		1		1	1	1	1		1					2		1	1	2	1	1	1	5	5
130237	1,786595	1	240320	2	2	1	1	40	8	1	6	5	1	4	2	9	4	3	5	4		Internet, Printmedien und Fernsehen	1	1		1		1		1	1	1	1		1					1	Social Distancing	2	1	2	1	3	2	2	4
130238	,223457	1	240320	2	1	3	2	52	8	1	6	5	1	3	2	4	4	2	5	5		Deutschlandfunk, Tageszeitung, Überrregionale Zeitung	1	1		1		1		1	1	1	1		1					1	Freiwillig nicht aus der Wohnung gehen; Beschränkung der Kontakte;	3	1	1	1	2	4	1	1
130239	,204358	1	240320	2	0	3	1	56	8	1	3	4	1	2	2	4	2	1	4	5		fernsehen ;tageszeitung; radio	1	1		2		1		1	1	1	2		2					2		1	1	2	1	2	2	2	2
130240	,550213	1	240320	2	1	3	1	58	8	1	6	3	1	2	2	4	5	3	5	3		Radio, Fernsehen, Internet	1	1		1		1		1	1	1	1		1					1	weniger Kontakt, Abstände einhalten, häufiger waschen	3	1	2	1	3	5	5	1
130241	4,540341	1	240320	2	1	3	1	32	8	1	6	5	1	5	3	3	3	2	4	2		Internet. Fernsehen	1	1		1		1		1	1	1	1		1					2		4	1	1	2	1	1	5	1
130242	1,608011	1	240320	2	1	3	2	28	8	1	4	3	1	4	2	4	1	4	5	3		Tagesschau, Twitter, rundfunk	1	1		1		1		1	1	1	1		1					2		4	1	3	1	1	5	5	5
130243	,229741	1	240320	2	1	1	2	40	9	1	7	5	1	4	2	9	9	2	4	4		Internet, TV	1	1		1		1		1	1	1	1		1					1	Mehr Hygiene, Einschränken sozialer Kontakte	1	1	2	1	2	5	5	5
130244	,214822	1	240320	2	1	3	1	49	9	1	7	3	1	2	1	3	4	3	3	5		Fernsehen, RKI, Mediatheken	2	2		2		1		1	1	1	1		2					1	Mehr auf Hygiene achten	2	1	3	2	2	4	2	2
130245	,404974	1	240320	2	1	3	2	46	9	1	7	3	1	2	2	3	1	1	1	5		Ueberhaput nicht	9	9		9		9		2	2	9	2		9					2		5	1	1	1	1	3	3	5
130246	,638748	1	240320	2	1	3	1	23	9	1	6	3	1	3	3	4	4	3	5	5		Internet TV	1	1		1		1		1	1	1	1		1					1	Ich besuche meinen Opa nicht mehr,alle Enkelkinder verzichten auf Besuche. Generell weniger soziale Kontakte. man achtet mehr auf die Hygiene.	2	1	3	2	1	3	2	3
130247	1,101331	1	240320	2	0	3	1	65	9	1	1	3	2	5	5	2	1	5	1	5		Fernseher, Schwester, Familie im Gespräch	1	1		1		1		1	1	1	1		1					1	Wir gehen nicht raus wenn es nicht sein muss. Höchstens zum Doktor, Einkaufen oder zur Apotheke	1	2	3	1	5	4	5	5
130248	2,586264	1	240320	2	1	3	2	50	9	1	7	2	1	4	2	4	1	4	4	2		Fernsehen Internet Handy	2	2		2		2		2	1	1	2		2					1	Desinfiktionsmittel, Abstand halten, Hände waschen	1	1	1	1	1	4	4	1
130249	,211261	1	240320	2	2	2	1	52	9	1	2	3	1	3	2	4	5	5	2	5		internet zeitung radio	1	1		1		1		1	1	1	2		1					2		1	1	2	1	2	3	2	3
130250	,219186	1	240320	2	2	3	2	55	9	1	7	4	1	1	1	3	5	5	5	5		Internet,TV Medien,Im Beruf	1	1		1		1		1	1	1	1		1					1	Abstand,soziale Einschränkung	1	1	2	1	3	3	4	3
130251	,241572	1	240320	2	1	3	1	71	9	1	7	4	2	1	1	1	1	1	1	4		TV, Presse und die Zeitung zum Beißpiel die Frankfurter odser Deutsche	1	1		1		1		1	1	1	1		1					2		1	2	5	5	1	1	5	5
130252	,219186	1	240320	2	2	3	2	52	9	1	7	5	1	1	1	9	5	5	5	5		Fernsehen,Internet	1	1		1		1		1	1	1	1		1					1	Homeoffice, Bringdienst für Supermarkteinkäufe	2	1	1	1	1	1	1	1
130253	1,214805	1	240320	2	1	1	2	89	9	1	6	3	2	1	1	1	5	3	1	5		Rundfunk, Tageszeitung,	1	1		1		1		1	1	1	1		1					1	besuchs verbot	4	1	3	9	1	4	5	3
130254	,253228	1	240320	2	0	1	1	60	9	1	2	5	1	2	2	1	2	1	3	4		Fersehen, Radio	1	1		1		1		1	1	1	2		1					1	Desinfektion und Hände waschen.	2	1	1	1	2	4	1	1
130255	1,660576	1	240320	2	1	1	2	46	9	1	3	2	1	1	1	9	1	3	4	3		m	9	9		9		9		9	9	9	9		9					9		9	9	9	9	9	9	9	9
130256	,414459	1	240320	2	1	2	1	15	9	1	7	1	2	4	3	9	3	2	9	4		Internet, Radio und Fernsehen	1	1		1		1		1	1	1	1		1					1	Desinfektionsmittel gekauft, öfter Hände waschen, jetzt keinen Kontakt mehr zu größeren Grupen und auch zu zweit Kontakte eingeschränkt	3	1	1	1	2	4	3	4
130257	,243353	1	240320	2	1	3	2	68	9	1	1	4	2	2	2	2	1	1	5	5		Fernsehen, Radio, Zeitung	1	1		1		1		1	1	1	1		1					1	Mundschutz, Desinfizionsmittel	3	1	1	1	3	2	5	1
130258	2,220815	1	240320	2	1	2	2	64	9	1	3	3	2	5	3	9	1	1	1	4		TV Zageszeitung	1	1		1		1		1	1	1	1		1					2		5	1	3	1	1	4	3	3
130259	,21492	1	240320	2	3	3	1	26	9	1	5	4	1	4	4	4	3	3	5	2		Goggle, Smartphone=Google news, Radio	2	1		2		1		1	1	2	2		2					2		1	1	1	1	1	3	5	1
130260	1,152678	1	240320	2	1	1	2	23	9	1	6	1	2	3	3	9	1	1	4	1		Familie die im Krankenhaus arbeitet, übers internet.	1	1		1		1		1	1	1	1		1					1	Hände waschen, Abstand einhalten , Ausgangssperre.	5	1	1	2	2	3	1	4
130261	,206185	1	240320	2	1	3	1	59	9	1	5	2	1	1	1	2	5	5	5	5		Fernsehen und Internet	1	1		1		1		1	1	1	1		2					2		5	1	3	1	3	3	4	3
130262	,938925	1	240320	2	1	3	1	18	9	1	6	4	2	5	5	9	2	2	5	3		Internet, Zeitung	1	1		1		1		1	1	1	2		1					1	Häusliche Quarantäne, Kontakte reduzieren/vermeiden	2	1	2	2	1	2	3	1
130263	,270679	1	240320	2	1	3	1	76	9	1	6	4	2	2	2	2	2	1	5	5		fern radio fachpresse	1	1		2		1		1	2	1	2		2					1	kontakt vermeidung, einschränken des bewegungsraumes ,sorgfältigen von einkaufen	4	1	3	1	3	3	2	4
130264	,28133	1	240320	2	1	1	2	47	9	1	6	4	1	4	4	4	2	2	2	5		tv	1	1		1		1		1	1	1	1		1					1	wir halten die regeln ein (einer kauft ein)	4	2	2	1	1	2	2	1
130265	,205548	1	240320	2	1	3	1	43	9	1	2	5	1	1	1	3	2	2	2	5		Internet, Zeitung und Fernsehen	1	1		1		1		1	1	1	1		1					1	Halte llmich an die Anordnung	2	1	1	1	2	5	2	1
130266	4,52054	1	240320	2	1	3	1	84	9	1	6	2	2	2	2	2	5	2	5	2		Fernsehen, Radio, Zeitung.	1	1		1		1		1	1	1	1		1					1	Ich tue mein Möglichstes: ich richte mich nach der Vorgabe meine Wohnung nicht zu verlassen.	1	1	3	5	4	5	4	4
130267	2,353235	1	240320	2	1	3	1	65	9	1	5	2	2	3	3	3	5	3	5	2		Fernsehen und Internet	1	1		1		1		1	1	1	1		1					2		3	1	1	1	1	2	4	1
130268	,711118	1	240320	2	1	2	2	52	9	1	6	4	2	4	1	9	1	2	5	5		Internet,Fernsehen,Radio	1	1		1		1		1	1	1	1		1					2		2	2	2	1	1	3	3	4
130269	,357846	1	240320	2	1	3	1	17	9	1	6	3	1	4	2	3	4	2	5	5		Nachrichten, Internet,	1	1		1		1		1	1	1	1		1					1	weniger rausgehen	3	1	2	2	1	2	1	1
130270	,570312	1	240320	2	1	1	2	73	9	1	6	4	2	2	2	4	3	1	1	5		Zeitung, Radio, Fernsehen	1	1		1		1		2	1	1	1		1					1	wir bleiben zu Hause	3	1	1	1	1	3	3	1
130271	,254394	1	240320	2	1	3	1	82	9	1	7	3	2	1	1	1	2	3	3	5		smartphone, tv, internet	1	1		1		1		1	1	1	1		2					2		3	9	3	1	3	2	3	4
130272	,225439	1	240320	2	1	3	2	51	9	1	7	4	1	2	2	9	5	1	4	5		internet, zeitung	1	1		1		1		1	1	1	1		1					1	ich bleibe zuhause	3	1	1	1	1	1	1	1
130273	,23195	1	240320	2	2	3	1	57	9	1	7	4	1	2	2	4	1	2	2	3		internet fernshen radio	2	2		2		2		2	2	2	2		2					2		2	1	1	1	1	1	1	1
130274	,253228	1	240320	2	1	2	1	57	9	1	4	3	1	2	2	3	2	2	5	5		Radio, TV und Internet	1	1		1		1		2	1	1	1		1					1	Hygienemaßnahmen, Kontakteinschränkung, Abstand zu Fremden halten	1	1	1	1	3	2	1	1
130275	1,269231	1	240320	2	1	1	1	80	9	1	3	2	2	1	1	2	4	2	1	3		fernsehen Pc Auto radio	2	1		1		1		1	2	1	1		1					2		2	1	1	1	1	1	2	2
130276	,211088	1	240320	2	2	3	1	40	9	1	3	5	1	4	4	4	3	4	5	5		Zeitungen und internet	1	1		1		1		1	1	1	1		1					2		3	1	1	3	2	3	2	2
130277	1,071085	1	240320	2	1	1	2	50	9	1	6	3	1	1	1	1	1	1	5	5		Ich sehe das nur im Fernsehen	1	1		1		1		1	1	1	1		1					1	zuhause bleiben	1	1	1	1	1	1	3	1
130278	,206091	1	240320	2	1	3	2	45	9	1	4	4	1	5	4	3	2	2	9	5		Internet; TV	1	1		1		1		1	1	2	1		2					1	an Spielregeln halten	1	1	3	1	3	5	5	4
130279	,52463	1	240320	2	1	3	2	70	9	1	6	2	1	1	1	1	9	1	1	5		TV, N24	1	1		1		1		1	1	1	1		1					1	Qurantäne weil meine Tochter in Thailand war.	5	2	1	1	1	1	3	1
130280	,234057	1	240320	2	1	3	1	71	9	1	6	5	2	3	3	4	1	1	3	1		Zeitung, Fernsehr, Internet.	1	1		1		1		1	1	1	1		1					2		3	2	1	1	1	5	3	4
130281	,228451	1	240320	2	1	3	1	57	9	1	4	3	1	3	2	4	5	5	5	1		facebook ,zeitung, tv	1	1		1		1		1	1	1	1		1					1	allgemeine ausgangssperre mitmachen, ich gehe nur raus wenn es nötig ist, reisen und soziale kontakte aufhören d.h ich telefoniere stattdessen, ich sage unwichtige arzttermine ab	2	1	1	1	1	1	1	1
130282	,253228	1	240320	2	1	1	2	22	9	1	7	3	1	1	1	2	4	2	5	3		Fernsehen, Internet, Arbeitsstelle Uniklinik	2	1		1		1		1	1	1	1		1					1	Kontakt zu meiner Familie unterbrochen nur noch via Skype.	4	1	1	1	2	3	2	3
130283	,25388	1	240320	2	1	2	1	72	9	1	6	4	2	2	2	3	3	1	1	5		1.internet 2.fernsehr 3.radio	1	1		1		1		1	1	1	1		1					1	hygienevorschriften beachten	4	1	3	3	3	4	2	3
130284	1,412198	1	240320	2	1	3	1	53	9	1	3	2	1	3	3	9	3	4	5	4		radio fernseher zeitungen	1	1		1		1		1	1	1	1		1					1	kontaktverbot	4	1	3	2	1	3	4	1
130285	,226795	1	240320	2	1	1	2	80	9	1	4	5	2	2	2	9	5	9	5	5		radio	1	1		1		1		1	1	1	1		1					1	Apotheke,und ich gehe zum Arzt nur wenn es noetig ist.	2	1	1	5	9	5	2	3
130286	,407318	1	240320	2	1	1	1	15	9	1	4	3	2	3	3	2	4	3	4	3		Instagram (soziale Medien), TV	1	1		1		1		1	1	1	2		1					2		3	1	2	2	3	2	2	1
130287	3,105671	1	240320	2	1	1	2	52	9	1	6	3	1	3	3	3	5	5	5	5		Nachrichten und Handy	1	1		1		1		1	1	1	1		1					1	Weniger raus gehen und wenn dann nur zu zweit	4	1	3	1	3	5	5	5
130288	,265893	1	240320	2	1	3	2	65	10	1	6	2	2	2	2	2	4	2	9	2		Zeitung und Nachrichten (Fernsehen)	1	1		1		1		1	1	1	1		2					1	Kein Kontakt zu mehreren Personen, Händewaschen.	1	1	1	1	1	1	1	1
130289	,233284	1	240320	2	2	3	2	77	10	1	6	3	2	4	4	9	5	2	5	5		Fernsehen, Radio und Telefon	1	1		1		1		1	1	1	1		1					1	Einschränkungen befolgt	5	1	5	3	3	5	5	2
130290	1,284773	1	240320	2	1	1	1	80	10	1	3	2	2	1	1	2	5	3	5	5		TV, Radio	1	1		1		1		1	1	1	1		1					1	Ich bleibe alleine daheim.	3	1	2	3	3	3	4	3
130291	,789975	1	240320	2	0	1	1	78	10	1	6	3	2	2	2	3	3	3	2	1		Zeitung und Fernsehen	1	1		1		1		1	1	1	1		1					1	Mehr Desinfektionsmittel und Hände waschen	1	1	3	4	3	3	3	1
130292	,253228	1	240320	2	1	3	1	66	10	1	4	4	2	1	1	3	4	4	5	5		TV; Zeitung UND Internet	1	1		1		1		1	1	1	1		1					1	Weniger raus und weniger Kontakte zu anderen Personen	3	1	2	1	1	1	2	3
130293	2,929864	1	240320	2	1	1	2	42	11	1	7	3	1	4	2	9	5	5	5	1		1.internet 2.fernsehr 3.arbeitsplatz	1	1		1		1		1	1	1	1		2					1	1.eingeschränkte qu	1	2	1	1	1	1	1	1
130294	,220565	1	240320	2	1	3	2	58	11	1	7	3	1	3	3	4	5	4	4	4		Internt, Omline-zeitungen, fernsehen	1	1		1		1		1	1	1	1		1					1	Homeoffice und nicht so viel rausgehen	3	1	2	9	2	5	5	5
130295	,757507	1	240320	2	1	2	2	22	11	1	7	4	2	4	4	2	3	3	5	1		fernsehen,zeitung,online zeitung	1	1		1		1		1	1	1	1		1					1	das wir zuhause bleiben das wir nicht mehr reisen	2	1	3	2	3	4	4	3
130296	,220451	1	240320	2	2	3	1	78	11	1	7	5	2	1	1	1	1	1	5	1		Internet	1	1		2		1		1	1	1	1		2					2		3	2	1	1	1	1	2	1
130297	,231068	1	240320	2	1	3	1	76	11	1	7	5	2	1	1	1	4	3	5	5		Tageszeitung, Fernsehr und Internet.	1	1		1		1		2	1	1	1		1					1	Abstand halten und keine Öffentlichen Verkehrsmittel genutzt	1	1	1	1	4	5	4	1
130298	2,00385	1	240320	2	1	2	2	59	11	1	7	2	1	2	2	9	3	1	5	5		Internet	1	1		1		1		1	1	1	1		2					1	Hände waschen	1	1	1	1	2	1	1	3
130299	,253228	1	240320	2	1	1	2	64	11	1	7	5	1	1	1	3	1	1	1	4		Fernsehen , Zeitung und Informationen von Bekannten	1	1		1		1		1	1	1	1		1					1	ich bleibe zu Hause- ausser zum Arztbesuch	9	2	2	9	4	9	1	9
130300	,21393	1	240320	2	1	3	2	76	11	1	7	4	2	1	1	1	1	1	1	5		Ich Informiere mich übers Handy oder gucke Fernsehen.	1	1		1		1		1	1	1	1		1					1	Wenn ich Einkaufen gehe, nehme ich mir mein Korb von Zuhause mit. Fasse nichts ohne Handschuhe im Supermarkt an halte den Abstand zu Mneschen und viel die Hände waschen.	1	1	1	1	1	5	5	1
130301	,445526	1	240320	2	1	2	2	31	11	1	7	5	1	2	2	4	5	5	5	5		RKI; Tageszeitung	1	1		1		1		1	1	1	1		1					1	Arbeit im Home Office, geringer Kontakt mit Menschen, Hygiene	1	1	3	9	3	4	3	4
130302	,253228	1	240320	2	2	3	1	51	11	2	7	5	1	1	1	3	4	4	3	4		Tv,internet,presse	1	1		1		1		1	1	1	1		1					1	mundschutz,reduzieren von sozialen kontakten und desinfizieren	3	2	1	1	2	3	3	3
130303	,787665	1	240320	2	1	3	1	71	11	2	7	3	2	2	2	2	5	1	2	2		fernsehen internet	1	1		2		1		1	1	1	1		1					1	desinfiktionsmittel bestellt und masken	3	2	3	1	3	5	4	1
130304	1,453027	1	240320	2	1	3	2	33	11	2	7	5	2	3	2	4	2	3	4	3		Internetdeite der Senatsverwaltung für Berlin, Tagesschau , Spiegel. Bundesministerien	1	2		1		1		1	1	1	1		2					1	Hygienemaßnahmen zu Hause bleiben.	3	1	2	1	3	3	4	3
130305	,224435	1	240320	2	1	3	1	88	11	2	7	5	2	2	2	9	5	3	4	5		internet, wissenschaftliche informationen	1	1		1		1		1	1	1	1		1					1	zuhause bleiben	3	1	5	5	5	5	5	5
130306	,214027	1	240320	2	1	3	2	65	12	2	6	3	1	2	2	2	5	3	4	5		tv, betrieblich, internet	1	1		1		1		1	1	1	1		2					2		1	1	1	1	1	4	1	1
130307	,253228	1	240320	2	1	1	2	74	12	2	7	5	2	1	1	1	1	1	1	5		im fernsehen im nachrichten und sondersendungen und ihr sohn der arzt ist	1	1		1		1		1	1	1	1		1					1	wenig kontakt	5	1	1	5	1	1	5	1
130308	,204889	1	240320	2	1	3	1	63	12	2	5	2	1	5	5	9	5	5	5	4		internet, tv, radio	1	1		1		1		1	1	1	1		2					1	zuhause bleiben	1	1	1	1	1	9	5	1
130309	2,322464	1	240320	2	1	1	2	46	12	2	7	4	1	4	4	9	3	3	3	5		internet,Nachrichten,bekannte\Familie.	1	1		1		1		1	1	1	1		2					1	kontaktverbot	1	1	2	1	1	1	2	1
130310	1,459715	1	240320	2	2	1	1	68	12	2	3	2	2	2	2	2	1	1	1	1		TV	1	1		1		1		1	1	1	1		2					1	Immer Hände waschen, Desinfizieren, kein Kontakt zu anderen Personen	3	1	3	5	5	5	5	5
130311	,236946	1	240320	2	1	1	1	81	12	2	6	5	2	4	4	4	5	3	5	5		An erster Stelle Fernsehen, an zweiter Zeitung.	1	1		1		1		1	1	1	1		1					1	Ich gehe nicht vom Grundstück und ich lasse mir alles was ich brauche von meinen Verwandten mitbringen.	2	1	1	2	2	1	1	1
130312	,227082	1	240320	2	1	1	2	80	12	2	4	4	2	1	1	2	3	1	3	5		Fernsehen NDR, Internet	1	1		1		1		1	1	1	1		1					1	Verringerung der Kontakte, jetzt mehr über Telefon	4	1	2	1	1	2	3	2
130313	,219056	1	240320	2	2	3	1	56	12	2	3	5	1	1	1	4	5	2	4	4		Internet, Arbeitgeber, Medien	1	1		1		1		2	1	1	2		1					1	Kontakte reduzieren	3	1	2	1	1	2	1	2
130314	,221604	1	240320	2	1	3	2	57	12	2	4	5	1	2	2	4	3	3	5	5		Internet, fernsehen und zeitung.	1	1		1		1		2	1	1	9		1					1	ich bin nicht mehr mit der bahn gefahren sondern mit auto,verschiedene treffen und sitzen abgesagt. ich treffe meine kinder auch nicht .	3	1	1	1	2	2	2	3
130315	1,553298	1	240320	2	0	1	1	81	13	2	6	2	2	2	2	9	5	1	1	5		NDR über Fernsehen	1	1		1		1		1	1	1	1		1					2		1	1	3	3	1	3	3	1
130316	3,84907	1	240320	2	1	3	2	33	13	2	6	3	1	2	1	1	3	1	4	4		Fernsehen Google	1	1		2		1		1	1	1	1		2					2		4	1	3	1	2	3	5	2
130317	,235863	1	240320	2	1	1	2	24	13	2	4	4	2	1	1	1	2	2	4	5		Nachrichten, Fernsehen oder Internet, Quarks & Co. (WDR)	1	1		1		1		1	1	2	1		2					1	Kontakte eingeengt	3	1	2	2	2	4	4	4
130318	,635274	1	240320	2	0	1	2	57	13	2	1	3	1	2	2	9	3	3	5	5		rober koch institut, nachrichten , Radio	1	1		1		1		1	1	1	1		1					2		5	1	1	1	1	1	1	1
130319	,253228	1	240320	2	1	1	2	72	13	2	2	3	2	1	1	1	1	1	1	5		fernsehen,radio,arzt	1	1		1		1		1	1	1	1		1					1	ichh gehe nicht mehr aus dem haus	5	1	1	1	1	3	1	1
130320	,253228	1	240320	2	1	2	1	53	13	2	5	4	1	1	1	3	4	4	5	3		Medien	1	1		1		1		1	1	1	1		1					1	Kontakteinschränkung, regeln einhalten	1	2	3	1	2	2	2	2
130321	,2114	1	240320	2	1	3	1	77	13	2	4	3	2	2	2	1	5	2	3	4		Die Presse, Das Fernsehen, Radio	1	1		1		1		1	1	1	1		1					1	Hände waschen, weniger rausgehen	9	1	3	3	2	4	3	1
130322	,253228	1	240320	2	1	2	2	46	13	2	5	3	1	4	4	4	4	2	5	5		Fernsehen, Internet, mein Arbeitgeber.	1	1		1		1		1	1	1	1		1					2		2	2	1	2	1	3	3	3
130323	1,238946	1	240320	2	1	3	1	26	13	2	5	5	1	3	3	4	3	3	5	4		internet	1	1		1		1		1	1	1	1		1					1	seine uni wurde geschlossen deswegen musste der mach haus	3	1	3	1	3	3	5	3
130324	,223814	1	240320	2	0	3	2	65	14	2	2	5	1	1	1	2	5	5	5	5		Fernsehen, Radio, Zeitung	1	1		1		1		1	1	1	1		1					1	Kontaktzu anderen einschränken, Hygiene Händewasche Hände desinfizieren, Spazieren gehen	3	1	2	1	1	2	2	1
130325	,253228	1	240320	2	1	2	1	57	14	2	3	3	1	4	4	9	2	2	5	4		Öffentlich, rechtliches Fernsehen und Radio	1	1		1		1		1	1	1	1		1					1	Weniger Kontakte nach außen	3	1	2	1	1	1	3	1
130326	1,405092	1	240320	2	0	3	2	67	14	2	4	4	2	2	2	3	5	1	1	5		fernsehen radio	1	1		1		1		1	1	1	1		1					1	kein kontakt mit kinder und kleine kinder und aelter menschen d.h nur telefonishkontakt	3	1	1	1	1	1	5	1
130327	,650223	1	240320	2	1	3	2	50	14	2	1	3	1	3	1	9	5	5	5	5		Fersehen, Internet und Zeitung	1	1		1		1		1	1	1	1		1					1	Hygiene	9	1	1	1	2	1	4	1
130328	,253228	1	240320	2	2	1	1	76	14	2	7	4	2	2	2	2	4	3	3	4		fernsehen zeitung internet	1	1		1		1		1	1	1	1		1					1	hände waschen mit niemande in kontakt kommen und 2 meter im abstand	5	1	1	1	3	1	1	1
130329	1,358737	1	240320	2	1	3	1	60	14	2	5	4	1	4	4	2	3	1	5	2		Internet	1	1		1		1		1	1	1	1		1					1	Kontakt vermeiden	2	2	3	2	3	5	4	3
130330	1,388306	1	240320	2	1	1	2	54	14	2	1	3	1	1	1	9	3	3	3	5		Tageszeitunt, fernsehen	1	1		1		1		1	1	1	1		1					1	Kontakt meiden	3	1	1	1	1	3	3	5
130331	1,414214	1	240320	2	1	3	2	23	14	2	3	5	2	3	3	9	3	1	5	4		1.Tagesschau 2.Vom land sachsen die Website 3.Robert koch institut	1	1		1		1		1	1	1	1		1					1	Schutzmasken, regelmässiges händewasche und desinfektionsmittel	5	2	3	2	2	3	3	2
130332	,253228	1	240320	2	0	1	1	55	14	2	3	3	1	2	2	4	3	3	3	5		TV, Zeitung, Radio	1	1		1		1		1	1	1	1		1					2		3	1	3	1	1	4	3	5
130333	,512236	1	240320	2	1	3	1	88	14	2	5	4	2	1	1	1	1	3	4	4		tv, radio	1	1		2		1		1	1	1	2		2					2		1	1	1	1	3	1	4	1
130334	3,84907	1	240320	2	1	3	2	49	14	2	7	3	1	3	3	3	5	5	5	3		TV ( NTV ) Radio , Internet	1	1		1		1		1	1	1	1		1					1	Zu Hause bleiben, Hygiene allg. ,Hände waschen	2	1	5	3	3	5	3	5
130335	,23832	1	240320	2	1	3	2	58	14	2	7	3	1	2	2	4	5	4	4	5		Radio, Fernsehen, Internet	1	1		1		1		1	1	1	1		1					1	Kontaktverbot. Ich bleibe zu Hause. Ich gehe nicht zur Arbeit. Händewaschen.	2	1	2	1	1	5	5	3
130336	,243201	1	240320	2	1	3	2	65	14	2	7	5	1	1	1	1	5	4	5	3		1. Fernsehen 2. Internet	1	1		1		1		1	1	1	1		1					1	Ich trage eine Maske, verlasse meine Wohnung nicht mehr und treffe mich nicht mit Leuten (nur telefonische Unterhaltung)	3	2	5	2	2	5	5	3
130337	,235741	1	240320	2	1	1	2	65	15	2	6	5	2	1	1	3	3	2	1	5		TV, Radio und Presse	1	1		1		1		1	1	1	1		1					1	Kontaktverbot, Die Enkelkinder nicht mehr sehen	3	1	1	1	1	1	2	1
130338	,722237	1	240320	2	0	3	1	74	15	2	6	4	2	2	2	3	1	1	1	5		Radio, Fernsehen	1	1		1		1		2	1	1	1		1					1	ohne Hektik	4	1	1	1	1	1	1	1
130339	,904171	1	240320	2	1	3	2	59	15	2	6	4	1	2	2	4	5	4	5	1		Presse TV Internet	1	1		1		1		1	1	1	1		2					1	Wir halten das ein, das wir veranstaltungen meiden, und keine Freunde mehr treffen!	4	1	5	1	1	5	5	1
130340	1,205642	1	240320	2	2	1	2	67	15	2	6	3	2	2	1	1	3	2	5	5		fernseher internet	1	1		1		1		1	1	1	1		1					1	bleiben zuhause und disinfektionsmittel nutzen	1	1	3	1	3	3	5	5
130341	,234375	1	240320	2	1	3	2	70	15	2	4	3	2	1	1	2	5	3	5	5		Zeitung lesen und TV gucken	1	1		1		1		1	1	1	1		1					1	keinerlei Kontakt, regelmäßig Händewaschen	5	1	3	9	4	9	5	5
130342	1,597247	1	240320	2	1	3	2	71	15	2	1	5	2	2	2	1	1	1	2	5		Fernsehen und Internet.	1	1		1		1		1	1	1	1		1					1	Meiden Kontakt mit unser Enkeltochter, da sie noch klein ist und wir haben Kontakt mit unserem Eneklsohn. Halten Regeln ein.	2	1	4	3	4	4	2	3
130343	,24106	1	240320	2	1	3	2	70	15	2	5	3	2	2	2	3	5	2	5	5		TV, Radio, Internet	1	1		1		1		1	1	1	1		1					1	meinen 70 Geburtstag abgesagt, nicht rausgehen, halte mich an die Regeln.	4	1	2	5	2	5	5	1
130344	,796118	1	240320	2	2	2	1	82	15	2	6	5	2	2	2	9	5	4	5	4		internet	1	1		1		1		1	1	1	1		1					1	Wir leben in Quarantäne und bauen alles in Garten an	3	1	3	2	4	5	3	5
130345	,253228	1	240320	2	2	3	1	62	15	2	3	5	1	2	2	4	1	2	2	3		Internet, Fernsehen und Zeitung	1	1		1		1		1	1	1	1		1					2		1	2	2	3	1	1	4	1
130346	,253228	1	240320	2	2	3	2	70	15	2	5	5	2	2	2	2	5	3	4	5		Tägliche presse, fernsehen, radio internet	1	1		1		1		1	1	1	1		2					1	kein kontakt, hygiene	3	1	1	1	1	2	2	4
130347	,537046	1	240320	2	0	1	2	82	15	2	5	2	2	1	1	1	1	1	1	2		fernsehen	1	1		2		1		1	2	1	1		2					2		1	1	1	2	5	3	2	1
130348	1,137163	1	240320	2	1	3	1	46	15	2	5	3	1	1	1	1	2	3	3	5		Internet und Zeitungen	1	1		1		1		1	1	1	1		1					1	Abstand halten, nurRausgehen, wenn es notwendig ist	3	1	1	5	1	2	3	2
130349	1,238338	1	240320	2	1	1	2	81	15	2	3	3	2	1	1	2	1	1	1	5		Fernsehen, Zeitung, Radio	1	1		1		1		2	1	1	1		2					1	ich habe mich unter freiwillige Quarantäne gestellt.	5	2	1	1	5	5	5	1
130350	,253228	1	240320	2	1	1	2	54	16	2	5	3	1	3	3	3	4	1	5	5		internet, nachrichten und zeitung	1	1		1		1		1	1	1	1		1					1	kein kontakt zu bekannten und freunden, auf arbeit abstand halten	1	1	1	1	1	9	1	5
130351	3,764824	1	240320	2	1	1	2	74	16	2	5	2	2	1	1	2	1	1	1	5		TV Tageszeitung	1	1		1		1		1	1	1	1		2					2		3	2	1	1	1	1	1	1
130352	,219332	1	240320	2	2	3	1	54	16	2	4	3	1	2	2	3	5	3	5	5		Fernsehen, Zeitung	1	1		1		1		1	1	1	1		1					1	Staatl. empfohlene Maßnahmen einhaten, Hygiene, Nur alleine einkaufen gehen	2	1	1	1	2	1	2	1
130353	,253228	1	240320	2	1	1	1	60	16	2	4	5	1	3	2	1	5	3	5	4		Presse, Rundfunk, Fernsehen	1	1		1		2		1	1	1	1		1					1	Masken, Desinfektinsmittel zur Handdesinfektion	4	2	1	1	3	3	3	1
130354	,21011	1	240320	2	1	3	2	70	16	2	1	3	2	1	1	1	5	1	5	5		TV, Internet und Handy	1	1		1		1		1	1	1	1		1					1	Desinfektionsmittel und Tüscher besorgt	4	1	2	1	2	1	4	4
130355	,218059	1	240320	2	2	3	2	56	16	2	4	3	2	2	2	2	4	2	5	3		Internet, TV,	1	1		1		1		1	1	1	1		1					1	desinfiezieren, Handschuhe, Mundschutz aufgrund meiner Selbsterkrankung, halte mich an die Regeln.	1	1	5	9	5	5	5	5
130356	,225761	1	240320	2	1	2	1	62	16	2	6	5	1	2	2	9	3	2	2	5		Internet, TV-Medien	1	1		1		1		1	1	1	1		2					1	Äußere Kontakte einschränken	3	1	1	1	2	2	1	2
130357	,253228	1	240320	2	1	1	2	58	16	2	3	4	1	3	3	4	4	4	5	4		Rundfunk, Fernsehen und Zeitung	1	1		1		1		1	1	1	1		1					2		2	2	1	1	1	1	2	1
130358	,253228	1	240320	2	1	1	2	75	16	2	4	4	2	2	2	2	4	5	5	4		Fernseher, Tagespresse	1	1		1		1		1	1	1	1		1					1	Wir waschen uns sehr gut die Hände und desinfizieren sie, nachdem wir draußen waren. Genauso treffen wir uns nicht mehr mit Leuten, wir telefonieren nur noch mit Verwandte und Bekannte	2	1	1	1	1	1	3	3
130359	,205229	1	240320	2	1	2	2	76	1	1	6	3	2	2	2	4	1	3	1	4		Fernsehen, Tageszeitung Internet	1	1		1		1		1	1	1	1		9					1	Absage Flugreise, Kontakt zu Enkeln nicht mehr,	3	2	3	1	3	4	4	4
130360	,253228	1	240320	2	1	3	2	50	1	1	6	4	2	2	2	3	2	2	2	1		Internet, Fernsehen, Radio	1	1		1		1		1	1	1	1		1					1	fahre mit Handschuhen Einkaufen, ständig Händewaschen, Kontakte vermeiden, Abstand halten, Vorrat anlegen	3	1	4	1	4	4	4	2
130361	,253228	1	240320	2	0	3	2	55	1	1	6	3	1	2	2	9	1	1	1	5		Internet	2	2		2		2		2	2	2	2		2					2		5	1	1	1	1	9	1	1
130362	,253228	1	240320	2	2	3	1	81	1	1	6	5	2	2	2	9	3	3	1	5		Internet, Fernsehen, Zeitung	1	1		1		1		1	1	1	1		1					2		2	1	1	1	1	3	1	1
130363	,253228	1	240320	2	1	3	2	47	1	1	3	5	1	4	4	4	2	1	5	5		Fernsehen, Internet (selten)	1	1		1		1		1	1	1	1		2					1	soziale Kontakt vermeiden	1	1	1	1	1	1	4	1
130364	,290613	1	240320	2	1	2	2	48	1	1	3	3	1	3	1	4	3	3	5	4		Presse, Fernsehen, Internet	1	1		1		1		1	1	1	1		1					1	Mehr auf Hygiene achten, also gründliches und langes Händewaschen, Distanz halten gegenüber Mitmenschen.	1	1	2	1	1	4	5	4
130365	,788734	1	240320	2	1	3	2	34	1	1	7	4	1	4	2	4	2	2	5	4		Nachrichten, Internet, normale Gespräche	1	1		2		1		1	1	1	1		1					1	Die Kinder sind nur noch auf dem Hof in, um sich zu bewegen. Die Einkäufe mache ich nur noch alleine. Soziale Kontakte nur per Telefon oder per Internet.	9	1	2	9	2	3	4	2
130366	,740915	1	240320	2	2	1	2	52	1	1	7	3	1	1	1	9	5	5	5	4		Fernsehen, Internet und Zeitung	1	1		1		1		1	1	1	1		1					1	Isolierung und Desinfektionsmittel sowie verstärktes Händewaschen	1	1	3	2	2	5	5	2
130367	1,329548	1	240320	2	1	3	2	52	1	1	6	2	1	2	2	2	3	1	5	5		Tageszeitung und Internet	1	1		2		1		1	1	1	2		2					1	Zu Hause geblieben	4	1	1	1	1	1	3	1
130368	,316964	1	240320	2	1	3	2	64	2	1	7	3	2	3	3	4	2	1	4	5		Fernsehen, Rundfunk, Internet	1	1		1		1		1	1	1	1		1					1	befolgen der Vorsichtsregeln,	3	1	3	1	2	5	5	3
130369	,223924	1	240320	2	0	3	2	84	2	1	7	5	2	1	1	2	3	3	5	5		Zeitung, Radio, Fernsehen	1	1		1		1		1	1	1	1		2					1	Hände weaschen , keine sozialen Kontakte	3	1	1	1	1	1	1	5
130370	,236435	1	240320	2	1	1	2	30	2	1	7	4	1	1	1	2	2	1	1	5		Zeitungen, TV, Radio	1	1		1		1		1	1	1	1		1					1	Hände waschen, Mundschutz, Kontaktsperre	3	2	1	1	1	5	1	1
130371	1,19828	1	240320	2	1	3	2	17	2	1	7	3	2	4	3	9	2	1	4	4		robert koch institut internet fernsehen	1	1		1		1		1	1	1	1		1					1	vermeiden im geschäft zu gehen liefern . Abstand halten	3	2	3	2	2	3	4	2
130372	,789687	1	240320	2	2	1	2	81	2	1	7	2	2	1	1	1	3	1	1	3		Zeitung, Fernsehen, Radio	2	1		1		1		1	1	1	1		1					1	Ich stelle auf einen Hocker vor der Haustür das Teller raus damit die Pfleger Essen raufstellen können.	3	1	1	1	2	5	3	1
130373	,324	1	240320	2	2	3	1	45	2	1	7	3	1	2	2	3	2	5	2	4		TV,Internet, Radio	1	1		1		1		1	1	1	1		1					2		1	1	1	1	1	5	1	5
130374	,216194	1	240320	2	1	3	2	53	3	1	6	3	1	4	4	3	5	3	5	5		Fernsehen, Internet, Zeitung	1	1		1		1		1	1	1	1		2					1	Ich gehöre zu einer Risikogruppe und arbeite jetzt zu hause im Homeoffice, obwohl meine Firma geöffnet ist.	1	1	1	1	1	5	5	5
130375	4,162388	1	240320	2	1	1	1	59	3	1	6	2	1	2	2	3	1	1	1	5		Zeitungen	1	1		2		1		1	1	1	1		2					2		5	1	1	1	1	1	1	1
130376	4,67269	1	240320	2	1	3	1	39	3	1	7	2	1	3	2	2	3	2	9	3		Tagesschau und über Google zu Corona suchen	1	1		1		1		1	1	1	1		1					1	mehr Hygiene, Hände waschen , wenig kontakt nach Draußen	3	1	3	1	1	5	5	5
130377	,217835	1	240320	2	0	2	1	88	3	1	7	4	2	1	1	9	1	3	1	3		Rundfunk, TV, Internet	1	1		1		1		2	1	1	1		2					2		5	1	3	2	2	4	4	2
130378	,223788	1	240320	2	1	3	1	59	3	1	7	5	1	1	1	9	3	3	5	5		Fernsehen, Zeitung, Internet	1	1		1		1		1	1	1	1		1					1	Ich verfolge es in den Medien.	1	2	2	2	2	2	2	2
130379	1,517885	1	240320	2	1	3	2	50	3	1	6	2	1	2	2	2	5	1	5	5		Arbeitgeber, Medien	1	1		1		1		1	1	1	1		1					1	Händewaschen	5	1	1	1	1	1	1	1
130380	,607892	1	240320	2	1	2	1	71	3	1	7	5	1	2	2	4	3	2	2	5		Medien	1	1		1		1		1	1	1	1		1					1	häufiges Händewaschen Abstand halten	3	2	2	1	1	2	3	2
130381	2,099247	1	240320	2	1	1	1	58	3	1	7	3	2	2	2	3	3	3	5	4		Internet, TV	1	1		1		1		1	1	1	1		2					1	Weniger raus gehen, Abstand halten, Hände waschen	4	2	4	3	2	5	5	5
130382	,244319	1	240320	2	1	3	2	51	3	1	7	5	1	3	3	4	3	3	5	5		Online App und Tagesschau	1	1		2		1		1	1	1	1		1					2		3	1	4	1	3	4	3	3
130383	1,583802	1	240320	2	1	1	2	15	3	1	4	1	2	4	3	9	1	1	5	3		Internet, TV, Zeitungen	2	1		1		1		2	1	1	1		1					1	Hände waschen,	3	1	1	1	1	5	1	1
130384	1,612839	1	240320	2	2	3	1	53	3	1	7	3	1	2	2	4	2	2	5	4		Im Radio und Fernsehen.	1	1		1		1		1	1	9	1		1					2		2	1	2	1	1	1	1	1
130385	,456542	1	240320	2	1	3	1	32	3	1	2	4	1	1	1	2	2	1	5	4		Internet, Zeitung und Fernsehen	1	1		1		1		1	1	1	1		1					1	Einschränkung der sozialen Kontakte	1	1	3	1	2	4	2	4
130386	1,417415	1	240320	2	1	2	1	79	4	1	7	3	2	2	2	3	3	1	1	2		tv- radio- zeitungen- zeitschriften	1	1		1		1		1	1	1	1		1					2		9	9	3	9	3	3	3	1
130387	,292815	1	240320	2	2	3	1	59	5	1	7	3	1	2	2	4	3	1	1	5		Fernsehen, Zeitung, Internet	1	1		1		1		1	1	1	1		1					1	Kontakt vermeiden	2	1	1	1	1	1	1	1
130388	,229202	1	240320	2	0	3	2	60	5	1	7	4	1	1	1	9	5	4	5	4		Internet Nachrichten Private Leute	1	1		1		1		1	1	1	1		1					1	alles was gesagt werden so zu tun und so Leben	2	1	3	1	4	4	5	1
130389	,451125	1	240320	2	1	3	2	56	5	1	6	3	1	2	2	4	5	2	5	2		Internet, Fernseher und Radio	1	1		1		1		1	1	1	1		1					1	haben keine Kontakt mehr mit der Außenwelt, außer Arbeit. Absage des Urlaubs. Nur noch im Haus.	1	1	1	1	5	1	1	1
130390	,21609	1	240320	2	2	2	2	67	5	1	6	3	1	1	1	4	3	3	3	4		Handy Fernsehen	1	1		2		1		1	1	1	1		2					1	Kontakte reduzier Abstand halten	3	2	1	2	1	2	4	1
130391	,253228	1	240320	2	1	3	2	60	5	1	7	4	1	2	2	2	4	2	4	4		Medien, Internet, Fernsehen, Zeitschriften	1	1		1		1		1	1	1	1		2					1	Wir sind frühzeitig zu Hause geblieben, frühzeitig alle Außenkontakte abgebrochen, bzw, auf andere Wege geführt	3	1	1	1	2	2	3	4
130392	,224984	1	240320	2	1	3	2	64	5	1	6	3	2	2	2	9	1	1	1	3		google news und tv	1	1		1		1		1	1	1	1		2					1	desinfekzionsmittel, kontaktspäre	4	1	1	1	1	3	5	1
130393	,205208	1	240320	2	1	2	1	71	5	1	7	5	2	2	2	4	4	1	1	5		Fernseher, Zeitung, Internet	1	1		2		1		1	1	1	1		1					1	Splanted Isolation	1	9	1	1	1	5	1	1
130394	,205208	1	240320	2	1	3	1	80	5	1	7	5	2	2	2	2	5	4	5	4		Die öffentlichen Medien.	1	1		1		1		1	1	1	1		1					2		3	1	1	9	1	9	1	1
130395	,223619	1	240320	2	0	3	1	67	5	1	7	3	2	2	2	2	5	1	5	5		ntv-Fernsehen	1	1		1		1		1	1	1	1		1					1	Zu Hause bleiben, um Kontakte zu vermeiden. Hände waschen.	1	1	5	4	3	1	5	5
130396	1,822292	1	240320	2	2	3	2	43	5	1	6	3	1	3	3	2	3	1	5	5		Internet, Radio und Fernsehen.	1	1		1		1		1	1	1	1		1					2		3	1	3	1	2	4	2	4
130397	,222846	1	240320	2	1	3	2	63	5	1	6	5	2	2	2	4	3	5	1	4		Radio, TV, Internet	1	1		1		1		1	1	1	1		2					1	wir treffen uns nicht (seit 2 Wochen)	3	2	4	1	2	2	4	2
130398	,21837	1	240320	2	1	3	2	68	5	1	3	3	2	2	2	9	3	1	5	5		TV , Internet, Experten	1	1		1		1		1	1	1	1		1					1	Abstand,	3	1	1	1	1	5	5	1
130399	,232897	1	240320	2	1	3	1	56	5	1	6	5	1	1	1	2	5	3	5	5		Internet,RKI	1	1		1		1		1	1	1	1		2					1	Empfehlung des RKI	3	1	2	3	1	4	4	4
130400	,222469	1	240320	2	1	3	2	61	5	1	6	4	1	1	1	1	4	1	5	5		Nachrichten, um 19 Uhr und 20 Uhr	1	1		1		1		1	1	1	1		2					1	Einkäufe auf 1x Woche beschränkt, Einmal-Handschuhe, Desinfektionstücher für Reiningung der Hände, Hände waschen, Mundschutz gekauft	4	1	3	1	1	5	5	1
130401	,202959	1	240320	2	1	3	2	83	5	1	7	4	2	1	1	1	3	2	3	3		Tageszeitung und Fernsehen.	1	1		1		1		1	1	1	1		1					1	Gründliches Händewaschen und zuhause bleiben. Nur die nötigsten Einkäufe erledige ich.	2	1	1	1	2	3	2	1
130402	,298191	1	240320	2	1	3	1	66	5	1	6	2	2	2	2	2	5	3	5	5		Internet, Zeitung, Fernsehen	1	1		1		1		9	1	1	1		1					2		1	1	4	1	1	5	4	4
130403	2,918473	1	240320	2	1	2	1	22	5	1	6	4	1	5	5	4	1	1	9	2		zeitung und familie oder arbeitskollegen, weniger aber auc das intnet hierbei	1	1		1		1		1	1	1	1		1					1	viele händewaschen, weniger gemeinschaften auf strasse oder sich weniger mit freunden treffen	1	1	9	9	1	9	3	3
130404	,21217	1	240320	2	2	3	1	47	5	1	6	5	1	4	2	4	4	2	4	4		Fernsehen, Internet, Radio	1	1		1		1		1	1	1	1		1					2		4	1	1	1	1	1	3	1
130405	,224554	1	240320	2	2	3	1	58	5	1	5	2	2	1	1	2	9	5	9	1		Internet	1	1		1		1		1	1	1	1		1					2		1	2	3	1	1	3	3	3
130406	,786495	1	240320	2	3	3	1	62	5	1	6	2	1	2	2	9	3	1	3	5		Internet, Fernsehen, Zeitungen.	1	1		1		1		1	1	1	1		1					1	Kein Kontakt zu anderen.	2	1	2	9	1	1	1	1
130407	,235583	1	240320	2	1	1	2	40	5	1	6	4	2	4	2	1	5	1	5	5		Internet, Fernsehen, Nachrichten	1	1		1		1		2	1	1	1		1					1	wir bleiben zu Hause, es geht immer nur eine Person zum Einkauf	5	1	5	5	5	5	5	5
130408	2,557216	1	240320	2	1	3	1	56	5	1	5	2	1	2	2	4	1	1	1	5		Fernsehen, Zeitung und Internet	1	1		1		1		1	1	1	1		1					2		2	1	2	1	1	3	1	1
130409	,447896	1	240320	2	1	3	1	19	5	1	6	4	2	5	3	9	5	3	4	4		Fernsehen, Internet und Zeitung	1	1		1		1		1	1	1	1		1					1	Kontakt mit vielen Menschen meiden, Hygiene, nicht reisen.	3	2	4	3	4	5	5	5
130410	,253228	1	240320	2	1	3	1	79	5	1	7	3	2	3	3	2	5	3	5	2		Tageszeitung, Fernsehen, Internet	1	1		9		1		2	1	1	1		2					1	Regelmäßiges Hände waschen und desinfizieren	4	1	2	2	2	2	2	2
130411	,222111	1	240320	2	1	1	2	58	6	1	7	5	1	2	2	4	3	2	5	5		Fernsehen, Internet, Online-Zeitungsberichte, Potcats	1	1		1		1		2	1	1	1		1					1	trage Maske, Hygiene und Abstandsregeln werden eingehalten	3	1	1	2	2	2	3	1
130412	,42806	1	240320	2	2	2	1	26	6	1	7	4	1	1	1	2	2	1	4	3		Internet, Radio und Fernsehen	1	1		1		1		1	1	1	2		1					2		3	1	3	3	2	2	4	3
130413	,243886	1	240320	2	1	3	2	62	6	1	7	3	2	2	2	2	2	1	2	5		TV und Radio	1	1		1		1		1	1	1	1		1					1	Wenig ausgehen, Abstandseinhaltung, Hygenemöglichkeiten einhalten	3	1	3	1	9	1	5	1
130414	,3057	1	240320	2	1	3	1	74	6	1	7	4	2	2	2	4	4	3	4	3		keine	1	1		1		1		1	1	1	1		1					2		2	1	2	2	3	2	1	2
130415	,219854	1	240320	2	1	1	2	17	6	1	6	1	2	5	5	9	1	2	5	4		Tagesschau, Spiegel, Welt.de	1	1		1		1		2	1	1	1		1					2		3	1	2	1	1	4	3	3
130416	,277604	1	240320	2	1	1	2	55	6	1	7	3	1	2	2	3	4	4	5	4		TV, Radio, Internet	1	1		9		1		1	1	1	1		1					1	Abstand halten, zu Hause bleiben	3	1	3	2	3	5	3	3
130417	,223678	1	240320	2	2	1	1	30	6	1	3	5	1	4	2	4	3	3	4	2		Öffentl-rechtl. Medien (ARD...), Süddeutsche Zeitung, Frankfurter Allgemeine	2	1		2		1		1	1	1	1		2					1	Kontaktverbot vorab, keine Fremdkontakte, Außendienst: Termine nicht mehr Vorort sondern per Skype, Menschenansammlungen vermeiden, kulturelle Einrichtungen nicht mehr besucht	3	1	4	1	3	1	5	1
130418	,23041	1	240320	2	1	1	2	82	6	1	3	4	2	1	1	1	5	1	3	5		Zeitungen, TV und Radio	1	1		1		1		1	1	1	1		1					1	Abstand zu anderen, Isolierung,	3	1	1	3	1	5	3	1
130419	,224527	1	240320	2	0	3	2	55	6	1	7	3	2	2	2	9	4	3	5	5		Zeitung, Radio, TV	1	1		1		1		1	1	1	1		1					1	Waldspaziergänge, Abstand halten beim Einkauf, Desinfektion, Händewaschen und Mundschutz ist angedacht	3	1	2	1	2	3	3	2
130420	3,84907	1	240320	2	1	1	1	16	6	1	7	2	2	5	4	4	4	1	2	3		RKI, Hopkins Institut Weltkarte, Tagesschau (App)	1	1		1		1		1	1	1	1		2					1	Hygienegel	2	1	2	2	1	3	3	2
130421	,226694	1	240320	2	1	2	1	62	6	1	6	4	2	2	2	9	1	1	1	4		tageszeitung tv wie ard zdf	1	1		1		1		1	1	1	1		1					2		4	1	1	3	1	2	3	2
130422	,230492	1	240320	2	1	3	1	55	6	1	4	5	1	2	2	4	2	1	5	5		Zeit online, Internet, HR Radio	1	1		1		1		1	1	1	1		2					1	Kontaktvermeidung,	2	1	2	1	2	5	2	2
130423	,223287	1	240320	2	1	1	2	55	6	1	6	3	1	1	1	1	5	5	5	3		You tube, Facebook, Zeitung, Kirchengemeinde.	1	1		1		1		1	1	1	1		1					1	Ich gehe kaum raus, nur wenn es unbedingt notwendig ist, wie z. B. einkaufen.	2	1	4	4	4	3	5	4
130424	1,496783	1	240320	2	1	3	2	70	6	1	6	3	2	2	2	9	1	3	5	4		Fernsehen Radio Internet	1	1		1		1		1	1	1	1		1					2		3	1	2	1	2	2	3	2
130425	,253228	1	240320	2	1	3	1	78	6	1	6	4	2	2	2	4	1	1	9	2		Presse, Internet	1	1		2		1		2	2	1	2		2					2		2	1	1	1	1	1	2	1
130426	,253228	1	240320	2	0	3	1	52	6	1	4	4	1	3	3	4	5	5	5	2		internet	1	1		1		1		1	1	1	1		1					1	möglichst wenig kontakt zu anderen personen	1	1	3	1	1	1	1	1
130427	,253068	1	240320	2	1	2	1	60	7	1	4	4	2	1	1	2	2	2	2	5		Fernsehn, Internet, Rundfunk	1	1		1		1		1	1	1	1		1					1	zu Hause bleiben, Hände waschen,	1	2	2	1	3	5	2	3
130428	,253228	1	240320	2	1	3	2	57	7	1	3	4	2	2	2	3	5	1	5	5		Internet, Fernsehen, Zeitung	1	1		1		1		1	1	1	1		1					2		2	1	1	1	1	3	1	3
130429	,610505	1	240320	2	1	3	2	73	7	1	3	5	2	2	2	3	5	1	5	5		Fernsehen (Sondersendungen), Radio	1	1		1		1		2	1	1	1		1					1	Ich verlasse das Haus nur für Apotheke, Arzt, Einkaufen, spazieren (zu zweit oder alleine), Mindestabstand 2m, Bei Einkaufen nutze ich einen Mundschutz, häufig Händewaschen.	3	1	1	1	1	3	2	1
130430	,210461	1	240320	2	2	3	1	77	7	1	6	4	2	1	1	2	1	1	1	5		Mobil, Fernsehen	1	1		1		1		1	1	1	1		1					2		3	1	1	9	3	3	4	9
130431	4,368599	1	240320	2	1	1	2	56	7	1	6	2	1	2	2	2	1	1	1	3		Fernsehen, Radio, Zeitung	1	1		1		1		1	1	1	1		1					2		1	2	3	1	4	4	5	5
130432	1,038347	1	240320	2	1	3	1	26	7	1	6	5	2	3	3	3	3	2	5	4		Tagesschau im Fernsehen, Internet	1	1		1		1		2	1	1	1		1					1	Isolation, Handschuhe, Hände waschen, Desinfektion, keine Treffen	2	2	3	1	1	2	3	4
130433	2,505147	1	240320	2	1	3	2	70	7	1	5	5	2	1	1	9	5	5	5	5		Zeitung Fernsehen aus verschiedenen ländern	1	1		1		1		1	1	1	1		1					1	Ich bleibbe zu Hause und kein Besuch	2	1	1	1	1	4	3	3
130434	,230482	1	240320	2	1	3	1	77	8	1	5	5	2	2	2	4	2	1	9	9		Internet	2	1		2		1		1	1	1	1		2					2		1	1	1	1	1	5	1	1
130435	,2035	1	240320	2	1	3	1	26	8	1	7	5	1	1	1	2	3	2	5	5		Internet	1	1		1		1		1	1	1	1		2					1	Verwendung von Desinfitionsmittel, keine Gruppendynamik	2	1	4	3	3	5	5	5
130436	,253228	1	240320	2	1	1	1	71	8	1	6	5	2	1	1	3	3	1	9	5		Radio, Fernsehen, Internet	1	1		2		1		1	1	1	2		2					1	Abstand halten, Hände waschen	3	1	1	1	1	1	2	1
130437	3,753503	1	240320	2	1	1	1	45	8	1	6	4	1	3	3	9	2	2	3	3		öffentlich rechtlichen	1	1		1		1		2	1	1	1		1					2		1	1	1	1	1	3	2	1
130438	,772301	1	240320	2	1	1	2	71	8	1	6	3	2	3	3	3	2	2	2	4		Presse, Fernsehen, Internet	1	1		1		1		1	1	1	1		1					1	halte mich an gesetzliche und hygienische Vorgaben	3	2	5	4	3	9	2	1
130439	1,871752	1	240320	2	2	2	2	56	8	1	6	3	1	2	2	3	5	5	4	5		Fernsehn, Internet und Online-Zeitschriften.	1	1		1		1		1	1	1	1		2					1	Ich hatte eine Immunkur gemacht. Reisen abgesagt. Ich war schon eine Woche bevor es offiziell wurde im Home-Office. Ich hatte Menschenansammlungen schon vorher gemieden.	3	1	1	4	1	1	4	1
130440	,239961	1	240320	2	3	3	1	51	8	1	6	4	1	4	2	4	4	2	4	4		TV, Internet,	1	9		2		1		1	1	1	9		2					1	Desinfektion, Hände waschen	3	1	1	1	1	3	1	2
130441	,227878	1	240320	2	1	3	1	69	8	1	3	4	2	2	2	9	5	3	5	5		direkte Kontakte, Ärzte, Hopkins Institut, RKI	1	1		1		1		1	1	1	1		2					1	rechtzeitig Atemmasken besorgt, Wasservorrate, Lebensmittelvorrat, Umgang miteinander wesentlich eingeschränkt	1	1	3	3	1	1	5	1
130442	,410858	1	240320	2	1	2	1	76	8	1	7	2	2	2	2	2	2	2	2	5		Robert Koch Institut Fernsehen Nachrichten	1	1		1		1		1	1	1	1		1					1	Immunsystem stärken, auf die Ernährung achten	2	1	4	2	2	5	3	4
130443	,253228	1	240320	2	1	2	2	50	8	1	4	4	1	4	4	9	1	1	5	4		Fernsehen, Internet, Tageszeitung	1	2		2		2		1	1	1	2		2					1	Hände waschen, nicht ins Gesicht fassen, anders husten, bei der Arbeit alles desinfizieren	3	1	1	1	1	5	3	2
130444	,253228	1	240320	2	1	3	2	85	8	1	6	3	2	1	1	9	1	1	1	5		Fernsehen, Plakate,	1	1		1		1		1	1	1	1		1					2		3	1	3	3	5	4	5	3
130445	2,000736	1	240320	2	1	1	2	60	8	1	5	2	1	2	2	1	9	3	9	5		Zeitung und Fernsehen, Radio	1	1		1		1		1	1	1	1		1					2		9	1	3	2	2	4	4	2
130446	1,946988	1	240320	2	1	1	2	70	8	1	2	2	2	1	1	1	4	2	4	3		Fernsehen, Zeitung	1	1		1		1		1	1	1	1		2					1	Öfters die Hände waschen, Abstand zu den Menschen halten, viel zu Hause bleiben.	5	1	1	1	1	3	5	1
130447	1,269788	1	240320	2	1	1	1	83	8	1	4	2	2	1	1	2	3	3	3	3		Fernsehen und Zeitung	1	1		2		1		2	1	1	2		2					2		3	1	3	9	2	9	9	9
130448	,330359	1	240320	2	1	3	2	69	8	1	4	3	2	1	1	1	4	1	4	4		Handy und TV	1	1		1		1		1	1	1	1		1					1	Kinder werden telefonisch benachrichtigt für Botengänge. Abstand wird eingehalten und Desinfizierung	4	2	1	3	3	4	5	3
130449	4,798672	1	240320	2	2	3	1	33	8	1	4	3	1	5	2	1	1	1	3	5		Online	2	2		2		2		1	2	1	2		2					1	Zuhause geblieben	3	1	1	1	1	3	3	1
130450	1,62588	1	240320	2	1	3	1	52	8	1	4	2	1	1	1	2	3	2	5	4		Internet und Zeitung.	1	1		1		1		1	1	1	1		1					1	Ich bleibe meistens zuhause, nur zum Einkaufen und für Arztbesuche gehe ich raus.	3	1	3	2	3	3	5	4
130451	,535747	1	240320	2	1	2	2	52	8	1	3	5	1	3	3	4	3	3	3	3		Radio, Fernsehen und Internet.	1	1		1		1		1	1	1	1		1					1	Öfter Hände waschen, Abstand halten und Menschenmengen meiden.	2	1	1	1	2	4	5	3
130452	,206032	1	240320	2	1	3	1	76	9	1	7	4	2	2	2	2	2	2	3	5		TV,Internet	1	1		1		1		1	1	1	1		1					1	Einhaltung der Ausgangssperre, Persönliche Reinigung	3	1	1	1	2	3	3	3
130453	,304693	1	240320	2	1	3	1	69	9	1	7	4	2	2	2	4	4	1	5	5		Fernsehen Internet Zeitung	1	1		1		1		1	1	1	1		1					1	Desinfektionsmittel /Atemschutzmasken	3	1	1	1	1	3	3	1
130454	,963492	1	240320	2	1	3	2	40	9	1	7	3	2	1	1	2	4	2	5	4		Radio, Fernsehen, Internet	1	1		1		1		1	1	1	1		2					2		2	1	2	1	2	2	2	2
130455	1,967882	1	240320	2	1	3	2	37	9	1	7	4	1	1	1	2	5	3	1	4		Zeitung, Fernsehen, Internet	1	1		1		1		1	1	1	1		1					1	Händedesinfektion, Mundschutzmasken, in der Arbeit Schutzbekleidung, -brillen und keine Sozialkontakte.	3	2	1	1	1	4	1	1
130456	4,10091	1	240320	2	1	1	1	19	9	1	7	3	2	5	4	9	1	1	3	2		Radio	1	1		2		1		1	1	1	1		1					2		5	1	1	1	1	2	5	5
130457	,253228	1	240320	2	1	1	1	26	9	1	7	4	1	1	1	2	1	1	5	3		Internet - Nachrichten, TV, Radio	1	1		1		1		1	1	1	1		1					1	hauptsächlich Telefonkontakt	3	1	2	1	3	1	4	2
130458	,253228	1	240320	2	2	2	2	59	9	1	7	5	1	3	2	3	2	3	3	4		Fernsehe, Zeitung, Internet	1	1		1		1		1	1	1	1		2					1	Abstand halten, Kein Kontakt zu anderen	2	1	2	1	2	3	3	2
130459	1,874854	1	240320	2	1	3	1	16	9	1	7	3	2	3	3	4	3	4	5	5		Internet, TV-Nachrichten, Zeitung	1	1		1		1		1	1	1	1		1					1	eigene Quarantäne auferlegt	4	1	1	2	1	3	4	2
130460	,221681	1	240320	2	1	3	2	68	9	1	7	4	2	1	1	1	2	4	5	4		Internet fernsehen Zeitung	1	1		2		1		1	1	1	1		1					1	die vorgeschriebene	4	1	1	1	1	4	5	1
130461	2,878816	1	240320	2	1	2	1	35	9	1	7	5	1	2	2	4	1	1	3	5		Das Internet.	1	1		1		1		1	1	1	1		1					1	Frühzeitig mit ausreichenden Hygieneartikel eingedeckt, wie Desinfektionsmittel und Mundschutz.	3	2	3	3	2	3	4	1
130462	,253228	1	240320	2	1	3	1	64	9	1	5	5	1	2	2	4	5	4	5	3		Internet, Internen Mitarbeiter Informationen, Fernsehen	1	1		1		1		1	1	1	1		1					1	Medizinische versorgung, stabilisierung immunsystem, Vitamin C	3	2	1	9	2	9	3	2
130463	,23195	1	240320	2	1	3	1	55	9	1	7	5	1	2	2	9	3	4	5	3		Internet	1	2		1		1		1	1	1	2		2					1	Desinfektionsmittel, Umgang einschränken	3	2	3	3	3	2	4	1
130464	,239867	1	240320	2	2	2	1	53	9	1	7	3	1	3	3	4	3	2	5	5		Fernsehen, Internet, Radio	1	1		1		1		1	1	1	1		1					1	Kontakt vermeiden	3	2	2	1	2	2	4	3
130465	,220402	1	240320	2	1	3	1	46	9	1	1	2	1	5	2	4	1	3	3	5		Internet, Fernsehen öffentlich rechtlich	1	1		1		1		1	1	1	1		1					1	die normalen Hygienevorschriften einhalten, die man als Kind beigebracht bekommen hat.	1	1	2	5	5	1	5	1
130466	1,069064	1	240320	2	1	3	2	61	9	1	7	3	2	1	1	1	3	2	5	1		TV, Radio	1	1		1		1		1	1	1	1		1					1	Hände wasche. kein Kontakt	1	1	1	1	1	2	3	1
130467	,23479	1	240320	2	1	2	2	77	9	1	7	5	2	1	1	1	5	2	2	5		Internet; Fernsehen, Radio	1	1		1		1		2	1	1	1		1					2		4	1	1	1	3	4	4	1
130468	1,040397	1	240320	2	2	3	1	47	9	1	7	2	1	2	2	3	3	3	3	4		Radionachrichten, Facebook, Fernsehnachrichten	1	1		1		1		1	1	1	1		2					1	soziale Kontakte meiden	1	1	1	3	2	4	4	4
130469	,58769	1	240320	2	1	3	2	60	9	1	3	3	2	1	1	2	2	1	2	4		Zeitungen Fernsehen Radio	1	1		1		1		1	1	1	1		1					2		3	1	1	2	2	2	2	2
130470	,253228	1	240320	2	2	2	1	70	9	1	2	5	1	2	2	4	1	1	1	5		Artzzeitschriften und RKI	1	1		1		1		1	1	1	1		1					1	sowie es empfohlen wird	5	1	1	1	2	4	4	1
130471	,305851	1	240320	2	1	3	1	41	9	1	1	2	1	3	3	3	2	1	5	4		Internet, radio, fernsehen	1	1		1		1		1	1	1	1		1					1	mehr Sauberkeit, Hände waschen, keine unnötigen Reisen	3	1	2	1	2	2	3	2
130472	,463074	1	240320	2	0	1	2	82	9	1	5	2	2	1	1	1	1	1	1	1		Aus dem Fernsehen oder Radio	2	1		2		1		1	2	1	1		2					2		5	1	3	9	3	3	1	3
130473	,253228	1	240320	2	1	3	1	57	9	1	4	4	1	2	2	4	3	2	3	5		TV und PC	1	1		1		1		1	1	1	1		2					2		2	1	1	1	2	4	5	2
130474	,433758	1	240320	2	1	2	1	67	9	1	7	4	2	2	2	4	4	2	3	5		Fernsehen, Radio, Tageszeitung	1	1		1		1		1	1	1	1		1					1	Wir haben uns Mundschutz selber gebastelt, wir machen beim Spazierengehen deutlichen Abstand zu anderen Personen, Handschuhe beim Einkaufen (Einkaufswagen), wir meiden direkten Kontakt zu Nachbarn	1	1	2	1	2	1	2	1
130475	1,069064	1	240320	2	1	3	2	69	9	1	7	3	2	1	1	2	5	3	5	5		NTV Internet Fernsehen Zeitung	1	1		1		1		1	1	1	1		1					2		2	1	1	1	1	9	1	1
130476	,225517	1	240320	2	1	1	1	59	9	1	7	4	1	1	1	2	5	5	5	3		Fernsehen, Videotext	1	1		1		1		2	1	1	1		1					1	Abstand halten, möglichst zu Hause bleiben.	1	1	1	1	1	5	3	1
130477	,233345	1	240320	2	1	3	1	76	9	1	5	5	2	2	2	4	2	2	2	5		Fernsehen: Panoram, Kontra, Internet	1	1		1		1		1	1	1	1		1					2		4	1	2	1	1	1	2	2
130478	4,682909	1	240320	2	1	1	2	35	9	1	4	3	1	5	2	3	4	3	5	5		TV, Internet	1	1		1		1		1	1	1	1		1					1	Zu Hause bleiben	2	1	4	4	4	5	5	3
130479	,253228	1	240320	2	1	3	2	82	9	1	4	4	2	1	1	1	3	3	5	4		Zeitung, Radio	1	1		1		1		1	1	1	1		1					1	Hände gründlich waschen, wenig rausgehen, Abstand halten, keine Besuche von Kindern	3	2	5	9	3	9	5	5
130480	,233345	1	240320	2	1	3	1	83	9	1	4	5	2	2	2	4	5	1	5	5		FernsehenRadio und DPresse	1	1		1		1		1	1	1	1		1					1	keine Kontakte zur Familie und Freunden	3	1	3	5	3	1	3	5
130481	,360103	1	240320	2	1	3	1	72	9	1	4	2	2	2	2	2	5	3	3	3		Fernsehn, Internet,	1	1		1		1		1	1	1	1		1					1	dass wir zum großen Teil daheim bleiben	3	2	3	1	2	2	5	3
130482	1,437345	1	240320	2	2	3	2	35	11	1	7	3	1	4	3	4	3	3	5	5		Zeitung Internet und Radio	1	1		1		1		1	1	1	1		1					1	Belehrung der Kinder bezüglich Hygiene; Abstand zu Anderen und nicht alles anfassen	1	1	2	9	2	5	5	4
130483	,22937	1	240320	2	2	3	1	51	11	1	7	5	1	1	1	4	3	3	5	5		Fernsehen, Internet, Mitmenschen	1	1		1		1		1	1	1	1		2					1	Ich darf nicht mehr arbeiten	3	1	3	1	1	1	3	1
130484	,238309	1	240320	2	1	3	2	77	11	1	7	3	2	1	1	2	4	3	1	5		Zeitung , Radio , TV	1	1		1		1		1	1	1	1		1					1	Mundschutz genäht , Abstand halten beim Einkaufen	3	1	3	9	3	9	3	2
130485	,216826	1	240320	2	1	3	1	56	11	1	7	5	1	2	2	4	3	3	4	4		Fernsehen öffentlich rechtliches, Internet, Tageszeitung	1	1		1		1		1	1	1	1		1					1	Kontaktvermeidung, Vermeidung der öffentlichen Verkehrsmittel, nur noch ein mal in der Woche einkaufen, Homeoffice	3	1	4	3	3	5	4	4
130486	,253228	1	240320	2	1	3	1	42	11	1	7	5	1	1	1	4	1	1	4	1		Bundesgesundsheitsministerium, Robert-Koch-Institut	1	1		2		1		1	1	1	1		2					2		3	1	2	1	4	3	2	2
130487	,253228	1	240320	2	1	3	2	61	11	1	7	5	1	1	1	2	9	9	5	4		Radio, Internet.	1	1		1		1		1	1	1	1		1					2		1	1	5	1	2	2	2	4
130488	,253228	1	240320	2	1	3	2	66	11	2	7	5	2	1	1	2	2	2	2	5		Radio Zeitung/ Welt	1	1		2		1		1	1	1	1		1					1	Öfter als sonst Hände waschen. Mache nur das nötigste.	4	1	3	9	1	4	2	3
130489	,210851	1	240320	2	2	2	2	42	11	2	7	5	1	2	2	4	2	2	3	4		Internet Zeitung Radio	1	1		1		1		1	1	1	1		1					1	Händewaschen regelmäßig	2	1	1	2	1	3	1	1
130490	,407242	1	240320	2	2	3	1	32	11	2	7	3	1	3	2	3	1	1	4	5		Robert- Koch Institut, Nachrichten	1	1		1		1		1	1	1	1		2					1	Abstand halten und Ruhe bewahren	4	1	1	1	1	3	3	3
130491	2,697201	1	240320	2	1	1	1	16	11	2	7	1	2	4	1	9	2	3	5	4		Internet, Nachrichten im Fernsehen, Radio.	1	1		1		1		1	1	1	1		1					1	Nicht das Haus verlassen ohne einen wichtigen Grund, keinen engen Körperkontakt zu anderen Personen, also Abstand halten, keinen Körperkontakt zu den Großeltern.	4	1	1	4	1	2	4	2
130492	,800842	1	240320	2	1	3	1	59	11	2	7	2	1	3	3	2	3	3	2	4		Fernsehen, Radio	1	1		1		1		1	1	1	1		1					1	Kontakte nicht, wie gewohnt, pflegen. Auf Abstand zu Leuten achten. Wenn möglich, oft zu Hause bleiben. Öfters die Hände waschen.	3	1	3	1	4	9	3	5
130493	,239205	1	240320	2	1	2	2	74	11	2	7	4	2	2	2	1	5	3	4	4		Medien, Internet, bekanntenkreis sportfreunde	1	1		1		1		1	1	1	1		1					1	Hygiene ständig hände waschen , grüßen ohne anschlag	4	1	1	1	1	3	3	3
130494	2,782278	1	240320	2	2	2	1	55	12	2	7	2	1	3	3	4	3	3	5	4		Internet,	1	1		1		1		1	1	1	1		1					1	Desinfektion nach Kundenbesuchen, H#ndewaschen häufig	2	1	1	1	3	2	5	2
130495	2,32381	1	240320	2	1	3	2	45	12	2	7	4	2	2	2	2	2	2	2	5		TV-Nachrichtensendungen; Internet	1	1		9		1		1	1	1	1		2					2		1	2	2	2	2	5	3	3
130496	,221604	1	240320	2	1	3	2	58	12	2	4	4	1	2	2	2	5	5	5	5		Internet, Fernsehen, Radio.	1	1		1		1		1	1	1	1		1					1	Umgang in der Familie, Abstand halten.	3	1	3	1	1	1	1	1
130497	,203619	1	240320	2	1	3	2	86	13	2	3	5	2	1	1	1	4	4	4	4		Fernsehen	1	1		1		1		1	1	1	1		1					1	bleibe zuhause, werde vom Pflegedienst betreut	3	2	3	3	3	3	4	4
130498	,269756	1	240320	2	1	3	2	57	14	2	6	4	1	2	2	9	1	1	1	5		Zeitung Internet Radio	1	1		1		1		1	1	1	1		1					1	Mundschutz Handschuhe	5	1	1	9	1	5	9	1
130499	2,276605	1	240320	2	1	3	1	75	14	2	5	5	2	2	2	2	4	4	4	5		Fernsehen, Internet, Tageszeitung	1	1		1		1		1	1	1	1		1					1	in der Wohnung bleiben, Hände waschen, nicht so oft Einkaufen gehen	2	1	2	4	2	4	3	1
130500	,215994	1	240320	2	1	3	1	69	14	2	4	5	2	1	1	1	3	2	1	5		Lokalzeitung Fernsehen Rundfunk	1	1		1		1		1	1	1	1		1					1	hab meine Enkel nicht mehr besucht und mit anderen Familien den Kontakt unterbrochen	3	1	1	2	3	5	3	1
130501	,253228	1	240320	2	1	3	1	58	14	2	7	5	1	3	3	4	4	1	4	5		Wir haben in der Firma einen Ansprechpartner zum Katastrophenschutz.	1	1		1		1		1	1	1	1		1					1	Meine Frau wohnt im Zweitwohnsitz.	3	2	4	3	2	4	4	5
130502	,212596	1	240320	2	1	3	1	65	14	2	7	3	2	2	2	3	2	1	3	4		Fernsehen, Internet, Zeitung	1	1		1		1		1	1	1	1		1					2		2	1	1	3	1	3	3	3
130503	,228658	1	240320	2	1	1	2	81	14	2	7	4	2	1	1	2	4	4	3	5		Öffentlich, rechtliche Medien. Tablet mit YouTube Angebote. Radio.	1	1		1		1		1	1	1	1		1					1	Ausgangsperre, beim Einkaufen Handschuhe anziehen, Hände öfters waschen.	3	1	2	1	2	3	3	1
130504	,714776	1	240320	2	1	1	1	62	14	2	7	3	1	2	1	4	1	1	1	5		TV Radio Zeitung	1	1		1		1		1	1	1	1		1					1	Hände waschen Kontaktverbot	5	1	1	1	1	1	3	2
130505	,847341	1	240320	2	1	3	2	60	14	2	7	3	1	2	2	3	5	5	5	5		Medien, Zeitung	2	1		1		1		1	1	1	1		1					1	Zuhause bleiben, keine Besuche, nur Whatsapp	5	2	1	1	1	1	1	1
130506	1,911283	1	240320	2	0	3	1	72	14	2	7	2	2	1	1	1	3	4	4	3		Fernsehen, Radio.	1	1		1		1		1	1	1	1		1					2		5	1	3	4	3	3	4	3
130507	,253228	1	240320	2	1	1	2	64	15	2	4	3	2	2	2	1	2	3	5	5		Fernsehen, Presse, Internet.	1	1		1		1		1	1	1	1		1					1	Kontakt zu Kindern einschränken.	3	2	1	1	3	3	5	2
130508	1,159367	1	240320	2	1	3	1	59	15	2	3	5	2	2	2	3	1	1	3	5		Radio Fernsehen, Internet	1	1		1		1		1	1	1	1		1					2		3	1	1	1	1	1	1	3
130509	,207644	1	240320	2	1	1	1	54	16	2	6	4	1	1	1	4	1	1	1	5		DLS, Phoenix, Öffentliche informationsquellen, FAZ, Tagesspiegel, tagesschau Online	1	1		1		1		1	1	1	1		1					1	Abstand halten, weniger kontakt	5	1	1	9	1	1	4	1
130510	,253228	1	240320	2	1	2	2	58	16	2	5	5	1	2	2	3	2	2	2	4		Internet, öffentlich rechtliche Fernsehen	1	1		1		1		1	1	1	1		1					1	Händ desinfiziern, ander Leute meiden, nur Einkaufen wenn es nötig ist	3	1	1	1	1	1	3	1
140001	,254512	2	310320	1	1	3	1	32	7	1	2	4	1	1	1	2	1	3	5	5		Rheinzeitung online, Spiegel online, Google	1	1		1		1		2	1	1	2		1					1	Einhaltung Vorschriften der Bundesregierung	3	2	3	1	3	2	4	2
140002	,35325	2	310320	1	1	3	1	56	9	1	3	2	1	1	1	1	4	3	2	3		ZP: 'Bayern 1, ZDF, Google.'	1	1		1		1		1	1	1	1		1					1	ZP: 'ich tätige keine Besuche, Abstand halten, nur wenn wichtig ist einkaufen'	3	1	1	1	1	1	1	1
140003	,254512	2	310320	1	1	0	2	31	13	2	6	5	1	3	2	3	2	1	5	5		Fernseher, Internet, Radio	1	1		1		1		1	1	1	1		1					1	Ausgangsverbot, Kontaktverbot , mein Kind nicht zum Einkaufen mitgenommen	3	1	1	1	1	5	5	5
140004	,496392	2	310320	1	1	1	1	17	8	1	2	3	1	4	4	1	3	1	5	5		Internet	1	1		1		1		1	1	1	2		1					1	zu Hause bleiben	4	1	2	1	1	5	5	2
140005	,254512	2	310320	1	1	3	1	72	7	1	6	3	2	2	2	4	4	4	4	5		radio, tv , pc	1	1		1		1		1	1	1	1		1					1	zuhause bleiben, nur für das nötigste raus	5	1	2	1	1	9	5	1
140006	1,163743	2	310320	1	1	3	2	46	8	1	3	3	1	4	3	9	5	4	4	1		zeitung, tv und radio	1	1		1		1		1	1	1	1		1					1	quarantäne	1	1	3	1	1	2	2	3
140007	,254512	2	310320	1	1	0	1	75	7	1	6	3	2	2	2	2	4	1	3	5		Fernsehen, Radio und Internet	1	1		1		1		1	1	1	1		1					1	wir bleiben Zuhause, Tochter kauft ein, wir bewegen uns nur ums Haus rum	3	2	5	2	3	4	5	3
140008	3,233896	2	310320	1	1	1	2	22	9	1	3	4	2	2	2	2	1	3	5	4		Internet, Nachrichten	1	1		1		1		1	1	1	1		1					1	wir bleiben alle zu Hause	5	2	5	9	5	5	5	5
140009	,254512	2	310320	1	2	1	1	68	9	1	4	4	2	2	2	3	3	2	4	3		TV, Internet, Tages oder Wochenzeitung	1	1		1		1		1	1	1	1		2					1	durchen geregelten Kontakt, Einschränkung des Kontaktes	4	1	1	2	1	4	3	2
140010	1,207774	2	310320	1	1	3	1	49	6	1	7	4	1	4	2	9	1	1	9	5		Nachrichten Internet Radio	2	1		2		1		1	1	1	1		1					1	Hygienemaßnahmen	1	1	2	3	3	5	5	5
140011	3,868584	2	310320	1	1	3	1	40	3	1	5	2	2	5	3	1	1	3	5	5		Informationen aus dem Fernsehen und von Bekannten und Lehrern	1	1		1		1		2	1	1	1		1					1	Masken genäht, Kein zu Leuten,	5	2	3	1	5	3	3	5
140012	,738966	2	310320	1	1	0	1	59	5	1	5	5	1	4	2	1	3	3	3	4		deutschlandfunk, wdr5	1	1		1		1		1	1	1	1		1					1	kontaktvermeidung	3	1	3	5	4	5	1	5
140013	,99314	2	310320	1	1	3	1	47	11	1	7	2	1	2	2	1	5	3	5	2		TV, Internet, Nachrichten	1	1		2		1		1	1	1	1		1					1	sie sind zu Hause geblieben, kein Kontakt zu anderen, Hygiene einhalten-Hände waschen mehrmals	1	1	5	1	1	3	3	3
140014	,208856	2	310320	1	1	3	2	49	5	1	6	4	1	4	4	4	3	3	5	5		Presse, Fernsehen (Tagesschau, Internet	1	1		1		1		1	1	1	1		2					1	Einhalten des Kontaktverbotes	3	1	3	1	1	3	1	1
140015	,206358	2	310320	1	1	0	2	74	14	2	5	3	2	1	1	1	5	4	5	5		TV, Arzt	1	1		1		1		1	1	1	1		1					1	häufig Händewaschen	1	2	1	9	1	9	4	3
140016	,254512	2	310320	1	1	3	2	59	3	1	4	4	1	2	1	2	4	4	4	5		Tageszeitung, Radio, Fernsehen	1	1		1		1		1	1	1	1		2					1	Keine Kontakte, es wird nur das Nötigste eingekauft, Hygienemaßnahmen werden ergriffen.	4	1	1	1	1	1	2	1
140017	1,50216	2	310320	1	1	3	2	35	6	1	3	3	1	4	3	9	1	1	4	4		intern bei Arbeitgeber, Internet, Nachrichten	1	1		1		1		1	1	1	1		1					1	speziell Kinder nicht mit zum Einkaufen nehmen, Hygiene,also Hände gründlich waschen ect.	3	1	1	1	1	2	3	1
140018	3,868584	2	310320	1	1	3	1	38	5	1	4	3	1	3	1	9	2	3	4	5		TV, NTV-App, Internet	1	1		1		1		1	1	1	1		1					1	Kind aus dem Kindergarten genommen (sofort) // Kinder nicht mehr in großen Gruppen laufen lassen // Garten anstatt geschlossener Raum als Spielort für Kinder // nur noch im Familienverbund unterwegs	3	1	2	1	2	1	1	3
140019	,254512	2	310320	1	1	3	1	71	1	1	6	4	2	2	2	4	1	1	1	5		tageszeitung, internet und tv	1	1		1		1		1	1	1	1		9					1	quarantäne	3	1	1	1	1	1	1	1
140020	,227205	2	310320	1	1	3	2	47	9	1	2	3	1	2	2	1	2	1	4	4		internet, fernsehen, zeitung	1	1		1		1		1	1	1	1		1					1	von der Familie und Freunde distanziert	3	1	2	1	1	3	4	2
140021	,213205	2	310320	1	1	3	2	65	1	1	7	4	2	2	2	3	4	4	3	5		Fernsehen, Radio, Smartphone	1	1		1		1		1	1	1	1		1					1	Abstand halten, Maßnahmen die in den Medien gebracht wurden befolgen	4	1	1	2	2	2	3	2
140022	,288559	2	310320	1	3	1	2	48	9	1	6	5	1	2	2	9	2	2	2	5		Internet, Fernsehen, Freunde	1	1		1		1		1	1	1	1		1					1	Masken, Desinfektionsmittel, Abstand halten bei Treffen oder im Supermarkt	4	2	3	2	3	2	4	2
140023	,254512	2	310320	1	2	3	1	22	9	1	2	4	1	2	2	4	2	1	4	3		Fernsehen, soziale Medien, Online Zeitung	1	1		1		1		1	1	1	1		2					2		1	1	1	1	1	1	1	2
140024	,419032	2	310320	1	2	0	2	65	16	2	5	2	2	2	2	2	5	2	5	4		Radio, TV	1	1		1		1		1	1	1	1		1					1	Desinfektionsmittel besorgt, Hände waschen	5	1	3	4	2	4	4	2
140025	2,017587	2	310320	1	1	3	1	44	6	1	3	3	1	4	2	2	3	1	5	2		Internet TV	1	1		1		1		1	1	1	1		1					1	Kontakte vermeiden	2	1	1	1	2	4	2	1
140026	4,557882	2	310320	1	1	1	1	53	5	1	6	2	1	1	1	1	3	3	5	5		Fernsehen, Internet	1	1		1		1		1	1	1	1		1					1	Empfehlungen und Ratschläge aus Medien befolgen. Wenn man aus der Stadt nach Hause kommt, gründlich die Hände waschen	3	1	1	1	1	1	2	1
140027	3,298539	2	310320	1	1	1	2	46	5	1	7	3	1	2	2	9	1	1	2	5		Tagesschau, Konferenzen des RKI-Instiuts, Zeitung	1	1		1		1		1	1	1	1		1					1	Handschuhe (Gummihandschuhe), Schwiegertochter hat Mundschutz für alle Familienmitglieder genäht	3	1	9	1	9	1	2	1
140028	3,868584	2	310320	1	1	0	2	23	5	1	6	2	1	2	2	2	1	1	1	3		Internet , Fernsehen und Arbeit	1	1		1		1		1	1	1	1		1					1	bin zu Hause geblieben	4	1	1	2	2	4	5	3
140029	,254512	2	310320	1	2	3	1	72	1	1	6	4	2	3	3	4	2	2	3	4		tv internet medien	1	1		1		1		1	1	1	1		1					2		4	2	1	1	1	1	1	1
140030	,404283	2	310320	1	1	3	2	33	7	1	1	3	1	2	1	2	9	1	9	3		TV, Radio, Internet	1	1		1		1		1	1	1	1		1					1	Desinfektionsmittel; Maske aus der Tierarztpraxis (Arbeitsort)	2	2	1	1	1	1	2	1
140031	,208764	2	310320	1	1	0	1	36	8	1	6	3	1	2	2	1	5	3	5	5		TV, Radio	2	1		2		1		1	1	1	9		1					2		5	9	1	1	1	1	4	1
140032	3,868584	2	310320	1	1	0	1	35	12	2	6	5	1	2	2	3	5	4	5	5		Internet, TV, Radio	1	1		1		1		2	1	1	1		2					1	Homeoffice, weniger die Wohnung verlassen	3	1	2	1	2	3	3	3
140033	,218291	2	310320	1	2	2	2	43	5	1	7	5	1	1	1	1	2	2	2	2		Internet, Bundestg-Übetragungen, Nachrichten	1	1		2		1		1	1	1	1		2					1	Hygienestandards (Händewaschen, Niesen in die Armbeuge)	3	2	5	1	4	5	5	5
140034	,22011	2	310320	1	2	3	2	39	6	1	6	5	1	3	2	4	4	2	5	4		RKI Fernsehen Zeitung	1	1		2		1		1	1	1	1		1					1	Handschuhe Mundschutz	2	1	3	3	4	3	1	5
140035	2,777024	2	310320	1	1	0	2	32	5	1	7	5	1	4	2	4	1	1	1	2		internet nachrichten zeitungen	1	1		1		1		1	1	1	1		1					2		4	1	4	5	3	3	5	3
140036	,254512	2	310320	1	1	3	2	65	2	1	7	5	2	2	2	3	4	4	5	5		Internet, Zeitung, Fernsehen	1	1		1		1		1	1	1	1		1					1	persönl. Kontakte eingestellt; es wird versucht das Immunsystem zu stärken - angelesen durch Infos aus dem Internet & mit Hilfe entsprechender Produkte	3	1	1	1	3	2	2	4
140037	,254512	2	310320	1	1	3	1	73	3	1	6	4	2	2	2	4	4	2	3	5		tv internet	1	1		2		1		2	1	1	1		1					1	zuhause	5	1	1	1	1	2	3	1
140038	,254512	2	310320	1	1	1	2	56	8	1	6	5	1	4	4	9	3	3	5	3		Internet, Podcast NDR, SWR 3 Update	1	1		1		1		2	1	1	1		2					1	Social Distingcing, Hygiene Vorschriften einhalten	2	1	2	1	1	3	2	1
140039	,254512	2	310320	1	1	3	2	32	10	1	3	4	1	4	2	2	2	2	1	4		Nachrichten im Radio, im Fernsehen und über das Internet.	1	1		1		1		1	1	1	1		1					1	Mit Handschuhen einkaufen gehen, Kinder zu hause lassen, nicht unnötig einkaufen, sondern einmal die Woche nur.	4	1	3	1	2	2	4	2
140040	4,716336	2	310320	1	1	3	1	25	16	2	5	5	1	2	2	4	2	2	5	3		TV, Internet, Radio	1	1		2		1		1	1	1	2		1					1	Kontaktvermeidung & Hygienemaßnahmen	3	1	2	2	2	4	4	3
140041	1,761108	2	310320	1	1	1	2	19	9	1	2	4	2	4	4	9	3	3	4	4		Nachrchrichten imnet tageschau youtub whatsapp internet	1	1		1		1		1	1	1	1		1					1	kein älteren menschen, alles einhalten was angeortnet	4	1	4	9	3	2	5	3
140042	,48405	2	310320	1	1	0	1	26	5	1	6	5	1	1	1	1	3	1	5	4		Internet, Bing Weltkarte über Auswirkung des Coronavirus auf der Welt	1	1		1		1		1	1	1	1		1					1	Besuche eingeschränkt	4	2	1	2	2	1	4	3
140043	,254512	2	310320	1	2	3	1	54	9	1	6	5	1	4	3	4	3	1	2	2		Radio TV Internet	1	2		2		1		1	1	1	1		1					1	home office kontaktlose Arbeit	3	1	3	2	4	5	4	2
140044	1,465062	2	310320	1	2	3	1	53	9	1	3	2	1	5	5	9	5	3	5	5		lokale Nachrichten,	1	1		1		1		9	1	1	1		1					1	Kontakt zu Null runtergefahren	3	1	1	1	1	5	1	1
140045	,254512	2	310320	1	1	1	2	24	9	1	3	5	1	2	2	4	2	3	4	3		Internet, Fernsehen, Radio	1	1		1		1		1	1	1	1		1					1	Öfter die Hände waschen; Abstand halten; wenig bis gar keinem Kontakt zu Menschen halten, ausser der Familie; Hände desinfizieren	3	1	1	1	1	3	3	3
140046	,226843	2	310320	1	2	1	2	55	3	1	7	5	1	1	1	9	1	1	5	4		Nachrichten aus TV, Zeitung, Internet	1	1		1		9		1	1	1	1		1					1	keine Besuche, zum Einkaufen nur einmal die Woche, Abstand zu anderen 5 m, Desinfektion	3	9	5	1	9	4	5	9
140047	,209201	2	310320	1	1	3	1	58	14	2	4	3	1	2	2	4	2	1	3	5		MDR-App (neuester Stand); RKI; JohnHopkinsUni (aktuelle Fallzahlen)	9	1		1		1		2	1	1	1		1					1	Eltern werden nicht mehr besucht; wir halten die Vorgaben ein	3	1	1	2	1	1	1	1
140048	,254512	2	310320	1	1	3	2	60	15	2	5	3	1	1	1	1	3	3	3	3		Radio Zeitung	1	1		1		1		1	1	1	1		1					2		3	1	1	2	3	3	3	3
140049	,483334	2	310320	1	1	3	1	52	3	1	7	3	1	1	1	1	5	1	5	5		Internet Fernsehen	1	1		1		1		1	1	1	1		1					2		1	1	3	2	1	5	2	5
140050	,254512	2	310320	1	1	1	2	38	15	2	6	5	1	4	2	4	3	3	5	4		internet, fernsehen	1	1		1		1		2	1	1	1		1					2		3	1	3	2	1	2	2	2
140051	4,792805	2	310320	1	1	0	1	47	14	2	4	3	1	2	2	2	3	3	4	2		Radio, Internet ,TV	1	1		2		1		1	1	1	2		2					1	Hygiene	2	2	3	2	2	2	3	3
140052	,431089	2	310320	1	1	0	1	73	9	1	1	3	2	1	1	1	9	1	5	5		Zeitungen Radio TV	1	1		1		1		1	1	1	1		1					2		3	1	1	3	4	9	5	9
140053	,254512	2	310320	1	1	3	1	64	5	1	7	4	1	1	1	3	2	2	5	5		Internet, TV, Radio	1	2		1		2		2	2	1	2		2					1	Mundmaske	2	1	1	1	1	1	2	1
140054	1,973318	2	310320	1	1	1	2	36	9	1	7	4	1	2	2	3	1	1	1	5		Radio	1	1		1		1		1	1	1	1		1					1	mehr desinfizieren	5	1	2	2	3	3	4	2
140055	,484338	2	310320	1	1	2	1	68	5	1	7	3	2	2	2	9	2	2	1	5		TV Internet	1	1		1		1		1	1	1	1		1					1	Mundschutz	3	1	2	2	2	2	3	4
140056	2,425197	2	310320	1	1	1	1	33	7	1	2	2	1	1	1	2	9	1	9	5		TV - Zeitung - Internet	1	1		1		1		1	1	1	1		1					1	die Eltern nicht mehr besucht; kaufe nur noch ein mal die Woche ein; Daheimbleiben	1	2	4	1	4	5	5	2
140057	2,667264	2	310320	1	1	1	2	54	11	2	7	2	1	1	1	9	4	3	4	5		Dr. Drosten (Charitee), Regierung, neuste Nachrichten (RBB)	1	1		1		1		1	1	1	1		1					1	das man alles einhält, Abstand halten, wenig einkaufen oder was mitbringen lassen	3	1	4	1	3	3	4	4
140058	,260989	2	310320	1	1	2	2	50	14	2	6	3	1	3	3	9	2	2	4	5		Internet, TV, Presse	1	1		1		1		1	1	1	1		1					1	kein Kontakt, oft waschen der Hände,	1	1	1	1	1	3	4	1
140059	,477259	2	310320	1	1	0	2	23	9	1	6	4	1	1	1	2	1	1	1	5		radio, internet	1	1		1		1		2	1	1	1		1					1	die Hände waschen, soziale Kontakte vermeiden	4	1	2	2	1	2	4	2
140060	,254512	2	310320	1	1	3	1	66	3	1	7	4	2	2	2	2	3	2	2	3		zeitung tv radeio	1	1		1		1		9	1	1	1		1					1	zuhause isolation	3	1	2	1	2	4	2	3
140061	,788805	2	310320	1	1	0	1	74	5	1	6	3	2	1	1	3	3	1	2	4		Radio und Fernsehen	1	1		2		1		2	1	1	2		2					1	Verringerter Kontakt zu größeren Veranstaltungen	3	1	3	4	2	3	1	2
140062	,254512	2	310320	1	1	3	1	58	16	2	5	5	1	1	1	3	3	1	5	2		tv internet	1	1		1		1		1	1	1	1		1					1	zuhause	4	1	3	1	2	3	3	2
140063	,254512	2	310320	1	2	3	1	58	8	1	3	5	1	2	2	4	4	3	4	3		Radio, TV, Internet	1	1		1		1		1	1	1	1		1					1	Homeoffice	1	1	1	1	1	4	3	2
140064	1,460877	2	310320	1	1	3	1	31	9	1	7	5	1	3	2	4	3	3	4	5		Onlinezeitungen z.B. Die Zeit, unterschiedliche Lokalzeitungen, Radio, Leute, die Nachrichten sammeln, auswerten und vergleichen	1	1		2		1		2	1	1	1		2					1	wenig Einkaufen fahren, gegenseitig drauf achten sich nichts ins Gesicht zu fassen, Hände waschen und Abstand halten	3	1	4	2	3	5	4	4
140065	,246548	2	310320	1	1	3	2	55	1	1	7	5	2	2	2	1	4	3	3	2		Radio Internet	1	1		9		1		1	9	1	1		2					1	Kind aus der Schule genommen	2	1	1	2	2	3	9	2
140066	,222179	2	310320	1	1	1	2	70	9	1	7	4	2	2	2	3	4	1	4	5		TV, Radio und Tageszeitungen	1	1		1		1		1	1	1	1		1					1	ganzen Hygienemassnahmen befolgt	2	1	2	1	2	3	2	1
140067	,337804	2	310320	1	1	3	2	80	8	1	7	3	2	1	1	9	1	1	5	5		Radio, Fernsehen und private Kontakte	1	1		1		1		1	1	1	1		1					1	Abstand	5	2	5	3	1	2	5	1
140068	,254512	2	310320	1	1	3	2	62	9	1	7	4	1	2	2	4	3	2	5	3		eigenes Umfeld sind viele Ärzte, Fernsehen und Zeitung	1	1		1		1		1	1	1	1		1					1	wir halten uns von unseren Kinder fern (sind Ärzte)	2	1	2	3	1	4	5	5
140069	1,681954	2	310320	1	1	1	1	26	5	1	7	4	1	3	3	1	3	2	1	5		Robert- Koch Institut, Bei seiner Arbeit als zukünftiger Arzt	1	1		1		1		1	1	1	1		2					2		2	2	3	1	2	2	4	2
140070	1,998451	2	310320	1	1	3	2	33	5	1	7	3	1	4	2	4	4	1	3	5		Internet und Fernsehen	1	1		1		1		1	1	1	1		1					1	wir bleiben zu Hause und halten uns an die Regeln.	3	2	1	1	1	1	2	1
140071	,254512	2	310320	1	1	0	1	65	5	1	5	3	1	1	1	2	3	2	2	4		Fernsehen, Internet, Privatgespräche	1	1		1		1		2	1	1	1		2					2		3	1	1	2	1	2	3	2
140072	3,868584	2	310320	1	1	2	1	52	5	1	7	2	1	2	2	4	3	2	3	3		Robert Koch Institut (RKI), Öffentlich rechtlicher Rundfunk wie z.B ZDF, ARD	1	1		1		1		1	1	1	1		1					2		3	1	1	1	2	3	2	3
140073	1,400674	2	310320	1	2	0	1	35	11	1	7	3	1	1	1	3	1	2	5	5		Zeitung, Internet, Arbeitgeber	1	1		1		1		1	1	1	1		1					1	Einhaltung der Regeln	3	1	2	1	2	3	4	2
140074	,254512	2	310320	1	2	2	2	52	5	1	7	3	1	1	1	1	5	4	5	3		Fernsehen, Internet	1	1		2		1		1	1	2	1		2					1	Bleibe überwiegend zu Hause; trage Handschuhe beim Einkaufen	1	1	1	1	3	1	1	1
140075	4,03307	2	310320	1	1	0	1	23	8	1	3	3	1	1	1	2	1	1	3	4		tageszeitung, facebook alles was da kommt, t-online	1	1		1		1		2	1	1	1		1					2		3	1	2	2	3	4	4	4
140076	,254512	2	310320	1	1	2	2	55	11	2	7	5	1	2	2	2	4	4	5	5		TV, Zeitung, Internet	1	1		1		1		1	1	1	1		1					1	Abstand halten, Hände waschen und desinfizieren	4	2	2	2	1	2	2	2
140077	,238629	2	310320	1	2	0	2	26	9	1	6	5	1	1	1	3	3	2	5	4		bbc News, süddeutsche Zeitung, russisches Portal Medusa	1	1		1		1		1	1	1	1		1					1	wir bleiben zu Hause, Hände waschen	3	1	3	2	3	2	3	3
140078	3,602797	2	310320	1	1	0	2	26	5	1	6	4	1	1	1	1	1	2	5	5		Radio, Facebook und Fernsehen	2	2		1		2		1	1	2	1		2					2		5	1	1	1	1	1	1	1
140079	,647257	2	310320	1	1	3	1	22	5	1	6	3	1	4	1	9	1	1	3	2		radio internet	2	1		2		1		1	1	1	2		2					2		3	1	1	1	3	4	2	3
140080	,254512	2	310320	1	1	3	1	70	1	1	6	3	2	2	2	3	4	4	4	4		Internet Fernsehen	1	1		2		1		1	1	1	1		2					2		4	1	1	1	2	2	4	1
140081	,254512	2	310320	1	1	3	2	49	15	2	4	3	1	1	1	2	3	3	5	5		Tv, Radio, Internet	1	1		1		1		1	1	1	1		1					1	Großeinkauf	2	1	3	2	1	2	2	2
140082	,254512	2	310320	1	1	3	2	72	12	2	7	5	2	1	1	2	3	1	3	4		tv, radio, zeitung	1	1		1		1		1	1	1	1		1					1	das man zuhause bleibt	2	1	4	3	3	4	5	2
140083	3,341316	2	310320	1	2	0	2	61	9	1	6	2	2	1	1	1	5	5	5	1		Tv, Radio, Hören Sagen	1	1		2		2		1	1	1	1		2					1	Desinfektionsspray für Türklinken etc.	5	2	2	1	2	5	1	9
140084	3,621307	2	310320	1	1	2	1	71	15	2	6	3	2	2	2	1	1	1	5	1		Fernsehen, Zeitung	1	1		1		1		1	2	1	1		2					1	Dass ich Vorrat geschaffen habe.	2	1	2	5	4	4	5	1
140085	,254512	2	310320	1	1	0	1	53	11	1	7	5	1	3	3	3	2	1	5	4		Internet, Fernsehen und Radio	1	1		2		1		1	1	1	1		2					1	Mindestabstand zu fremden Personen einhalten.	4	1	1	1	1	1	1	1
140086	,221719	2	310320	1	1	3	1	61	1	1	3	4	1	2	2	1	3	3	5	5		Rundfunk, Tageszeitung, Fernsehen	1	1		1		1		1	1	1	1		2					1	Verhaltensregeln einhalten, Handschuhe tragen (Einweghandschuhe)	3	1	1	1	1	1	1	1
140087	,254512	2	310320	1	1	3	1	46	8	1	3	4	1	5	2	9	3	2	5	5		Medien,Internet	1	1		1		1		9	1	1	1		1					2		1	1	1	1	2	3	2	1
140088	,254512	2	310320	1	1	3	1	63	9	1	6	5	1	2	2	4	2	1	3	3		Internet, Fernsehen	1	1		1		1		1	1	1	1		1					1	arbeitet in Klinik, in der Arbeit Mundschutz tragen, Quarantäne einhalten, ausser wenn er auf Arbeit muss	2	1	2	1	1	2	1	1
140089	1,367222	2	310320	1	1	3	1	43	9	1	7	3	1	3	2	4	4	3	2	4		Internet, TV und Radio	1	1		1		1		1	1	1	1		1					1	zu Hause bleiben,	4	2	2	1	2	3	3	3
140090	,254512	2	310320	1	1	3	1	70	3	1	7	4	2	1	1	1	5	4	2	5		Internet, öffentlich Rechtlichen	1	1		1		1		2	1	1	1		1					1	nehme Einschränkungen in Kauf und halte mich an diese	4	2	1	1	2	3	4	3
140091	,254512	2	310320	1	1	3	2	79	16	2	6	5	2	1	1	2	4	3	5	5		Fernsehen (Tagesschau, MDR), Talkshows, Zeitung/ Radio (lokale)	1	1		1		1		1	1	1	1		1					1	Einhalten Hygienevorschriften, Desinfektionsmittel, Einhalten der Kontaktvorschriften	3	1	2	1	2	1	4	1
140092	,2209	2	310320	1	1	3	1	49	3	1	7	5	1	4	3	9	1	1	5	4		Podcast von ndr info, seite von der John Hopkins Universität, ntv Webseite	1	1		2		1		2	1	1	2		2					1	vorräte angelegt,finanziell etwas anders aufgestellt, wir schränken un ser gesellschaftliches leben ein	1	2	1	1	1	3	2	1
140093	3,868584	2	310320	1	1	3	1	24	3	1	6	4	1	3	2	3	2	1	5	4		Nachrichten, Internet, Radio	2	1		2		1		1	1	1	1		1					1	Hände desinfizieren, öfter waschen, soweit wie möglich aus dem öffentl. Leben raushalten - wenn vermeidbar (ausser Einkaufen, Arztbesuch)	4	1	3	1	1	3	4	2
140094	,529397	2	310320	1	1	0	2	41	9	1	7	5	1	3	2	9	3	1	3	3		Smartphone, Nachrichten,	1	1		1		1		1	1	1	1		1					1	Kontakte herabgesetzt, Vitamine genommen um das Immunsystem zu stärken, Wohnung geputzt	3	1	1	1	1	3	5	3
140095	,220307	2	310320	1	1	3	2	57	4	1	7	4	1	1	1	4	5	2	5	3		Bekannte Ärzte, die Medien (TV und Radio) und im Internet.	1	1		1		1		1	1	1	1		2					1	Desinfektionsmittel, Hände waschen und Abstand halten.	4	1	4	1	3	1	4	3
140096	,675305	2	310320	1	1	0	2	29	9	1	7	4	1	2	2	4	3	2	2	1		Robert Koch Institut, sonst Nachrichten, Gesundheitsamt	1	1		2		1		2	2	1	1		2					1	soziale Kontakte einschränken	1	1	2	1	1	3	3	2
140097	4,796712	2	310320	1	1	0	2	31	9	1	7	5	1	2	2	4	1	1	4	4		internet	1	1		2		1		1	1	1	1		2					2		3	1	3	1	2	5	5	2
140098	,254512	2	310320	1	1	3	1	65	7	1	6	5	2	2	2	3	3	2	5	4		TV (die öffentlich rechtlichen Sender); Internet, Zeitung	1	1		1		1		1	1	1	1		1					1	das, was empfohlen wurde, halten wir ein.	3	1	3	1	2	1	1	3
140099	1,503724	2	310320	1	1	3	2	46	5	1	5	3	1	4	4	9	2	1	3	5		tv ( das erste), radio	1	1		1		1		9	1	1	1		1					1	geht nur für das nötigste aus, an alle vorgaben der bundesregierung halten	3	1	2	2	3	5	3	5
140100	,254512	2	310320	1	1	2	1	57	9	1	7	4	1	1	1	2	4	4	5	4		TV-Nachrichten - Radio - Internet	1	1		1		1		1	1	1	1		2					1	habe Essensvorräte angelegt	3	2	3	3	1	3	3	3
140101	1,03361	2	310320	2	1	1	2	77	1	1	6	2	2	1	1	2	3	4	5	5		TV, Smartphone und Zeitung	1	1		1		1		1	1	1	1		1					1	Meine Tochter kauft für mich ein; stellt mir den Einkauf vor die Tür; und ich bleibe alleine zuhause	4	1	2	2	3	3	5	2
140102	,523401	2	310320	2	1	2	1	66	1	1	4	3	1	2	2	3	1	1	1	4		Internet und Fernsehr	1	1		1		1		2	1	1	1		2					2		4	1	1	1	1	3	4	2
140103	,212734	2	310320	2	1	3	1	71	1	1	7	3	1	1	1	3	3	3	5	5		Fernsehen, Rundfunk und Internet.	1	1		1		1		1	1	1	1		1					1	Desinfektionsmittel und Mindestabstand einhalten. Öfter Hände waschen.	3	2	2	2	2	4	3	2
140104	1,215589	2	310320	2	0	1	2	84	1	1	6	2	2	1	1	1	3	2	9	5		TV	1	1		1		1		1	1	1	1		1					1	Das Immunsystem stärken, z. B. mit Aminosäure : Lysin (antiviral) in hohen Dosierungen; Gymnastikprogramme, einmal kurz rausgehen am Tag, frische Luft schnappen; sich kreativ beschäftigen, mit andeen Menschen telefonieren, um die Kommunikation nicht abreißen zu lassen.	2	1	1	1	1	1	1	1
140105	1,403672	2	310320	2	1	2	2	67	1	1	7	3	1	2	2	3	3	3	5	5		Radio, Fernsehen, Tageszeitung	1	1		1		1		1	1	1	1		1					2		1	1	1	3	1	5	1	1
140106	,254512	2	310320	2	1	3	1	80	1	1	6	3	2	1	1	9	3	1	1	3		Fernsehen, Tageszeitung	1	1		1		1		1	1	1	1		2					1	Wenig Kontakt mir der Außenwelt.	3	1	2	2	2	2	3	2
140107	,254512	2	310320	2	1	2	2	78	1	1	6	5	2	1	1	2	5	4	5	1		tv	1	1		2		1		1	1	1	1		2					1	Viel Vitamin C, pflanzliches Antibiotikum umckaloabo, Bio Apfelsine	5	1	1	1	1	4	5	1
140108	,254512	2	310320	2	0	2	1	79	1	1	6	5	2	2	2	3	9	3	5	2		spezielle Zeitschriften, und bekanntenkreis meinungsaustausch	1	1		1		1		1	1	1	1		9					1	Reduzierung des Kontaktes innerhalb der Familie	2	1	1	1	1	9	1	1
140109	,278484	2	310320	2	1	3	1	84	1	1	1	2	2	2	2	2	5	3	5	4		Zeitung, Fernsehen und Internet.	1	1		1		1		1	1	1	1		1					1	Sie gehen nicht aus dem Haus und halten sich an die vorgegebenen Regeln.	9	9	3	1	2	9	5	4
140110	,209768	2	310320	2	1	2	1	72	1	1	3	3	2	2	2	2	2	2	1	1		Presse, Fernsehen , Internet	1	1		1		1		1	1	1	2		2					2		3	1	1	1	1	1	2	1
140111	,698259	2	310320	2	3	3	1	49	1	1	4	3	1	5	2	4	1	3	4	5		nachrichten internent tageszeitung	1	1		1		1		1	1	1	1		1					1	einhaltung der mindesabstände hygene regel verschärft quaranänte einhaltemn	1	1	1	1	2	2	3	1
140112	2,163546	2	310320	2	0	1	2	80	1	1	3	2	2	1	1	9	1	1	9	2		Weiß nicht.	1	1		1		1		1	2	2	1		1					1	Zuhause bleiben	3	1	3	9	2	9	9	2
140113	,484515	2	310320	2	1	3	2	53	1	1	5	3	1	1	1	1	5	5	5	1		Internet, TV	1	1		1		1		1	1	1	1		1					1	weniger kontakt mit Personen, Facetime und Halten abstand	1	1	5	9	9	5	5	9
140114	,232828	2	310320	2	2	3	1	60	1	1	5	3	1	3	3	4	3	1	2	5		Fernsehen, Internet und mein Unternehmen, in dem ich arbeite (Pharmazie)	1	1		1		1		2	1	1	1		2					1	Wir halten uns an die Empfehlungen des RKI und der Bundesregierung. Wir meiden Kontakt zu Freunden, nutzen elektronische Medien hierfür	3	2	3	2	1	2	1	9
140115	2,769688	2	310320	2	1	1	2	55	1	1	7	5	1	2	2	4	5	5	5	5		robert koch institut, internet, radio	1	1		1		1		1	1	1	1		1					1	kein kontakt zu freunden, familie, home office	2	1	1	1	2	5	5	5
140116	,254512	2	310320	2	1	3	1	59	2	1	7	3	2	1	1	1	9	1	1	5		ZDF info, google news, deutsch well	1	1		2		1		1	1	1	1		1					1	weniger kontakt mit meiner mutter	3	1	1	1	1	1	1	1
140117	,254512	2	310320	2	1	1	2	45	2	1	7	4	1	3	2	2	2	4	3	5		Internet 'ndr und web.de', Tagesschau u. Sondersendungen	1	1		2		1		1	1	2	2		2					1	wir bleiben zuhause; gehen aber zur Arbeit	3	1	1	1	1	2	3	2
140118	,254512	2	310320	2	1	3	2	77	2	1	7	5	2	1	1	3	5	5	4	5		Rdio, Fernsehen und zeitung	1	1		2		1		1	1	1	1		2					1	freiwillige häusliche isulation	1	1	1	1	1	3	2	4
140119	,254512	2	310320	2	1	3	2	60	2	1	7	5	1	3	3	4	2	2	5	1		ndr info und fernsehen	1	1		1		1		1	1	1	1		2					1	meiden kontakt	2	2	3	1	1	2	2	1
140120	4,665559	2	310320	2	1	2	2	38	2	1	7	3	1	4	2	3	1	2	4	5		Internet, TV ,Radio	1	1		1		1		1	1	1	1		2					1	Desinfektionsmittel,Einweghandschuhe	5	1	2	9	1	2	5	4
140121	,254512	2	310320	2	1	2	2	75	2	1	7	5	2	5	4	9	2	4	2	4		Fernsehr, Gespräche mit Ärtzen und Presse	1	1		1		1		1	1	1	1		1					2		4	1	4	1	1	1	4	1
140122	1,184679	2	310320	2	1	1	2	34	2	1	7	4	1	4	2	9	2	4	1	3		Radio , Nachrichten im Fernseher , Das Internet	1	1		1		1		1	1	1	1		2					1	Selbstschutz und für die Kinder, für unsere ältere Bevölkerung . Beim einkaufen nur alleine hin. Möglichst wenig anfassen im Alltag z.B Körbe beim Supermarkt,	3	1	5	4	4	5	5	5
140123	3,709455	2	310320	2	1	1	1	19	2	1	7	3	2	3	3	9	3	2	5	4		Tagesschau im Internet, Spiegel	1	1		1		1		1	1	1	1		1					1	hauptsächlich zu hause bleiben	3	1	2	1	1	2	2	1
140124	,254512	2	310320	2	2	3	2	51	3	1	6	4	1	3	3	9	3	2	5	4		Fernsehen, Internet und Zeitung	9	1		9		1		1	1	1	1		1					1	Mundschutz, Handschuhe und einhaltung die Vorgaben	3	1	1	1	1	2	1	4
140125	2,679009	2	310320	2	1	2	1	19	3	1	6	4	2	3	3	2	2	1	5	4		rki, handelsblatt, bloomberg	1	1		1		1		1	1	1	1		1					2		1	2	3	2	3	4	4	3
140126	3,868584	2	310320	2	1	3	2	25	3	1	6	4	2	3	2	4	2	1	4	4		Radio, Fernsehn und Interent	1	1		1		1		2	2	1	2		2					2		4	1	2	1	1	4	2	1
140127	3,465176	2	310320	2	0	2	1	60	3	1	6	2	1	1	1	9	5	4	1	5		fernsehen, radio	1	1		2		1		1	1	1	1		1					1	mundschutz, und handschuhe, immer hände waschen	2	2	4	2	5	5	5	5
140128	,254512	2	310320	2	1	2	2	67	3	1	6	3	2	5	4	9	5	1	9	5		1.Fernseher 2.Zeitung	1	1		1		1		1	1	1	1		1					1	Kaum raus gehen und kinder mundschutz	5	1	1	1	1	3	5	5
140129	,205105	2	310320	2	1	3	1	48	3	1	4	4	1	3	2	4	4	2	5	4		internet, Nachrichten und Fernsehen	1	1		1		1		1	1	1	1		1					1	homeoffice und unnötigen Kontakt vermeiden	1	1	4	2	2	1	2	5
140130	,254512	2	310320	2	1	2	2	80	3	1	6	4	2	1	1	2	1	1	9	5		Über Fernsehen und Tageszeitung	1	1		1		1		1	1	1	1		1					2		5	1	1	9	1	3	1	1
140131	1,734018	2	310320	2	1	2	2	45	3	1	3	3	1	2	2	3	1	1	4	1		Internet, Fernsehen	1	1		1		1		1	1	1	1		1					1	Ich halte mich an das Koontaktverbot, ich gehe so wenig wie möglich einkaufen und trage dabei Gummi- Handschuhe.	3	1	4	2	4	4	4	5
140132	,254512	2	310320	2	2	3	1	61	3	1	6	4	2	2	2	2	3	3	4	5		Internet, TV	1	1		1		1		2	1	1	1		2					1	Kontaktverbot, Distanz beim Einkaufen	2	1	3	3	3	5	3	3
140133	1,048569	2	310320	2	1	1	2	80	3	1	7	2	2	1	1	1	5	3	3	5		Fernsehen	1	1		1		1		1	1	1	1		2					1	Das ich nicht aus dem Haus gehe	3	2	3	2	3	3	4	3
140134	3,33367	2	310320	2	2	1	2	80	3	1	7	2	2	2	2	4	3	2	4	5		Fernsehen und Internet	2	1		1		1		1	1	1	1		2					1	Wir halten uns zurück, wir gehen kaum raus, wir gehen nur zum einkaufen	3	1	3	2	2	1	5	1
140135	,226843	2	310320	2	1	3	2	58	3	1	7	5	1	1	1	2	1	5	1	5		Internet	1	1		2		9		1	1	1	2		2					2		5	1	1	1	1	5	2	3
140136	1,41495	2	310320	2	1	1	1	79	3	1	7	2	2	1	1	1	5	5	5	5		Fernsehen, Radio	1	1		2		1		1	9	1	1		2					1	Kein Händekontakt	5	1	1	1	1	3	1	1
140137	,254512	2	310320	2	1	3	2	71	3	1	7	5	2	2	2	4	4	2	3	5		Potcast von NDR, Spiegelonline, Zeitung	1	1		1		1		2	1	1	1		1					1	Persönliche hauslicge quaeratine	4	1	4	2	1	4	4	5
140138	,254512	2	310320	2	1	1	2	84	3	1	7	3	2	2	2	9	3	3	5	5		Radio, TV	1	1		1		1		1	1	1	1		1					1	Die Tochter besucht uns nicht.	5	1	1	9	1	9	1	1
140139	,254512	2	310320	2	1	3	2	82	3	1	2	2	2	2	2	9	3	1	2	4		Tageszeitung, Sondersendungen im Fernsehen	1	1		9		1		1	1	1	1		1					1	Ich gehe nicht mehr aus dem Haus, Einkäufe werden von Familienangehörigen erledigt	3	1	2	1	3	2	3	1
140140	,254512	2	310320	2	1	3	2	58	3	1	4	4	1	1	1	9	2	1	1	4		Internet	1	1		2		1		1	1	1	1		2					2		4	1	4	3	3	5	5	3
140141	2,797527	2	310320	2	1	1	1	38	3	1	2	3	1	4	2	4	2	1	3	4		Radio, fernsehen, Unterhaltung	1	1		2		1		2	1	2	2		2					1	Weniger Soziale kontakte.	4	2	1	2	2	4	3	2
140142	,209143	2	310320	2	1	1	1	59	3	1	5	3	2	1	1	2	4	3	4	5		radio, fernsehen, print medien	1	1		2		1		1	1	1	1		1					1	regelmäßiges händewaschen, körperlichen bstand	3	9	2	2	2	2	2	3
140143	4,861106	2	310320	2	1	1	1	52	3	1	4	2	1	3	3	9	3	2	3	4		Fernsehen, Internet und radio	1	1		9		1		1	1	1	1		9					1	Mundschutz, Einkaufen nur mit Handschuhen	1	2	3	4	3	2	3	2
140144	,218602	2	310320	2	1	2	2	40	3	1	6	4	1	2	2	3	3	2	4	4		Robert Koch Institut , Nidersachen Portal, Nachrichten	1	1		1		1		1	1	1	1		2					1	Sozial eingeschränkt	2	1	1	1	1	2	2	1
140145	,234139	2	310320	2	1	3	1	76	3	1	5	2	2	1	1	1	5	1	2	5		TV, Zeitung	1	1		1		1		1	1	1	1		1					1	Quarantäne	4	1	2	3	3	2	3	2
140146	,254512	2	310320	2	1	1	2	79	3	1	6	5	2	2	2	9	5	4	4	5		Internet, TV, Smartphone	1	1		1		1		1	1	1	1		1					1	Mundschutz, social Distancing	4	1	1	1	1	4	5	1
140147	,224455	2	310320	2	1	3	1	52	3	1	7	4	1	3	3	4	2	2	2	3		Fernseher , Internet, Radio	1	1		2		1		2	1	1	1		2					1	Zuhause bleiben , Hände Waschen , Abstandhalten beim Einkaufen	4	1	1	1	1	4	3	4
140148	,254512	2	310320	2	1	3	2	55	3	1	1	4	1	3	3	4	3	3	3	4		Fehrnsehen, Potcats und Zeitung	1	1		1		1		2	1	1	1		1					1	alle Maßnahmen die empholen werden angewendet	2	1	4	1	1	3	1	5
140149	,254512	2	310320	2	3	3	1	78	3	1	4	4	2	4	4	9	5	1	5	5		zeitung fernsehen	1	1		9		1		1	1	1	1		1					1	beiben zu haus , waeschen alles dinge (lebensmitell .. )	5	2	9	1	1	9	1	1
140150	,254512	2	310320	2	1	3	2	68	3	1	6	3	2	2	2	3	4	3	5	4		Fernsehen Zeitung und Internet	1	1		1		1		1	1	1	1		1					1	Ist nicht mehr zu neben job gegangen	3	1	3	3	4	5	5	4
140151	,232175	2	310320	2	1	3	2	40	3	1	4	4	1	4	2	9	2	1	5	5		Internet, TV und Freunde	1	1		1		1		1	1	1	1		1					1	Wir sind Zuhause	5	1	4	3	4	5	5	5
140152	,254512	2	310320	2	1	3	2	60	3	1	5	3	1	2	2	2	3	3	4	4		TV, Internet	1	1		2		1		1	1	1	1		1					2		2	1	3	2	2	3	3	2
140153	,254512	2	310320	2	1	2	2	62	3	1	5	4	1	2	2	3	3	1	3	4		fernsehen, tageszeitung	1	1		1		1		1	1	1	1		9					1	zuhause bleiben , nicht mit den Angehörigen in Kontakt bleiben.	2	1	1	1	2	9	3	1
140154	,656717	2	310320	2	1	3	2	41	3	1	3	3	1	4	2	3	1	1	5	2		tv	1	1		1		1		1	1	1	1		2					2		1	1	2	1	1	5	2	3
140155	,254512	2	310320	2	1	1	2	47	3	1	3	4	2	3	2	3	3	3	5	5		tagesschau.de, robertkoch.de , Tageszeitung	1	1		1		1		1	1	1	1		1					1	wenig kontakte, mehr hände waschen, Desinfektionmittel mehr in gebrauch	3	1	1	1	1	3	1	2
140156	1,979011	2	310320	2	1	3	1	63	3	1	3	2	2	2	2	1	3	1	5	3		Radio	1	1		1		1		1	1	1	2		2					1	Desinfizieren und ständig Hande Waschen, und Abstand zur Personen halten.	5	1	3	1	3	5	5	2
140157	,254512	2	310320	2	1	1	2	69	4	1	7	3	2	2	2	9	4	3	5	3		Fernsehen, Radio	1	1		1		1		1	1	1	1		1					1	Ich halte mich von Leuten, die in Österreich waren fern.	3	1	2	2	2	4	2	2
140158	3,350757	2	310320	2	1	3	2	59	4	1	7	3	1	2	2	3	2	2	2	4		TV, Radio und Internet	1	1		1		1		1	1	1	1		1					1	Kontakt vermeiden; nicht jeden Tag einkaufen gehen; so gut wie möglichn in Quarantäne bleiben; Auf der Arbeit den Raum nur mit einer Person teilen.	4	1	2	1	2	1	1	1
140159	,254512	2	310320	2	1	3	2	63	4	1	7	4	1	1	1	2	3	1	9	5		Internet, Radio, Öffentlich- rechtliches Fernsehen	1	1		1		1		1	1	1	1		2					1	Halte Kontaktverbot zu Eltern / Tochter ein	9	1	1	2	3	9	3	4
140160	,254512	2	310320	2	1	2	2	70	4	1	6	3	2	1	1	1	5	4	4	5		Ferseher, Radio , Zeitung	1	1		1		1		1	1	1	1		2					1	Handschuhe tragen, Händewaschen , Den Schaal über Mund tragen	4	2	4	3	3	4	4	4
140161	,254512	2	310320	2	1	1	2	51	5	1	7	4	1	3	1	9	3	3	3	5		1.fernsehr 2.internet 3.radio	1	1		1		1		1	1	1	1		1					1	home office, wir gehen nur 1 mal in der woche einkaufen	3	1	2	1	2	1	3	5
140162	4,337409	2	310320	2	1	2	2	85	5	1	7	2	2	4	4	1	4	2	4	4		fernsehen	1	1		1		1		1	1	2	1		1					2		3	2	5	2	2	2	5	3
140163	,889837	2	310320	2	1	2	2	63	5	1	7	2	2	3	3	3	3	3	5	4		TV und das Internet.	1	1		1		1		1	1	1	1		1					1	Alle Maßnahmen die voher benannt wurden.	3	2	1	1	1	1	4	1
140164	,770642	2	310320	2	2	3	1	50	5	1	7	3	1	2	2	3	3	2	4	3		fernseher, internet, radio	1	1		1		1		1	1	1	1		2					2		2	1	2	2	2	4	3	3
140165	,254512	2	310320	2	1	1	2	78	5	1	6	4	2	2	2	3	4	3	2	5		Tageszeitung,TV,Internet	1	1		1		1		1	1	1	1		1					1	Zu Ostern kommen meine Enkel mich nicht besuchen, möglichst wenig rausgehen	3	1	2	3	3	3	2	2
140166	3,868584	2	310320	2	1	2	1	14	5	1	6	1	2	3	3	9	2	2	4	1		die Narchichten und das Internet	2	1		1		1		2	1	1	2		2					2		5	1	1	1	2	4	5	2
140167	,260322	2	310320	2	2	2	1	45	5	1	6	5	1	4	2	3	1	2	4	5		Tagesschau, Internet (heise.de), persönliche Gespräche.	1	1		2		1		2	2	1	1		2					2		1	1	3	1	1	2	1	2
140168	1,218059	2	310320	2	1	1	2	71	5	1	6	2	2	2	2	1	1	1	1	2		Radio fernsehen von mund zum mund	1	1		1		1		9	1	1	1		2					2		5	1	1	1	1	1	1	1
140169	,254512	2	310320	2	1	1	2	65	5	1	6	2	1	1	1	1	4	3	5	3		Fernsehen	1	1		1		1		1	2	2	2		2					1	nicht sehen	5	1	5	3	4	9	4	5
140170	3,868584	2	310320	2	1	1	2	48	5	1	6	3	2	1	1	1	1	1	1	2		internet, fernsehen	1	1		1		1		2	1	1	1		1					1	kontaktsperre zuhalten	4	1	9	1	1	1	3	3
140171	3,868584	2	310320	2	1	3	1	65	5	1	6	2	2	2	2	4	5	5	5	4		Internetzeitung und Fernsehen	1	1		1		1		1	1	1	1		1					1	Verlassen des Hauses nur wenn notwendig. Ziehen Handschuhe/Maske an. Halten die vorgeschlagenen Hygienehinweise ein	2	1	1	1	2	5	2	1
140172	,254512	2	310320	2	0	1	2	80	5	1	6	4	2	2	2	9	3	1	4	5		Fernsehen, Zeitschriften	1	1		2		1		1	1	1	1		1					1	Abstandhaltung	2	2	1	1	3	3	1	3
140173	1,406711	2	310320	2	1	3	1	43	5	1	6	3	1	2	1	1	3	3	5	5		Fernsehen, und Internet, Zeitung	1	1		1		1		1	1	1	1		2					1	Abstand halten, hände waschen ganz viel, nach Möglichkei Handschuhe tragen.	2	1	2	1	2	3	4	2
140174	,254512	2	310320	2	1	1	2	66	5	1	4	3	2	2	2	9	1	3	1	4		Tageszeitung, Alpha TV, Bekannte	1	1		1		1		1	1	1	1		1					1	Atemmasken besorgt, Immunsystem	1	1	2	2	1	5	3	1
140175	,254512	2	310320	2	1	2	1	64	5	1	6	5	2	2	2	4	3	2	4	4		fernseher internet und zeitung	1	1		1		1		2	1	1	1		2					1	befolgen die regeln	1	1	2	3	2	2	2	2
140176	1,628825	2	310320	2	1	3	1	80	5	1	7	3	2	2	2	4	1	2	2	5		Fernsehen,Radio,Zeitung	1	1		1		1		1	1	1	1		1					2		3	1	1	1	1	9	1	1
140177	1,698181	2	310320	2	1	3	1	41	5	1	7	4	1	3	2	4	2	2	3	4		-Radio & Fernsehen	2	1		2		1		1	1	1	1		1					1	Kontaktvermeidung vor Fremden	1	1	1	2	3	5	4	1
140178	,254512	2	310320	2	1	1	2	65	5	1	5	3	2	2	2	3	3	2	3	1		Nachrichten, Zeitung und Fehrnsehen	1	1		1		1		1	1	1	1		1					1	wir verlassen das Haus nicht und haben keinen Kontakt zu anderen Familienangehörigen.	3	1	2	3	3	2	4	1
140179	,254512	2	310320	2	2	3	1	54	5	1	7	4	1	2	2	4	1	2	5	5		Das Robert-Koch-Institut, Spiegel-Online und öffentlich rechtliches Fernsehen	1	1		1		1		1	1	1	1		1					1	Vom Amt unter Qurantäne gestellt	5	1	2	1	1	3	2	4
140180	,254512	2	310320	2	2	3	1	64	5	1	7	4	2	2	2	4	1	1	4	5		Internet, TV und Dashboard vom Rober-koch Institut	1	1		1		1		2	1	1	1		2					1	Colidiales Silber hergestellt.	4	2	1	1	1	1	2	1
140181	,254512	2	310320	2	1	3	2	68	5	1	7	5	2	1	1	2	5	3	5	5		wdr, bundesgesundheitsminsterium , Robert koch institut,	1	1		1		1		1	1	1	1		2					1	ich bin nicht zu meiner tochter nach berlin gereist	4	1	3	2	9	5	5	3
140182	,254512	2	310320	2	1	3	2	63	5	1	7	5	1	2	2	4	5	4	5	1		fernsehen und internet	1	1		1		1		2	1	1	1		1					1	keine kurse geben laden schliessen	1	1	1	1	1	3	3	1
140183	2,16886	2	310320	2	1	1	2	62	5	1	7	2	2	2	2	9	4	2	2	5		Fernsehen und Zeitung	1	1		1		1		1	1	1	1		2					1	Geht kaum in die Öffentlichkeit	3	1	2	3	1	2	3	4
140184	,208475	2	310320	2	1	2	2	43	5	1	7	4	1	4	3	4	3	1	2	5		Internet, Live Streams und Fernsehr	1	1		1		1		1	1	1	1		2					1	soziale Kontakte eingeschränkt, nur noch eine Person geht einkaufen und höhere Hygieneregeln einhalten.	2	1	2	1	2	2	3	2
140185	,851604	2	310320	2	1	3	1	56	5	1	7	3	1	2	2	3	3	3	4	3		Internet und Fernsehen	1	1		1		1		1	1	1	1		1					1	Möglichst wenig Kontakt, Haändewaschen	3	1	2	1	1	2	2	1
140186	3,868584	2	310320	2	1	1	1	15	5	1	7	1	2	3	2	9	2	1	5	3		Internet, Radio und Fernsehen	1	1		2		1		1	1	1	2		1					1	Handschuhe tragen	3	2	4	2	2	1	3	2
140187	,254512	2	310320	2	1	3	2	74	5	1	7	5	2	2	2	3	3	1	3	3		Radio, Tageszeitung, Fernsehen	9	1		1		1		1	1	1	1		9					2		4	1	1	2	1	4	1	2
140188	4,379386	2	310320	2	1	3	1	30	5	1	4	5	1	2	2	4	3	1	5	4		zeitung und internet	2	1		1		1		1	1	1	1		2					1	ich bleib zuhause, home office	1	1	3	1	2	3	3	2
140189	,254512	2	310320	2	1	3	1	67	5	1	7	4	1	2	2	4	3	1	1	5		zeitung fernsehen und radio	1	1		2		1		2	2	1	2		1					2		3	1	1	1	1	1	1	1
140190	,254512	2	310320	2	1	2	2	59	5	1	2	4	2	2	2	4	5	3	1	3		Fernsehen, Internet, Radio	1	1		1		1		1	1	1	1		1					1	ich gehe nur noch einkaufen	3	1	1	2	2	5	3	5
140191	,221004	2	310320	2	1	3	1	66	5	1	4	4	2	2	2	4	4	4	5	4		- Internet, Fernsehen; Radio	1	1		1		1		1	1	1	1		1					2		3	1	2	2	2	2	1	2
140192	,254512	2	310320	2	1	3	2	60	5	1	7	4	1	2	2	9	5	4	3	5		tv internet zeitung	1	1		9		1		1	1	1	1		1					1	familie geht für mich einkaufen da ich zur risiko gruppe gehöre	3	1	3	1	3	5	3	5
140193	,254512	2	310320	2	1	3	2	51	5	1	7	5	1	1	1	3	1	1	5	5		1.fernsher 2.radio 3.zeitung	1	1		1		1		1	1	1	1		1					1	freiwillige quarantäne	4	1	1	1	2	2	2	2
140194	,254512	2	310320	2	1	3	2	65	5	1	7	5	2	2	2	4	3	2	2	4		Tageszeitung, öffentlich-rechtliches Fernsehen, Radio	1	1		1		1		1	1	1	1		1					2		2	1	1	2	1	3	1	1
140195	,851604	2	310320	2	1	3	1	54	5	1	7	3	1	2	2	3	4	4	5	4		tv, tageszeitung, radio	1	1		2		1		1	1	1	1		2					1	ich bleibe zuhause	1	1	1	2	1	5	2	5
140196	,254512	2	310320	2	0	1	2	90	5	1	7	5	2	1	1	9	5	4	9	3		radio tageszeitung	1	1		1		1		1	1	1	1		9					2		2	9	3	9	9	9	5	9
140197	,737706	2	310320	2	1	3	2	67	5	1	4	2	2	3	3	2	5	1	5	5		Radio, Tv, Internet	1	1		1		1		1	1	1	1		1					1	Abstand halten, Hände waschen, Handschuhe tragen	1	1	5	5	5	5	5	3
140198	2,509291	2	310320	2	1	1	2	68	5	1	5	2	2	2	2	1	5	5	3	5		Fernseher und Radio	1	1		1		1		1	1	1	1		1					1	Handschuhe, Mundschutz, Hände wasche, Einkaufskörbe desinfizieren	5	1	1	5	1	5	5	1
140199	,254512	2	310320	2	1	1	2	56	5	1	7	5	1	4	4	4	2	1	2	5		TV - aktuelle Reportagen; online; Zeitung	1	1		1		1		1	1	1	1		1					1	wir halten alles ein und man achtet besonders auf Hygienemaßnahmen	3	1	1	1	1	2	2	1
140200	,219491	2	310320	2	1	3	2	43	5	1	4	4	1	4	4	3	2	2	5	5		INTERNET rADIO UND fERNSEHEN	1	1		1		1		1	1	1	1		2					2		1	1	1	1	1	1	4	1
140201	,386852	2	310320	2	1	1	2	36	5	1	4	5	1	1	1	9	1	1	1	5		Internet	1	1		1		1		1	1	1	1		1					1	Ich habe den Kontakt Eingeschränkt	4	1	1	1	1	3	2	2
140202	,796969	2	310320	2	0	1	1	77	5	1	7	4	2	2	2	2	3	3	5	1		Presse, Fernsehen	1	1		2		1		1	1	1	1		1					2		3	1	1	3	2	3	2	2
140203	1,188409	2	310320	2	0	3	1	54	5	1	5	3	1	4	4	4	5	4	5	4		Fernsehen, Zeitung und Internet	1	1		1		1		1	1	1	1		1					1	Wir befinden uns alle in Quarantäne	5	1	3	2	3	5	5	3
140204	,254512	2	310320	2	1	1	2	84	5	1	5	4	2	1	1	9	1	3	3	5		Tageszeitung radio und Fernsehen	1	1		1		1		1	1	1	2		2					1	körperlichen kontakt zu anderen Menschen vermeiden	3	1	2	1	2	4	2	3
140205	,254512	2	310320	2	1	2	2	51	5	1	3	5	1	4	4	3	3	2	2	4		Handy , Internet , Radio	1	1		1		1		1	1	1	1		1					1	Abstand halten und Masken tragen	3	1	2	1	1	3	3	2
140206	4,063842	2	310320	2	1	1	2	84	5	1	3	2	2	1	1	1	3	9	9	3		Zeitung, Fernsehen	1	1		1		1		1	1	1	1		2					1	ich gehe nur für wichtige Besorgungen aus dem Haus	3	1	3	3	9	5	5	4
140207	,972383	2	310320	2	1	3	1	51	5	1	3	3	1	3	3	4	3	1	5	5		Fehrsehen, Intnertnet und Zeitung	1	1		1		1		2	1	1	1		2					2		2	1	5	5	2	3	3	2
140208	,20738	2	310320	2	1	1	2	58	5	1	4	3	1	5	4	3	4	1	5	3		TV, Internet, mit Menschen	1	1		1		1		1	1	1	1		1					1	Wir ghen nur arbeit und direkt nach Hause	1	2	3	2	3	5	3	2
140209	,254512	2	310320	2	1	1	2	60	5	1	6	3	1	1	1	2	5	3	5	5		Fernseher (Nachrichten oder Sondersendung); und Internet	1	1		1		1		1	1	1	1		1					1	Sie gehört zur Risikogruppe deshalb vermeidet sie jeglichen Kontakt mit Menschen und zur Außenwelt. Sie vermeidet ebenfalls Hamsterkäufe.	2	2	1	1	1	3	3	3
140210	,254512	2	310320	2	1	2	2	53	5	1	5	4	1	2	2	4	2	1	2	5		Internet, Zeitung ,Fernsehen.	1	1		1		1		1	1	1	1		1					2		2	1	1	1	1	1	1	2
140211	,254512	2	310320	2	1	2	1	66	5	1	6	3	1	1	1	9	5	3	5	5		Radio/ Fernseher	1	1		1		1		1	1	1	1		1					2		5	1	1	1	1	9	3	1
140212	,254512	2	310320	2	1	3	2	63	5	1	6	5	1	2	2	3	3	2	4	1		Radio, Fernsehen und Internet	2	1		2		2		1	1	1	1		2					1	Tragen eines Mundschutzes	2	1	4	1	3	3	2	1
140213	,254512	2	310320	2	0	3	1	69	5	1	7	5	2	1	1	4	5	3	5	5		Radio, TV, und Bekannte	1	1		1		1		1	1	1	1		1					2		1	1	1	5	5	5	5	5
140214	4,192866	2	310320	2	1	3	2	77	5	1	7	2	2	2	2	2	1	1	1	5		Fernsehen, Zeitung und Internet	1	1		1		1		1	1	1	1		1					1	Desinfektion, Hände wasche, keine Kontakte und einhaltung die Anweisungen	3	1	1	2	2	3	4	9
140215	,254512	2	310320	2	1	1	2	60	5	1	6	2	1	1	1	1	9	2	1	3		Fernsehen.	1	1		9		1		1	1	1	1		1					1	Nur telefonieren, immer Hände waschen.	2	1	5	1	5	4	5	5
140216	,254512	2	310320	2	1	3	1	59	5	1	2	2	1	1	1	2	2	2	2	5		facebook,tv,radio	1	1		1		1		1	1	1	1		1					1	bleiben zuhause, kein kontakt zur familie	2	1	1	1	2	1	2	1
140217	1,503724	2	310320	2	1	3	2	41	5	1	5	3	1	5	4	3	5	4	3	4		Internet	1	1		1		1		1	1	1	1		2					1	Hände waschen und desinfizieren, Schutzmaske tragen, gut auf sich aufpassen und den kontakt zu Menschen vermeiden.	3	1	3	3	3	5	3	4
140218	,254512	2	310320	2	2	3	2	66	5	1	6	5	1	2	2	9	9	2	2	5		Zoomcall / Telefonkonferenz im Krankenhaus	1	1		1		1		1	1	1	1		1					1	ich arbeite nebenbei im Krankenhaus, wir gehen kaum raus, wir gehen nur zum einkaufen, wir haben Mundschutz da.	2	1	2	1	1	1	3	1
140219	1,607863	2	310320	2	2	3	2	55	5	1	4	2	1	3	3	3	3	1	1	1		tageszeitung,fernsehen,internet	1	1		1		1		1	1	1	1		1					1	ich gehe mit handschuhen einkaufen und ich vermeide mindestesabstand	3	1	5	1	2	2	3	2
140220	,254512	2	310320	2	1	2	2	66	5	1	5	3	2	2	2	3	3	1	2	5		Medien, Tochter	1	1		1		1		2	1	1	1		1					1	zu Hause bleiben, nur einmal wöchentlich einkaufen, Abstand halten	2	1	2	1	2	3	3	4
140221	,254512	2	310320	2	1	3	1	60	5	1	5	5	2	3	3	4	3	3	4	5		Tageszeit, Fernsehen, Internet	1	1		1		1		1	1	1	1		2					1	Hände waschen, Kontakte reduzieren und Kontakte zur Risikogruppe abbrechen, Kontakt zur Mutter abgebrochen,, ich gehe mit Mundschutz raus	1	1	1	1	1	2	3	1
140222	,254512	2	310320	2	2	3	2	65	5	1	4	5	2	2	2	4	3	1	1	1		Tageszeitung. Tv, Internet	1	1		1		1		1	1	1	1		1					1	Noch internsiver hände waschen, weniger gesicht anfassen, Abstände	5	1	1	1	1	1	2	1
140223	,245187	2	310320	2	1	3	1	52	5	1	4	5	1	2	2	4	1	2	9	5		zeitung,internet,tv	1	1		2		1		9	1	1	1		9					1	homeoffice, verhaltensregeln einhalten d.h abstand zu fremden und bekannten einhalten , kontaktsperre	3	1	1	1	1	1	1	1
140224	,254512	2	310320	2	1	1	2	85	6	1	7	5	2	1	1	9	9	9	1	5		Zeitung,Fernseher	1	1		1		1		2	1	1	1		1					2		3	1	1	1	1	3	1	1
140225	,213271	2	310320	2	1	3	2	69	6	1	7	5	2	1	1	3	4	4	5	5		Internet, Radio und Fernseher	1	1		2		1		1	1	1	1		2					1	An die Auflagen halten	3	1	2	2	2	9	3	1
140226	,254512	2	310320	2	1	3	1	72	6	1	6	5	2	2	2	4	5	1	2	3		Öffentliches Fernsehen, Online, Der Spiegel	1	1		2		1		2	1	1	1		1					1	Ausgangssperre, Hände mehr waschen mit Desinfektion	2	1	3	2	1	3	1	4
140227	,254512	2	310320	2	1	3	1	80	6	1	6	5	2	2	2	4	2	5	3	3		vom robert koch institut und von der uni klinik göttingen und vom TV rundfunk	2	2		2		2		1	2	1	2		2					1	nur in form von information	2	1	1	1	1	1	2	1
140228	,254512	2	310320	2	1	1	2	80	6	1	6	3	2	1	1	1	3	1	5	4		die Presse, im Fernsehen und im Internet	1	1		1		1		1	1	1	1		1					1	Der Mundschutz und der Sicherheitsabstand	5	1	4	3	2	4	4	2
140229	,254512	2	310320	2	1	3	1	35	6	1	7	5	1	2	2	4	1	2	5	5		Internet, TV, Radio	1	1		1		1		1	1	1	1		1					1	Wir bleiben zu Hause und vermeiden unnötige Besuche und empfangen keinen Besuch, wahren die vorgeschriebene Distanz zu anderen	3	1	1	1	1	3	2	1
140230	1,251192	2	310320	2	1	2	2	63	6	1	7	5	1	1	1	4	4	2	5	5		Fernsehen, Radio, Internet	1	1		1		1		1	1	1	1		1					1	Indem wir uns leider nicht mehr sehen; Dadurch dass ich Mundschutz und Handschutz trage; dadurch dass ich über Internetschaltungen mit enkeln/ Kindern kommuniziere, meinen Enkeln was vorlese, ihnen Bilderbücher zeige	5	1	1	3	4	4	4	5
140231	1,022716	2	310320	2	1	3	1	53	6	1	7	3	1	1	1	3	2	2	3	5		Zeitung, TV und Internet.	1	1		1		1		1	2	1	1		1					2		3	1	3	2	1	5	4	3
140232	3,189053	2	310320	2	1	2	1	42	6	1	7	5	1	2	2	4	2	2	5	5		Zeitung, internet(RobertKochInstitut)	1	1		1		1		2	1	1	1		2					2		3	1	1	1	1	1	1	1
140233	3,868584	2	310320	2	2	2	1	70	6	1	7	2	2	2	2	2	5	5	1	5		Fernsehen handy und Internet	1	1		1		1		1	1	1	1		2					1	Handschuhe und Masken tragen.	5	1	1	5	5	5	1	5
140234	,871939	2	310320	2	1	1	1	50	6	1	7	5	1	4	2	4	3	2	5	5		Fachliteratur, Zeitungen, Fernsehen	1	1		1		1		1	1	1	1		2					1	Wir bleiben Zuhause	3	1	1	1	1	3	3	3
140235	1,310002	2	310320	2	1	1	1	20	6	1	6	4	2	2	2	2	1	3	5	3		- Zeitung, Internet, Fernsehen	1	1		1		1		1	1	1	1		1					1	- Soziale Kontakte eindämmen	1	1	1	1	1	4	1	1
140236	,254512	2	310320	2	1	2	1	73	6	1	6	4	2	2	2	3	5	2	2	5		Radio;Fernsehen;Internet	1	1		1		1		2	1	1	1		1					2		3	1	1	1	1	1	1	2
140237	,254512	2	310320	2	1	3	1	65	6	1	6	5	2	1	1	9	3	1	1	5		1.zeitung 2.freunde	1	1		1		1		1	1	1	1		1					1	mundschutz und handschuhe	3	1	1	9	1	9	1	1
140238	,254512	2	310320	2	1	3	1	60	6	1	2	4	2	2	2	4	5	4	5	5		Internet, öffentlich rechtliche Medien, ARD, ZDF, WDR, Washington Post, NDR, Hessischer Rundfunk	1	1		1		1		1	1	1	1		1					1	Ich gehe bewusster einkaufen und desinfiziere den Wagen, fasse mir nichts ins Gesicht. Ich achte auf Abstand.	4	1	2	4	3	3	4	1
140239	,254512	2	310320	2	1	3	1	37	6	1	3	3	1	5	3	4	2	2	4	4		Internet, TV, Arbeitskollegen	1	1		1		1		1	1	1	1		1					1	sitzen zuhause, kein Kontakt; Handschuhe und Masken beim Einkaufen	3	2	3	2	3	4	4	3
140240	2,675007	2	310320	2	1	3	1	79	6	1	3	2	2	3	3	2	4	4	5	3		Fernsehen, Tageszeitung	1	1		1		1		1	1	1	1		2					1	Hände desinfizieren und Mundschutz	2	1	3	5	3	5	4	3
140241	,914349	2	310320	2	1	2	2	69	6	1	5	3	2	1	1	2	2	2	9	3		Internet, Zeitung, Radio.	1	1		2		1		1	1	1	1		2					1	Hab ein Mundschutz angefertigt. Abstand halten am besten 2 Meter.	4	1	5	3	1	4	5	4
140242	,254512	2	310320	2	1	3	1	74	6	1	6	5	2	2	2	9	1	2	1	2		Zeitung, Internert	2	1		2		1		2	1	1	2		2					1	Hygienische Dinge berücksihtigen	1	1	1	1	1	2	1	1
140243	4,576775	2	310320	2	0	3	2	59	6	1	4	3	2	2	2	9	4	3	4	4		Funk, Fernsehen und Zeitung	1	1		1		1		1	1	1	1		1					1	In dem sie sich an die Richtlinien halten	3	1	1	1	1	1	2	3
140244	,258714	2	310320	2	1	2	2	64	7	1	7	4	2	2	2	4	3	3	4	5		Tv, Internet, Zeitung	1	1		1		1		1	1	1	1		2					1	Handschuhe, Desenfiktionsmittel, Hände waschen, seltener einkaufen gehen, Kontakt zu anderen Personen minimieren	3	2	2	1	2	2	2	2
140245	,213687	2	310320	2	1	3	1	62	7	1	6	5	1	1	1	2	4	3	5	5		Tageszeit , Radio, Internet	1	1		1		1		2	1	1	1		1					1	ich halte mich an die kontaktverbote und mache homeoffice	4	1	2	1	1	2	1	1
140246	,887388	2	310320	2	1	1	2	62	7	1	1	4	1	2	2	4	3	2	5	3		Tageszeitung, Fernsehen	1	1		1		1		1	1	1	1		2					1	Beim Einkaufen Handschuhe und Mundschutz anzuziehen.	3	1	2	9	2	4	3	4
140247	,254512	2	310320	2	1	1	2	79	7	1	4	3	2	2	2	2	4	2	4	5		Zeitung, Fernsehen, Radio	1	1		1		1		1	1	1	1		1					1	wir bleiben zuhause, lassen für uns einkaufen	4	2	2	2	2	2	3	3
140248	4,472965	2	310320	2	1	1	1	37	7	1	6	2	1	2	2	2	2	2	3	4		Internet, Fernsehen, Radio	1	1		1		1		1	1	1	1		1					1	Ich kaufte Handschuhe und Desinfektiontücher- und Spray	2	1	5	2	3	4	5	3
140249	,24677	2	310320	2	1	3	2	54	7	1	6	4	1	2	2	4	3	5	3	4		Fernsehen, Internet und Zeitung/Tageszeitung	1	1		2		1		2	1	1	1		2					1	u.a. Mundschutz, Masken, Handschuhe und Desinfektion, Menschenansammlungen möglichst meiden, Abstand halten	3	1	2	2	2	4	5	2
140250	1,326071	2	310320	2	1	1	2	60	7	1	5	3	1	1	1	9	5	3	5	4		Handy, Fernsehen, Presse	1	1		1		1		1	1	1	1		1					1	desinfizieren von Händen	2	1	2	1	3	3	2	3
140251	,254512	2	310320	2	1	3	1	61	7	1	5	4	1	3	3	4	2	2	1	1		Internet, Fernsehen, Zeitung	1	1		2		1		1	1	1	2		2					1	Kontakte einschränken, Krisenprevenzion	1	1	1	1	2	1	3	1
140252	,869441	2	310320	2	1	2	2	69	7	1	1	3	2	2	2	2	4	2	2	4		Fernsehen Internet Mund zu Mund Propaganda	1	1		1		1		1	1	1	1		1					1	Wir gehen nicht raus. Händewaschen. Desinfektionsmittel	4	1	2	5	5	5	5	3
140253	,254512	2	310320	2	1	3	2	34	7	1	1	4	1	5	2	3	1	1	1	3		Radio	1	1		1		1		1	1	1	1		1					1	An die Richtlinien gehalten	4	2	3	4	4	3	4	3
140254	,529492	2	310320	2	1	3	2	51	7	1	3	3	2	5	5	4	5	3	5	5		Internet, Fernsehen, KATWARN (App)	1	1		1		1		1	1	1	1		1					1	Mundschutz genäht, bleiben zuhause, vorratshaltung, 1 mal in der woche einkaufen, verzichten auf alles, ehemann hat Home office eingerichtet	1	2	2	1	2	3	3	3
140255	,24677	2	310320	2	1	3	2	57	7	1	6	4	1	2	2	9	4	3	5	5		Ard Tagesschau; Zeit Online, Spiegel online, Deutschlandfunk	1	1		1		1		1	1	1	1		1					1	Leben in weitgehender Isolation, weniger einkaufen, kein persönlicher Kontakt zu Freunden ; Handschuhe tragen	3	1	1	9	1	2	2	2
140256	2,846362	2	310320	2	1	1	1	16	7	1	5	3	2	5	4	4	5	1	5	4		internet & Fernsehen.	1	1		1		1		1	1	1	1		1					1	Wir achten mehr auf Pflege, nach dem wir draussen waren & gehen generell nicht mehr soviel raus.	4	1	4	2	2	3	5	4
140257	1,815895	2	310320	2	1	1	1	80	7	1	7	2	2	1	1	2	2	1	3	5		Fernsehen, Radio, Zeitung	1	1		1		1		1	1	1	1		1					1	Weitgehend die Kontakte eingeschränkt (so weit wie möglich).	2	1	2	2	1	2	2	4
140258	1,24369	2	310320	2	1	3	2	64	7	1	7	3	2	2	2	9	2	1	3	4		RIK, TV Phoenix	1	1		1		1		1	1	1	1		2					1	Abstand gehalten, Hygiene, ich treffe niemanden	4	1	1	9	1	9	3	1
140259	4,488644	2	310320	2	1	1	2	40	7	1	6	5	1	5	2	4	5	3	4	5		Internet, Zeitung und Tageschau.	1	1		1		1		1	1	1	1		1					1	Isolierung, Hände waschen und Abstand einhalten.	1	1	4	1	3	5	3	5
140260	,61178	2	310320	2	1	1	2	58	7	1	6	5	1	2	2	9	2	1	1	5		fernsehen, internet, radio	1	1		1		1		2	1	1	1		2					1	haendewaschen, desinfizieren	4	1	2	1	1	1	1	1
140261	,536146	2	310320	2	1	3	2	59	7	1	1	5	1	2	2	3	5	5	5	2		internet,fernsehen,tagesschau	1	1		1		1		1	1	1	1		1					1	die ausgangssperre also zuhause bleiben kontakt vermeiden	2	2	1	1	1	1	2	3
140262	,218178	2	310320	2	1	1	1	65	7	1	3	3	2	3	3	3	4	3	5	5		Tageszeitung, Radio, und Fernsehen. Rundfunk	1	1		2		1		1	1	1	1		2					2		3	1	1	1	1	1	1	1
140263	,210499	2	310320	2	1	3	1	68	7	1	4	4	2	2	2	2	3	1	3	5		TV, Internet, Twitter (Social)	1	1		1		1		1	1	1	1		1					2		1	1	1	1	1	1	1	1
140264	,205361	2	310320	2	2	3	1	44	8	1	7	5	1	2	2	4	3	2	5	5		internet und fernsehen	1	1		1		1		9	1	1	1		2					1	handewaschen, nicht den oeffentlichen Verkehr benutzen, abstand halten	3	1	1	1	3	3	2	3
140265	,912271	2	310320	2	1	1	2	82	8	1	7	3	2	1	1	9	2	1	1	5		1.fernsher 2.tageszeitung 3.der stern	1	1		1		1		1	1	1	2		2					1	die allgemeinen regeln halte ich ein ich gehe nur zum arzt,apotheke und supermarkt....	3	1	1	1	1	5	1	1
140266	3,498686	2	310320	2	1	1	2	33	8	1	7	5	1	4	2	4	2	3	5	4		internet, zeitung	1	1		1		1		1	1	1	2		1					1	wir waren freiwillig in häuslicher isolation	2	1	3	1	2	3	4	3
140267	3,07832	2	310320	2	1	2	1	61	8	1	7	2	2	2	2	4	5	2	4	5		Radio, TV und Tageszeitung	1	1		1		1		1	1	1	1		2					1	Ich halte vorgeschriebenes ein.	3	1	2	2	1	5	4	4
140268	,635586	2	310320	2	1	3	2	48	8	1	6	3	1	4	3	4	4	2	3	5		Tageszeitung , Radio , TV	1	1		1		1		1	1	1	1		1					1	Bleiben Zuhause , Reisen nicht	2	1	1	1	2	2	3	1
140269	,388461	2	310320	2	1	3	1	22	8	1	6	3	1	3	3	4	1	3	2	3		- Radio, Fernseher, Internet	1	1		2		1		1	1	2	2		2					1	- Ernährung, mehr hygiene	3	1	4	2	1	4	2	4
140270	,254512	2	310320	2	1	3	1	75	8	1	6	4	2	1	1	2	1	1	1	5		zeitung , fernsehen,internet	1	1		1		1		1	1	1	1		1					1	quarantane	4	1	2	1	1	3	3	2
140271	,223335	2	310320	2	1	3	2	37	8	1	6	5	2	2	2	3	2	2	3	5		nachrichten internet zeitung	1	1		1		1		1	1	1	1		1					1	mundschutz seltener einkaufen gehen homeoffice höhepunkt der menschehit zu vermeiden wenn man mit hund gassi geht	3	1	2	2	1	1	4	3
140272	,964065	2	310320	2	1	1	1	18	8	1	3	3	2	3	3	3	1	1	5	4		Radio und Internet	1	1		1		1		1	1	1	2		2					2		3	1	1	1	1	3	4	1
140273	,254512	2	310320	2	3	3	1	52	8	1	4	3	1	3	3	4	1	2	5	4		Soziale Medien, Fernsehen und Newsticker	1	1		1		1		1	1	1	1		1					1	Meiden von sozialen Kontakten	2	2	1	1	1	4	3	2
140274	,254512	2	310320	2	2	3	1	45	8	1	6	4	1	4	2	9	3	2	5	4		Nachrichten im Fernsehen, im internet die Tageszeitungen und die Website von Robert Koch Institut	1	1		1		1		1	1	1	1		1					1	Zuhause bleiben und wenig Ausgang wie möglich und oft Hände waschen	3	1	2	2	1	5	4	1
140275	2,592957	2	310320	2	1	3	1	82	8	1	5	2	2	2	2	2	9	1	1	3		Tageszeitung, Fernsehen	9	2		2		1		9	1	9	2		2					2		4	1	1	1	1	9	3	1
140276	1,988312	2	310320	2	1	3	2	50	8	1	7	3	2	4	3	4	4	3	3	3		Internet, Zeitung und Zeitschriften.	1	2		2		2		1	2	1	2		2					2		2	1	1	2	1	3	1	3
140277	,254512	2	310320	2	1	1	2	78	8	1	7	4	2	1	1	2	2	1	1	5		Radio, Internet und Fernsehr	1	1		2		1		2	1	1	1		1					2		1	1	3	1	1	1	1	1
140278	,254512	2	310320	2	1	3	1	54	8	1	6	4	1	5	5	3	9	1	2	5		Fernseher und Internet	1	1		1		1		1	1	1	1		1					1	Wir gehen ganz selten raus und waschen unsere Hände. Wirhaben keine Kontakt mit fremden Leuten.	5	1	4	4	4	1	3	4
140279	2,181942	2	310320	2	1	2	1	56	8	1	2	2	1	5	4	4	2	1	2	4		FERNSEHEN RADIO UND INTERNET	1	1		1		1		1	1	1	1		1					1	ABSTAND	5	1	1	1	1	1	3	1
140280	,254512	2	310320	2	1	3	1	67	8	1	4	4	2	1	1	1	4	5	4	4		tv, zeitung, internet	1	1		1		1		1	1	1	1		1					1	zuhause bleiben	1	1	1	1	1	2	3	1
140281	4,847688	2	310320	2	1	1	2	14	8	1	6	1	2	3	3	1	3	3	2	3		Wikipedia, Internet, Nachrichten	1	1		1		1		1	1	1	2		2					1	bleibe zu Hause,öfters Händewaschen, die Regeln befolgen.	4	1	2	1	1	3	3	4
140282	4,767934	2	310320	2	0	1	2	93	8	1	6	2	2	1	1	9	9	9	9	5		Radio und Fernsehen	1	1		9		2		1	1	1	2		2					2		9	1	9	2	2	2	2	2
140283	4,439054	2	310320	2	1	1	1	26	8	1	7	4	2	2	2	2	2	3	5	5		internet tv	1	1		1		1		1	1	1	1		1					1	mehr zu hause bleiben selten einkaUFEN KEINE VERANSTALTUNGEN BEUS HEN NOCH MEHR HÄNDE WASC HEN	3	1	3	2	1	3	4	2
140284	,254512	2	310320	2	1	3	2	61	8	1	7	4	1	2	2	9	3	1	1	4		Fernsehen, Internet,	1	1		1		1		1	1	1	1		1					1	Kontaktbegrenzung, weniger Einkaufen, Mundschutzmasken, Hände waschen und Abstand halten	4	1	2	1	2	2	2	1
140285	3,729129	2	310320	2	1	3	1	42	8	1	6	2	1	4	2	2	1	2	3	4		Fernsehen und Internet	1	1		1		1		1	1	1	1		2					1	Ich bin Berufskraftfahrer und bin bin viel in Frankreich unterwegs. Die letzten zwei Wochen bin ich zuhause geblieben und ich habe auch fewillig beim Gesundheit einen Test gemacht.	4	1	4	1	3	4	5	4
140286	2,085158	2	310320	2	3	3	1	55	8	1	6	2	1	3	3	3	4	3	4	4		Internet, Fernsehen	1	1		1		1		1	1	1	1		1					1	Wir befolgen die Anweisungen zum eigenen Schutz.	3	1	2	2	2	4	3	2
140287	,254512	2	310320	2	1	2	2	64	8	1	4	3	2	2	2	3	4	4	5	3		Radio, Tageszeitung und Fernsehen	1	1		1		1		1	1	1	1		2					1	Selbstgewählte Quarantäne	2	1	3	2	2	4	4	4
140288	,254512	2	310320	2	1	3	1	66	8	1	4	3	2	3	3	2	3	2	5	5		fernseher radio tageszeitungen	1	1		1		1		1	1	1	2		2					1	sich eingeschränkt hat, beim einkaufen einkaufsTakt,	4	1	1	1	2	1	1	3
140289	,614377	2	310320	2	1	2	2	67	8	1	5	2	2	3	3	4	5	3	2	5		Zeitung, Tv, Tageszeitung	1	1		1		1		1	1	1	1		1					1	Daheim bleiben	1	1	3	5	2	3	3	2
140290	,254512	2	310320	2	1	1	1	62	8	1	7	4	1	2	2	2	5	4	5	1		Fernseher	1	1		1		1		1	1	1	1		1					1	Kontakt vermeidung, keine öffentlichkeit, und wenig einkaufen	3	1	3	3	3	4	2	2
140291	,254512	2	310320	2	0	1	1	43	8	1	2	4	1	5	2	4	1	1	4	5		Tagesschau	1	1		1		1		1	1	1	1		1					2		3	1	1	1	1	1	1	1
140292	2,550706	2	310320	2	1	1	2	69	8	1	4	2	1	2	2	9	9	3	1	4		TV, Talkshows, Nachrichten	1	1		1		1		1	1	1	1		1					1	Abstand	4	1	4	2	3	5	5	1
140293	3,868584	2	310320	2	1	1	2	38	8	1	5	2	1	5	3	2	5	2	5	1		NTV	1	1		1		1		1	1	1	1		1					1	Zuhause bleiben	3	2	3	3	2	3	5	2
140294	,211999	2	310320	2	1	3	1	33	8	1	7	5	1	3	2	4	3	1	4	3		Internet, Fernsehen und Podcasts	1	1		1		1		2	1	1	1		1					1	Meiden sozialer kontakte, nur das nötigste einkaufen und raus gehen wenn es nötig ist	2	1	1	1	2	2	2	2
140295	,254512	2	310320	2	1	3	2	60	8	1	7	4	2	2	2	9	9	1	9	3		Fernsehen & Internet	1	1		1		1		1	1	1	1		2					1	Mundschutz, Desinfektion & Kontaktvermeidung	2	2	2	3	9	1	3	1
140296	,306737	2	310320	2	1	2	2	72	8	1	7	5	2	2	2	4	5	5	5	3		Fernsehen und Radio	1	1		1		1		9	1	1	1		2					1	Kinder meines Mannes und Enklin kommt auch nicht zu uns, lebe mit meinem Mann isoliert	1	1	3	9	3	3	3	3
140297	,254512	2	310320	2	1	2	1	17	8	1	5	1	2	3	3	4	2	3	3	4		Instagram , tagesschau	1	1		1		1		1	1	1	1		1					2		2	1	2	2	1	3	2	2
140298	,254512	2	310320	2	1	1	2	62	8	1	5	3	1	1	1	2	1	1	1	5		Radio, fernsehen,Zeitung	1	1		2		1		1	1	1	1		1					1	Händedesinfktion,Handschuhe,Selbstgenähter mundschutz	3	1	3	3	1	4	3	1
140299	,254512	2	310320	2	1	3	1	43	8	1	6	3	1	2	1	2	3	3	3	2		internet	1	1		1		1		1	1	1	1		1					1	keine kontakt mit meinen altern	1	1	3	2	2	3	4	3
140300	,254512	2	310320	2	1	2	1	69	8	1	3	2	2	2	2	2	5	2	3	4		Fernsehen, Radio, Internet	1	1		1		1		1	1	1	1		1					1	halte das Kontaktverbot ein	3	1	1	3	1	2	1	1
140301	,215709	2	310320	2	1	3	2	59	8	1	6	3	1	2	2	3	2	2	2	3		Zeitung, Fernsehen	1	1		1		1		1	1	1	1		1					1	Abstand einhalten und zu Hause bleiben.	3	1	2	9	2	5	5	9
140302	,254512	2	310320	2	1	1	1	83	8	1	6	3	2	2	2	2	3	1	1	4		1.Tageszeitung 2.Fernseher 3.Rundfunk	1	1		1		1		1	1	1	1		2					1	Masken und desinfektionsmittel	3	1	3	2	1	3	2	3
140303	,215709	2	310320	2	1	1	2	53	8	1	6	3	1	2	1	2	1	2	1	4		Nachrichte im Fernshen, Ausstausch mit Kollegen und Internet	1	1		1		1		1	1	1	1		2					1	mehr achten bezüglich der Hygiene , Beachten der Regel zum Schutz des Gemeinwohls	5	1	1	2	1	3	1	1
140304	,254512	2	310320	2	1	3	1	72	8	1	3	5	1	1	1	3	1	3	5	5		wissenschaftliche studien im Internet	2	2		2		1		1	1	1	1		2					2		5	1	1	1	1	2	1	1
140305	4,80618	2	310320	2	1	3	1	42	8	1	4	2	1	5	2	3	1	3	1	4		Fernsehen, Internet, Tageszeitung	1	1		1		1		1	1	1	1		1					1	Händewaschmittel aufgefüllt, Kontakte meiden	4	1	4	2	4	2	5	4
140306	,254512	2	310320	2	1	2	1	62	9	1	6	5	1	1	1	2	3	1	2	4		1.Fernseher 2.Zeitung 3.Kollegen	1	1		1		1		1	1	1	1		1					1	Ich bleibe weitesgehend zu Hause.	2	1	1	3	2	1	2	2
140307	,254512	2	310320	2	1	3	2	50	9	1	7	5	1	2	2	3	3	2	3	4		Internet, Berichte aus Heimatland (Italien), Zeitungen	1	1		1		1		1	1	1	1		1					1	alles was in der Vorschrift angegeben worden ist, isloierung, Quarantäne Zuhause	3	1	4	1	3	2	2	4
140308	,254512	2	310320	2	1	2	2	73	9	1	7	3	2	1	1	2	1	3	1	5		Verbindung zum Innenministerium, TV, Internet	2	1		1		1		1	1	1	1		1					2		1	1	1	1	3	3	1	5
140309	,254512	2	310320	2	1	2	2	73	9	1	7	4	1	1	1	4	4	2	3	5		Internet, Zeitungen, TV	1	1		1		1		9	1	1	1		1					1	wir sehen uns nicht, man passt allgemein auf.	4	1	2	3	2	3	3	2
140310	,21548	2	310320	2	1	3	1	23	9	1	7	5	2	4	4	9	2	1	5	1		RKI; Jopp Hopkins, The Guardian	1	1		1		1		2	1	1	1		1					1	Befolgen Richtlinien. Bei Einkäufe trage ich Handschuhe.	3	2	2	1	3	3	4	1
140311	1,942965	2	310320	2	1	1	1	87	9	1	7	3	2	2	2	1	5	4	5	5		Fernsehen	1	1		1		1		1	1	1	1		1					2		1	1	5	1	5	5	5	5
140312	2,856496	2	310320	2	1	3	1	31	9	1	7	4	1	2	2	4	4	2	4	5		TV, Abendzeitungen, Online-Tagesschau	1	1		1		1		1	1	1	1		1					1	Homeoffice	3	1	1	1	3	3	2	1
140313	,211219	2	310320	2	1	3	2	80	9	1	7	4	2	1	1	4	5	3	4	5		- Internet, Smartphone, Fernsehen	1	1		1		1		1	1	1	1		1					1	- Ausgang wird stark reduziert	5	1	1	1	2	1	3	1
140314	,254512	2	310320	2	1	3	1	29	9	1	7	5	1	2	2	4	2	2	4	5		Webauftriitt von RKI; Wissenschaftliche Publikation; University Center der Covid-19	1	1		9		1		9	1	1	1		1					1	Social Distancing, Aufklärung betreiben, Vorräte auffüllen aber keine Hamstereinkäufe, Einhaltung von Hygieneartikel.	2	1	2	1	4	4	1	4
140315	,254512	2	310320	2	1	2	1	19	9	1	7	4	1	4	4	3	2	1	5	4		Süddeutsche Zeitung, John Hopkins Univerity und Frankfurter Allgemine Zeitung	1	1		1		1		1	1	1	1		1					1	Allgemeine sich an die Ausgangssperre halten und Distanz zu anderen Menschen halten.	2	2	1	1	1	3	4	3
140316	2,332432	2	310320	2	1	3	1	20	9	1	7	2	1	4	4	3	2	1	5	5		Internet, Zeitung und Fernsehen.	1	2		1		1		1	2	1	1		1					1	Sie verlassen das Haus nicht und achten auf die Hygiene.	5	1	2	3	4	2	3	5
140317	,240044	2	310320	2	1	1	2	83	9	1	7	3	2	2	2	9	5	3	9	5		Fernsehen un Zeitung	1	1		1		1		1	1	1	1		1					1	Ich vermeide jeden kontakt.	5	2	1	3	2	9	3	9
140318	,254512	2	310320	2	1	3	1	20	9	1	3	4	1	4	3	4	1	1	1	4		internet,tv	1	1		1		1		1	1	1	1		1					1	ich bleibe zuhause abgesehn von arbeit	2	1	3	4	4	5	4	5
140319	,564661	2	310320	2	1	2	1	72	9	1	4	4	2	2	2	4	9	4	3	4		Internet,fernsehen	2	1		1		1		1	1	1	2		1					2		3	2	3	2	2	2	3	2
140320	,254512	2	310320	2	1	2	2	67	9	1	7	5	2	1	1	2	5	3	5	4		NDR BR Radio, Öffentlich rechtlicher Tv Sender. Süddeutsche Zeitung	1	1		1		1		1	1	1	1		1					1	Keine Besuche mehr zuhause , Familie triff sich nur mit 5 m Abstand Draußen , Selbst genähter Mundschutzt , Handhygiene Maßnahmen	4	1	2	1	2	3	2	4
140321	,254512	2	310320	2	0	1	2	83	9	1	7	3	2	1	1	9	3	5	9	3		1:Fernseher 2:Radio	1	1		1		1		1	1	1	1		2					1	1:Maske 2:Desinfektionsmittel 3.Hände waschen	3	1	3	1	1	5	3	5
140322	,211219	2	310320	2	1	2	2	75	9	1	7	4	2	1	1	3	4	3	4	5		Fernsehen, internet	1	1		1		1		1	1	1	1		1					1	ich bleibe nur noch in meinem umfeld, fahre nicht mehr bahn	3	2	1	1	1	1	2	1
140323	,254512	2	310320	2	1	3	1	40	9	1	1	5	1	5	2	4	2	3	4	4		Internet und öffentliche rechtliche Fernsehersender	2	1		2		1		1	1	1	1		1					1	Homework und man hält sich an die Richtlinien	2	1	2	1	3	3	4	2
140324	,254512	2	310320	2	1	3	1	81	9	1	3	5	2	2	2	3	4	3	5	5		zeitung,internet,fernsehen	1	1		1		1		1	1	1	1		1					1	isolierung,abgrenzung nach aussen und abtand zu anderen	4	1	1	1	1	2	2	1
140325	1,520541	2	310320	2	1	3	2	23	9	1	3	5	2	5	5	4	2	2	2	2		internet,radio,tv	1	1		1		1		1	1	1	1		2					1	nicht unnötig draussen aufhalten	3	1	3	1	2	3	4	4
140326	,254512	2	310320	2	1	3	2	54	9	1	5	3	1	3	3	9	3	3	3	5		Fernsehen, Radio	1	1		1		1		1	1	1	1		1					1	Medikamente	2	1	2	1	3	2	4	1
140327	,207159	2	310320	2	1	3	1	76	9	1	1	5	2	1	1	2	5	2	3	5		Zeitung (Passauer Neue Presse, PNP), Fernsehen (ARD, Bayern 3, ZDF)	1	1		1		1		1	1	1	1		1					9		4	1	1	1	3	1	2	2
140328	4,009983	2	310320	2	1	2	1	58	9	1	6	2	1	1	1	2	5	3	5	4		Internet, Fernsehen, Radio	1	1		1		1		1	1	1	1		1					1	Man geht vielen aus dem Weg	2	2	2	2	1	4	2	3
140329	,229979	2	310320	2	1	3	1	62	9	1	6	2	1	1	1	1	5	5	1	4		über die Arbeit internet und Fernsehen	1	1		1		1		1	1	1	1		1					1	kein Kontakt zu anderen Menschen.	1	1	4	1	4	5	4	3
140330	,254512	2	310320	2	1	1	2	47	9	1	6	4	1	1	1	9	9	9	9	5		Dienstelle	1	1		1		1		2	1	1	2		9					1	bestes aufgehoben, schutzkleidung	5	2	1	9	1	1	1	5
140331	,342876	2	310320	2	1	3	1	49	9	1	6	5	1	4	2	3	2	1	2	3		internet fernsehen zeitung radio	1	1		1		1		1	1	1	1		1					1	nicht zu anderen leuten gehen und Hände Waschen.	1	1	1	1	2	3	3	1
140332	,254512	2	310320	2	2	2	1	55	9	1	6	4	1	4	4	4	1	1	1	3		Internet und Telefon	2	2		2		2		2	2	2	2		2					1	lässt sich von der panik macherei nicht anstecken und ernährt sich gesund.	3	1	1	1	1	9	1	9
140333	1,065335	2	310320	2	1	3	1	35	9	1	6	5	1	1	1	2	1	2	4	4		Tagesschau.de , Bayrische staatsregierung ( untergeordnete behörden )	1	1		1		1		1	1	1	1		2					1	Homeoffice	1	1	2	2	1	1	2	2
140334	3,347685	2	310320	2	1	2	1	43	9	1	6	3	1	4	2	4	3	3	5	5		1.Internet 2.Tageszeitung 3.Fernseher	1	1		1		1		1	1	1	1		1					2		3	1	2	1	1	3	4	3
140335	,254512	2	310320	2	1	3	1	51	9	1	6	5	1	1	1	3	3	1	5	5		Internet	9	1		2		1		2	2	1	2		2					1	Atem-schutz Maske , Desinfektionsmittel	5	2	3	1	1	1	5	4
140336	,254512	2	310320	2	1	1	1	68	9	1	6	5	2	1	1	1	9	1	1	9		Whatsapp	1	9		9		9		9	9	9	9		9					2		9	1	1	1	1	1	1	1
140337	1,728309	2	310320	2	1	2	2	41	9	1	6	3	1	2	2	4	4	3	4	4		Tv nachrichten , internet also online portale	1	1		1		1		1	1	1	1		1					1	Desinfektionsmittel im haus was wir vorher nicht hatten , mehr hände waschen	3	1	2	1	2	2	2	2
140338	1,539726	2	310320	2	1	2	1	58	9	1	2	2	1	5	5	9	4	2	3	4		Internet und Fernsehen	1	1		1		1		1	1	1	1		1					1	Wir gehen nicht außer Haus und wenn dann nur zu zweit. Halten den Mindestabstand ein	4	1	2	2	1	2	2	2
140339	,254512	2	310320	2	0	3	2	71	9	1	6	4	1	2	2	4	1	1	1	5		Tageszeitung, Radio 2 , Bayern 2	1	1		1		1		9	1	1	2		9					1	In dem ich alles befolge und ich habe einen Einkauf-Dienst	5	1	1	1	1	1	1	1
140340	,254512	2	310320	2	1	3	1	67	9	1	4	5	2	2	2	4	1	2	1	4		ARD, Zdf und tageszeitungen	1	1		2		1		2	1	1	1		1					2		4	1	1	1	1	1	3	1
140341	,254512	2	310320	2	1	1	1	50	9	1	6	4	1	4	2	2	3	2	1	2		Fernsehen und Internet	1	1		1		1		1	1	1	1		1					1	Ich trage den Mundschutz und wasche mich mit Desinfektionsmittel und Seife. Zudem putze ich jeden Tag meine Wohnung	3	2	2	1	2	1	2	1
140342	,254512	2	310320	2	1	3	2	63	9	1	7	4	2	3	3	2	5	5	5	5		Nachrichten im Fernsehen, ab und zu Internet	1	1		1		1		1	1	1	1		1					1	keine Besuche, häufigeres Händewaschen	5	1	1	1	1	1	1	1
140343	,254512	2	310320	2	1	3	2	33	9	1	3	5	1	4	2	4	1	3	2	5		RKI (Robert Koch Institut) , TV Medien,	1	1		1		1		2	1	1	1		1					1	'wir halten uns an die vorgegebenen Maßnahmen, Hygeiene einhalten'	3	2	2	5	2	5	5	4
140344	,245128	2	310320	2	1	1	1	85	9	1	4	5	2	1	1	2	5	1	5	5		Zeitung & Fernsehen.	1	1		1		1		1	1	1	1		1					1	Indem ich einmal pro Woche Lebensmittel einkaufe. Sonst gehe ich nicht in die Stadt.	1	1	3	5	9	9	3	1
140345	,99679	2	310320	2	1	1	2	43	9	1	7	3	1	4	2	4	2	1	3	5		TV, Handy	1	1		1		1		1	1	1	1		2					1	Ausgangsbeschränkung	1	1	2	1	2	3	3	2
140346	,254512	2	310320	2	1	3	2	15	9	1	7	1	2	3	3	4	1	2	4	4		Radio, TV	1	1		1		1		1	1	1	1		1					1	Zuhause Bleiben	4	1	4	2	1	2	4	4
140347	3,868584	2	310320	2	1	1	2	26	9	1	7	3	2	4	4	2	3	5	1	4		Twitter, Fernsehen und You Tube	1	1		1		1		1	1	1	1		1					2		3	2	1	1	1	3	3	1
140348	,222179	2	310320	2	1	3	2	70	9	1	7	5	2	2	2	9	3	2	2	5		persönliche informanten, fernseher, radio	1	1		1		1		1	1	1	1		1					1	kein kontakt zur enkel kinder, hyigene maßnahme, bleibe zuhause	3	1	1	2	3	3	3	1
140349	1,392577	2	310320	2	1	3	2	40	9	1	4	3	1	4	2	3	4	4	5	5		radio fernseher internet	1	1		1		1		1	1	1	1		1					1	an maßnahmen halten, hygiene maßnahmen beachten	5	1	1	3	2	5	5	3
140350	,208723	2	310320	2	1	1	2	82	9	1	6	3	2	1	1	9	2	2	5	5		Radio, Fernsehen,	1	1		2		1		2	1	1	1		1					1	Desinfiktionsmittel,	3	2	9	3	5	5	5	5
140351	,217282	2	310320	2	1	3	2	46	9	1	6	4	1	4	2	3	4	4	4	4		Internet, Fernsehen, Radio	1	1		1		1		1	1	1	1		1					1	alles angehalten was vorgegben wurde, nur einer geht einkaufen alles unnötige wird gelassen	4	1	2	3	2	3	4	3
140352	,904245	2	310320	2	2	3	1	48	9	1	5	5	1	5	3	3	2	2	3	5		tageszeitung,internet	1	1		1		1		1	1	1	1		1					1	die hygiene vorschriften und abstand halten	4	1	2	1	3	3	2	3
140353	4,607155	2	310320	2	1	3	1	59	9	1	4	2	1	1	1	3	2	2	3	4		Funk, Tv. Internet	1	1		1		1		1	1	1	1		1					1	Umgang mit anderen Verwandten und ältern Menschen einschränken und die Häde waschen und desinfektieren.	4	2	2	3	2	2	3	2
140354	,215326	2	310320	2	1	3	2	73	9	1	7	3	2	2	2	3	4	4	4	5		Zeitung und Rundfunk	1	1		1		1		1	1	1	1		1					2		3	1	1	2	1	4	3	2
140355	,254512	2	310320	2	1	1	2	55	9	1	4	3	1	2	2	9	3	2	3	4		fernsehen internet	1	1		1		1		1	1	1	1		1					1	abstand halten einzelden einkaufen gehen	3	1	4	1	2	3	2	4
140356	,217908	2	310320	2	1	3	1	75	9	1	2	5	2	2	2	2	2	2	2	5		Tageszeitung, Spiegel telegard le monde washingiton post	1	1		1		1		1	1	1	1		1					1	Man passt auf , man tut nichts was man nicht soll	3	1	2	2	2	4	3	1
140357	,254512	2	310320	2	1	3	2	63	9	1	2	3	1	2	2	4	5	2	5	5		Teletext, Das Erste, Das Dritte, Radio Bayern1	1	1		1		1		1	1	1	1		1					1	Abstand zu Familienmitglieder, die nebenan wohnen, Home Office, meiste Zeit zu hause, Desinfektionsmittel ständig benutzen	2	1	1	1	2	2	2	4
140358	,254512	2	310320	2	2	3	2	69	10	1	6	3	2	1	1	3	2	2	3	5		Online (Computer); Zeitung	1	1		1		1		1	1	1	1		1					1	Ich bleibe zu Hause	4	1	2	2	1	3	2	2
140359	,254512	2	310320	2	1	3	1	67	10	1	3	5	2	2	2	4	4	1	3	5		Podcast Prof. Drosten, Internet, Tagesschau, Öffentlich rechtlicehe Sender	1	1		1		1		2	1	1	1		1					1	Ich gehe selten einkaufen, treffe keine Bekannten und halte Abstand, wenn ich Bekannte treffe, gebe keine Hand,	2	1	1	1	1	1	1	1
140360	,20716	2	310320	2	1	3	2	77	10	1	6	2	2	3	3	3	4	1	4	5		Fernsehen	1	1		1		1		1	1	1	1		1					1	Wir bleiben zuhause	3	1	1	1	1	2	1	1
140361	,254512	2	310320	2	1	3	1	77	10	1	6	5	2	2	2	3	4	2	1	1		Fernsehen,internet	1	1		1		1		1	1	1	1		1					1	Befolgen der vorgeschlagenen Maßnahmen	3	1	2	3	2	9	1	9
140362	,228591	2	310320	2	1	3	1	22	10	1	4	3	1	5	5	4	3	2	4	3		-Medien, -Alternative Medien	2	1		2		1		1	1	1	2		2					1	Rechtzeitig Desinfektionsmittel und Schutzmasken gekauft als noch keiner daran gedacht hat.	3	2	3	2	3	4	3	4
140363	,951442	2	310320	2	1	1	2	77	11	1	7	2	2	1	1	1	5	3	3	4		Radio, Fernsehen	1	1		1		1		1	1	1	1		1					2		1	1	5	3	2	4	3	3
140364	1,740511	2	310320	2	1	3	1	29	11	1	7	5	1	2	2	4	3	3	5	5		tagesschau, tagesspiegel & spiegel online	1	1		1		1		1	1	1	1		1					1	homeoffice, häufiger hände waschen wenig kontakt nach draußen	3	1	1	1	2	3	4	3
140365	2,740174	2	310320	2	2	3	1	22	11	1	7	4	2	5	4	2	4	2	2	3		- Internet, Fernsehen	1	1		1		1		1	1	2	1		1					1	- Masken, Handschuhe tragen, mehr hygiene	3	1	3	4	4	3	4	3
140366	,254512	2	310320	2	1	1	2	64	11	1	7	3	2	2	2	2	2	2	5	4		Fernsehen, Internet und Video Text	1	1		1		1		1	1	1	1		1					1	Ich bleibe Zuhause, Kontakteinschränkungen.	3	1	1	1	1	1	1	4
140367	,254512	2	310320	2	2	3	2	55	11	1	7	4	1	1	1	9	3	3	1	5		Internet, Fernseher und Radio	1	1		1		1		1	1	1	1		2					1	Die angeordnete Maßnahmen z.B Home office	9	1	2	2	2	2	3	2
140368	,254512	2	310320	2	1	1	1	82	11	1	7	3	2	2	2	2	3	2	3	5		1.Radio 2.Fernseher 3.Presse	1	1		1		1		9	1	1	1		2					2		3	1	3	3	3	3	5	3
140369	,372988	2	310320	2	0	3	2	89	11	1	7	2	2	1	1	9	1	3	1	3		Fernsehen	9	1		1		1		1	2	1	1		1					2		4	2	4	9	2	2	3	3
140370	,254512	2	310320	2	1	3	2	70	11	1	7	3	2	1	1	4	5	4	3	5		Fernsehen und Zeitung.	2	1		9		1		1	1	1	1		2					2		4	1	2	1	1	1	2	1
140371	,254512	2	310320	2	1	2	2	79	11	1	7	4	2	1	1	1	1	1	1	4		Fernsehen und Radio	1	1		1		1		2	1	1	1		1					2		4	1	2	3	4	5	4	5
140372	2,737603	2	310320	2	1	3	2	31	11	1	7	4	1	3	2	4	4	4	5	3		TV; Smartphone-App; Zeitung	1	1		1		1		1	1	1	1		1					1	Kontaktverbot einhalten; Feierlichkeiten werden verschoben; regelmäßiges Händewaschen; nur wenn nötig das Haus verlassen; an die Regel halten (2m Abstand).	3	1	3	1	2	3	4	2
140373	,254512	2	310320	2	1	3	2	65	11	1	7	3	2	1	1	1	5	5	5	4		TV und Smartphone	1	1		1		1		1	1	1	1		1					2		3	1	3	1	3	3	5	4
140374	,23946	2	310320	2	2	1	1	91	11	2	7	5	2	1	1	3	5	1	5	5		TV; Zeitung	1	1		1		1		1	1	1	1		1					1	Desinfektionsmittel/ Masken/ Handschuhe besogrt, bleibe zu Hause nur zur Not (einkaufen)	4	1	3	1	2	1	5	1
140375	,967967	2	310320	2	1	3	2	70	11	2	7	4	2	1	1	1	1	1	1	1		Fernsehen,Raio und da Internet	2	1		2		1		1	1	2	2		2					2		5	2	1	1	1	1	1	1
140376	1,999228	2	310320	2	1	3	2	66	11	2	7	5	2	1	1	1	5	5	2	5		TV, Internet, Zeitung	1	1		1		1		1	1	1	1		2					1	Desifizieren, Abstand	2	1	2	2	1	4	5	5
140377	,258765	2	310320	2	1	3	1	75	11	2	7	4	2	1	1	1	5	3	5	4		Radio, TV, Internet	1	1		1		1		1	1	1	1		1					1	Vorgaben: habe mich an die Vorgaben gehalten und bin zu Hause geblieben	5	1	2	1	2	1	3	2
140378	2,254916	2	310320	2	3	3	1	48	11	2	7	5	1	2	2	9	1	1	1	3		Print Medien, Internet, Menschlicher austausch, nähre umfeld	1	2		2		2		2	9	2	2		2					1	die vorgeschirben maßnahmen in der öffetlichkeit weil mir keine ergibz	1	9	1	1	1	1	1	1
140379	,254512	2	310320	2	1	3	1	52	11	2	7	3	1	1	1	2	3	3	5	5		TV, Internet	1	1		1		1		1	1	1	1		1					1	vermeiden von Treffen mit Verwandeten etc, Abstand halten (1,5-2m), Hygieneregeln beachten	3	1	2	3	2	4	4	4
140380	,254512	2	310320	2	1	1	2	93	12	2	6	4	2	2	2	9	5	1	2	5		Fernsehen TTF, Die Zeitung	1	2		1		1		1	1	1	1		1					2		3	1	4	9	3	4	3	3
140381	,254512	2	310320	2	1	3	2	60	12	2	6	4	2	1	1	1	5	5	1	5		Ntv nund internet	1	1		1		1		1	1	1	1		9					1	indem wir uns nicht sehen	3	1	1	1	9	9	3	9
140382	,254512	2	310320	2	2	1	2	57	12	2	3	5	1	2	2	4	4	1	4	5		TV, Internet, Zeitung	1	1		1		1		1	1	1	1		1					1	indem wir uns nicht mehr treffen, indem wir Ostern abgesagt haben; meine Schwiegermutter wohnt noch hier und die bleibt auf dem Grundstück	3	1	1	1	3	5	2	3
140383	1,449712	2	310320	2	1	3	2	43	12	2	7	3	2	3	2	9	2	1	5	2		TV, Internet	1	1		1		1		1	1	1	1		1					1	wir schrenken unseren Kontakt ein, und benutzen Masken und Handschuhe wenn wir das Haus verlassen	4	1	1	1	1	2	1	1
140384	3,868584	2	310320	2	1	1	2	16	12	2	7	3	2	3	3	9	2	3	5	4		Internet, Fernsehen	1	1		2		1		1	1	1	1		2					1	Zuhause Bleiben	3	1	2	1	1	4	4	5
140385	,254512	2	310320	2	0	1	2	71	12	2	2	3	2	2	2	1	5	5	5	5		Fernsehen und Tageszeitung	1	1		1		1		1	1	1	1		1					2		5	1	2	1	1	1	1	1
140386	,9125	2	310320	2	1	3	2	56	12	2	5	5	1	3	3	4	3	2	4	5		Radio, Fernsehen, Internet	1	1		1		1		1	1	1	1		1					2		1	1	2	1	2	2	3	1
140387	,403814	2	310320	2	1	1	1	63	12	2	3	3	1	1	1	3	2	1	2	4		Internet, Fernsehen, Radio	1	1		2		1		1	1	1	1		2					2		4	1	1	4	1	9	2	1
140388	,254512	2	310320	2	1	1	2	60	12	2	4	3	1	1	1	1	4	1	1	4		Fernsehen und Rundfunk	1	1		1		1		1	1	1	1		2					1	kein Kontakt mit den Kindern	1	1	1	1	1	1	2	1
140389	,254512	2	310320	2	0	1	2	93	12	2	5	3	2	1	1	1	3	3	2	3		Radio, TV, Zeitung	1	1		2		2		2	1	1	1		1					2		3	1	2	2	2	3	2	3
140390	,254512	2	310320	2	0	3	2	70	12	2	1	3	2	1	1	9	5	2	3	5		fersehen zeitungen	9	1		1		1		1	1	2	1		2					1	ich gehe nicht mehr raus, familie nur noch telefonisch	2	1	1	1	1	3	1	1
140391	,254512	2	310320	2	1	1	2	69	12	2	1	2	2	1	1	2	1	1	9	5		1.internet 2.ausländische zeitungen	1	1		1		1		1	1	1	1		9					1	hygiene regeln befolgen	1	1	1	1	5	5	5	1
140392	,254512	2	310320	2	1	1	2	75	12	2	4	3	2	1	1	9	5	3	4	5		Tv	9	1		1		1		9	1	1	1		1					1	Abstand halten und nur wenn es sein muss einkaufen gehen. Und gehe früh zum einkaufen.	4	1	3	3	9	4	4	9
140393	,254558	2	310320	2	1	1	2	21	12	2	7	4	1	4	4	1	2	2	5	4		Robert Koch , Tagesschau, Welt	1	1		1		1		1	1	1	1		1					1	Urlaube Abgesagt, bleiben unter sich	2	1	2	3	2	3	3	2
140394	,254512	2	310320	2	1	1	2	84	13	2	6	2	2	1	1	3	1	1	1	5		Fernsehen, Zeitung	1	1		2		1		1	1	1	1		1					2		2	2	4	9	2	5	4	1
140395	,254512	2	310320	2	1	3	2	82	13	2	4	5	2	2	2	3	5	5	5	4		Zeitung, Radio, TV	1	1		1		1		1	1	1	1		1					1	Ich habe mein Immunsystem gestärkt mithilfe einer Heilpraktikerin. Wir leben gesund und machen Sport.	2	1	4	1	1	3	3	3
140396	,254512	2	310320	2	0	3	2	78	13	2	6	5	2	2	2	1	1	2	1	4		zeitung, und fernsehen	1	2		1		1		1	1	1	1		2					2		5	2	1	5	1	9	9	1
140397	4,021477	2	310320	2	1	2	2	40	13	2	5	3	1	2	1	2	3	3	4	4		Twitter, lokale Nachrichten	1	1		1		1		1	1	1	1		2					1	Mehr Zuhause bleiben, Hände waschen	3	1	2	2	2	5	4	3
140398	3,771683	2	310320	2	1	1	2	56	13	2	5	5	1	2	2	9	5	1	5	4		Fernsehen, Internet, Radio	1	1		1		1		1	1	1	1		1					2		1	1	4	4	2	5	5	5
140399	2,099231	2	310320	2	1	1	2	53	13	2	1	3	1	3	3	9	2	2	1	5		Zeitung, TV und Betrieblich	1	1		1		1		1	1	1	1		1					1	Desinfizierung, Zuhause bleiben, verwenden von Mundschutz und Handschuhen.	3	1	2	2	2	1	2	2
140400	,254512	2	310320	2	2	3	2	61	13	2	3	5	1	2	2	9	9	9	9	5		Rundfunk fernsehem zeitungen	1	1		1		1		1	1	1	1		1					1	Mundschutz nähen	1	1	4	4	2	2	5	1
140401	,254512	2	310320	2	1	1	2	76	13	2	6	3	2	2	2	2	5	1	1	5		Zeitung, Radio und Fernsehen	1	1		1		1		1	1	1	1		1					1	Gehen nicht außer Haus und nur eine Person fährt einkaufen.	4	1	2	2	2	5	5	5
140402	2,438826	2	310320	2	1	3	1	18	14	2	6	3	2	4	4	9	2	1	5	4		radio, fernsehen, internet	1	1		1		1		1	1	1	1		1					1	bereits vor der ausgangssperre kontakt zu menschen vermieden, und dies so gehalten	4	1	4	2	4	3	5	3
140403	,242694	2	310320	2	1	2	2	70	14	2	2	3	2	2	2	9	3	3	9	4		Radio, Zeitung	1	1		1		1		1	1	1	1		1					1	Schutzmasken,Desinfektionsmittel ,Seife	3	2	3	2	2	3	1	2
140404	,20826	2	310320	2	2	3	2	61	14	2	4	5	1	1	1	3	5	3	5	5		Internet, Fernsehen, zeitung, Radio	1	1		2		1		1	1	1	1		2					1	Wir achten auf Hygene und Abstände. Aber sonst weniger.	3	1	9	3	9	5	3	4
140405	,254512	2	310320	2	0	3	1	64	14	2	5	5	2	2	1	4	3	1	3	5		Robert Koch,Ndv,Mdr	1	1		1		1		1	1	1	1		1					1	nicht mehr Rauß gehen	3	1	1	1	1	1	1	1
140406	,254512	2	310320	2	1	3	2	62	14	2	6	5	1	2	2	3	5	5	3	5		Fernsehen, Zeitung, Radio	1	1		1		1		1	1	1	1		1					1	Desinfektionsmittel, Handschuhe, Mundschutz benutzen und gehen nur einkaufen wenn es wirklich erforderlich ist. Wir besuchen unsere Kinder und Enkel nur im Garten mit 3 Metern Abstand und haben alle Feste und Feiern abgesagt.	2	2	3	2	1	5	5	3
140407	1,759872	2	310320	2	1	1	2	49	14	2	6	5	1	4	4	4	5	4	2	4		Medizinische Fachzeitschriften und Internetauftritte von medizinischen Netzwerken und RKI (Robert Koch Institut)	1	1		1		1		1	1	1	2		1					2		1	1	1	1	3	1	5	1
140408	3,354137	2	310320	2	1	1	2	66	14	2	7	2	2	1	1	1	4	1	3	4		Fernsehen, Zeitung und Radio	2	2		2		1		1	1	1	1		1					2		3	1	1	3	2	3	2	1
140409	,95799	2	310320	2	0	1	2	86	14	2	3	3	2	1	1	1	1	3	2	5		tv,zeitungen	1	1		1		1		1	1	1	1		1					1	Haendewaschen,Desinfektionsmittel.	3	1	5	3	4	3	3	5
140410	,254512	2	310320	2	1	3	2	50	14	2	4	4	1	2	2	3	3	3	5	5		internet fernsehen und zeitung	1	1		1		1		1	1	1	1		2					1	regeln halten	3	1	9	1	2	5	4	5
140411	,206358	2	310320	2	1	1	2	85	14	2	5	3	2	1	1	1	5	1	2	5		fernseher	1	1		1		1		1	1	1	1		2					1	ich bleibe zu hause und habe eine maske	3	2	1	9	1	1	1	1
140412	,59052	2	310320	2	1	3	1	64	14	2	7	5	1	2	2	4	2	3	2	5		Internet, TV, Radio	1	1		1		1		1	1	1	1		1					1	Homeoffice	5	1	1	1	1	1	1	2
140413	,254512	2	310320	2	1	3	1	80	14	2	5	5	2	2	2	2	5	3	2	4		TV, Presse	1	1		1		1		1	1	1	1		1					1	Nicht rausgehen	3	1	1	1	1	3	3	3
140414	,254512	2	310320	2	1	1	2	99	14	2	3	4	2	1	1	1	4	2	5	3		Fehrnsehr und radio	1	1		1		1		1	1	1	1		1					2		3	1	2	3	4	4	4	3
140415	,718327	2	310320	2	1	3	2	91	14	2	5	2	2	1	1	9	4	1	2	4		Fernsehen	1	1		1		1		1	1	1	1		1					1	Schutzmasken und Desinfektionsmittel	2	2	1	1	1	1	1	1
140416	1,559028	2	310320	2	1	1	1	58	14	2	1	3	1	2	2	3	1	1	2	5		TV, Internet, Radio	1	1		1		1		2	1	1	1		2					2		4	1	4	1	2	5	4	3
140417	,22885	2	310320	2	1	3	1	72	14	2	7	3	2	2	2	2	2	3	3	5		Fernsehen, Internet und Zeitung	1	1		1		1		1	1	1	1		1					1	Kontakte zu Menschen vermeiden, Handschuhe und Mundschutz benutzen	4	2	3	2	2	4	2	4
140418	,211269	2	310320	2	1	1	2	62	14	2	7	3	2	2	2	3	1	2	1	5		Fernsehen	1	1		2		1		1	1	1	1		1					1	Desinfektion und Hygiene; nicht mit anderen Menschen zusammenkommen; nur mein Mann geht noch einkaufen.	3	1	4	9	2	5	3	1
140419	,578344	2	310320	2	1	2	2	52	14	2	7	3	1	1	1	1	4	1	5	4		Fernsehen, Zeitung, Radio, Freunde & Bekannte	1	1		1		1		1	1	1	1		1					9		3	1	3	1	2	4	5	3
140420	,211269	2	310320	2	1	1	2	67	14	2	7	3	2	2	2	2	3	2	5	5		Zeitung, Radio und Fernsehen.	9	1		9		1		2	1	1	1		2					1	Keine Besuche und Hände waschen, wenn sie nach Hause kommen.	3	1	1	1	2	3	2	5
140421	,241965	2	310320	2	1	1	2	82	14	2	7	3	2	1	1	1	1	1	1	1		Fernsehen	1	1		1		1		1	1	1	1		1					1	Ich bleibe zu Hause	1	2	1	2	1	3	1	1
140422	,515983	2	310320	2	1	1	2	75	14	2	7	3	2	2	2	2	5	5	5	4		Fernsehen, Tageszeitung	1	1		1		1		9	1	1	1		1					1	Hände waschen, Desinfektionsmittel benutzen, Handschuhe	3	1	2	5	2	5	5	2
140423	1,297581	2	310320	2	1	3	1	63	15	2	6	5	2	2	1	3	5	2	5	4		Fernsehen, Radio, Internet	1	1		1		1		1	1	1	1		1					1	Desinfektion, tragen von Handschuhen, Kinder nicht besuchen#	4	1	2	2	1	5	3	5
140424	,254512	2	310320	2	2	1	2	79	15	2	6	3	2	2	2	2	5	2	3	5		Fernsehen, Internet. Smartphone	1	1		1		1		1	1	1	1		1					1	ZP hält sich an Gesundsheits Maßnahmen	3	1	1	1	1	4	3	3
140425	,254512	2	310320	2	0	1	2	65	15	2	3	2	2	1	1	1	5	5	5	5		TV	1	1		1		1		1	1	1	1		2					2		1	1	9	9	9	5	1	9
140426	,254512	2	310320	2	1	1	2	72	15	2	6	3	2	1	1	1	5	3	5	5		radio, tv	1	1		1		1		1	1	1	1		1					2		5	1	1	1	1	5	5	5
140427	,254512	2	310320	2	1	3	2	49	15	2	6	4	1	4	3	4	5	1	2	5		news ndr, fernsehen	1	1		1		1		1	1	1	1		1					1	wie halten uns an die sachen die beschränkt sind, hinweisen was machen sollte und was nicht	1	1	3	3	1	4	3	5
140428	,254512	2	310320	2	1	3	1	38	15	2	4	4	1	3	2	3	1	5	3	1		NTV, Facebook, Freunde & Bekannte	2	1		1		1		1	1	1	2		1					2		1	1	1	1	1	1	1	1
140429	4,390005	2	310320	2	1	1	1	60	15	2	4	2	1	1	1	1	9	9	9	1		-Fernsehen	1	1		2		1		1	1	1	1		1					1	Das Haus so wenig wie möglich verlassen.	1	1	1	1	3	1	1	1
140430	,254512	2	310320	2	1	1	2	48	15	2	5	4	1	2	2	3	1	1	3	5		Internet, Radio und Fernsehen.	1	1		1		1		1	1	1	1		1					1	Hände waschen und Desiniktionsmittel zum und nach dem Einkaufen.	3	1	2	1	2	2	2	1
140431	,237643	2	310320	2	2	2	1	77	15	2	5	5	2	3	3	9	9	1	3	5		Fernsehen	1	1		1		1		1	1	1	1		1					1	wir haben kontaktsperre	3	1	1	1	1	9	5	1
140432	,254512	2	310320	2	1	1	2	73	15	2	1	3	2	1	1	2	1	2	1	5		Internet, Fernsehen, Radio	1	1		2		1		1	1	1	1		1					1	Meine Tochter besucht mich Ostern nicht, halte Abstand zu Nachbarn	2	1	4	1	1	9	3	1
140433	3,75061	2	310320	2	0	1	1	70	15	2	3	2	2	1	1	1	9	9	9	5		deutsche tageszeitung , deutsches fernsehen	2	1		1		1		1	1	1	1		2					2		5	2	1	5	5	1	5	5
140434	,254512	2	310320	2	2	3	2	71	15	2	4	3	2	1	1	1	1	1	1	5		Radio Fernsehen Internet	1	1		1		1		1	1	1	1		1					1	Desinfektionsmittel, Menschengruppen vermeiden, möglichst wenig Einkaufen gehen	1	1	1	1	2	5	3	1
140435	,254512	2	310320	2	1	2	2	79	15	2	5	2	2	2	2	9	3	1	1	4		1.fernsehr 2.zeitung	1	1		1		1		1	1	1	1		1					1	nur was verordnet wurde	3	1	1	1	1	5	1	1
140436	,296185	2	310320	2	1	3	1	41	16	2	6	3	1	2	2	4	2	2	3	5		Internet, Radio, Fernsehen	1	1		1		1		1	1	1	1		1					1	Wenig Rausgehen, viel Händewaschen	1	1	3	5	1	3	3	3
140437	2,114538	2	310320	2	1	3	1	53	16	2	6	2	1	1	1	1	3	3	3	4		1.tageszeitung 2.fernsehr 3.internet	1	1		1		1		1	1	1	1		1					2		1	2	1	1	1	3	3	1
140438	,254512	2	310320	2	0	1	2	57	16	2	6	3	1	1	1	1	5	4	3	4		Fernsehen	1	1		1		1		1	1	1	1		1					1	Kontaktverbot innerhalb der Familie	4	2	3	3	3	5	5	3
140439	,254512	2	310320	2	1	2	1	52	16	2	5	4	2	1	1	1	5	1	5	5		Internet, Fernsehen, Zeitung	1	1		1		1		1	1	1	1		1					2		5	1	1	1	1	1	1	1
140440	,254512	2	310320	2	1	3	1	60	16	2	5	3	1	2	2	3	5	3	3	1		alle medien wie zum beispiel radio ferhnsehn handy computer	1	1		1		1		1	1	1	1		1					1	desinfektion von person bis zu gegenständen und schutzmasken	3	1	3	1	1	5	3	1
140441	,254512	2	310320	2	2	1	2	66	16	2	5	2	2	2	2	2	1	3	9	5		TV	1	1		2		1		1	1	1	2		2					2		5	1	2	1	1	2	3	1
140442	,254512	2	310320	2	1	3	2	58	16	2	5	3	1	2	2	2	3	5	5	5		Rundfunk, Internet	1	1		1		1		1	1	1	1		1					1	Den Kontakt zu anderen Menschen vermeiden	3	2	1	2	1	3	3	1
140443	,254512	2	310320	2	1	1	2	61	16	2	1	4	1	2	2	9	3	2	2	5		Internet, Zeitung, TV	1	1		1		1		1	1	1	1		2					1	Wir haben unseren Urlaub abgesagt	3	1	1	3	1	3	5	1
140444	2,054688	2	310320	2	1	3	2	51	16	2	3	3	1	2	2	3	3	3	2	5		Zeitung und Fernsehr	1	1		1		1		1	1	1	1		2					1	Desinfektionsmittel, Atemschutzmaske und Handschuhe.	1	1	2	1	1	3	3	2
140445	,637963	2	310320	2	1	3	2	61	16	2	3	5	1	2	2	4	4	4	5	3		- Fernsehen, internet	1	1		1		1		1	1	1	1		1					1	- 2 Meter Abstand, Händewaschen	1	1	3	4	4	4	3	3
140446	,254512	2	310320	2	1	3	1	78	16	2	4	5	2	2	2	1	3	2	3	3		TV und Internet	1	1		1		1		9	1	1	9		9					1	In dem wir diese Maßnahmen einhalten	3	1	3	3	3	3	3	1
140447	,228442	2	310320	2	1	3	2	62	16	2	1	3	1	2	2	3	5	1	5	5		Nachrichten im Fernsehen, Zeitungen, Internet	1	2		2		1		1	1	1	2		2					1	tägliches Händewaschen, Hygiene, Vermeidung von Kontakt mit infizierten Personen	1	1	1	1	1	1	1	1
140448	,254512	2	310320	2	1	3	2	44	16	2	4	4	1	4	1	9	3	2	4	4		radio tv internet	1	1		1		1		2	1	1	1		1					1	an die regel halten	3	1	3	1	3	3	3	3
140449	1,089432	2	310320	2	1	1	1	84	16	2	4	2	2	3	3	2	3	3	3	4		Rundfunk, Fernsehen und Zeitung	1	1		1		1		1	1	1	1		1					2		3	1	2	2	2	2	2	2
140450	,254512	2	310320	2	1	2	1	82	16	2	2	5	2	2	2	2	5	1	5	5		Internet, Nachrichten im Fernsehen	1	1		1		1		1	1	1	1		1					1	Ich beachte / halte die Maßnahmen ein, die von der Regierung vorgegeben werden.	3	1	1	4	1	2	3	2
140451	,254512	2	310320	2	1	3	2	84	1	1	6	3	2	1	1	3	5	3	3	4		Tageszeitung, Fernsehen und Internet	1	1		1		1		2	1	1	1		2					2		3	1	2	1	2	2	3	3
140452	4,546898	2	310320	2	2	1	2	41	1	1	7	3	1	3	3	4	3	2	5	4		Internet (Tagesschau-Block), öffentl. rechtl.Sender	1	1		1		1		1	1	1	1		1					1	sind schon vorher nicht mehr zum Sport gegangen bevor FitnessCenter geschlossen wurden, vor dem Verbot schon private Feiern abgesagt	1	1	4	1	1	1	4	1
140453	,301803	2	310320	2	1	3	1	34	2	1	7	4	1	2	2	4	2	2	4	4		Radio TV Internet	1	1		1		1		1	1	1	1		2					1	Ich halte die beschlossenen Regeln ein.	1	1	3	2	2	2	3	2
140454	,254512	2	310320	2	1	1	1	74	2	1	7	2	2	2	2	1	1	1	2	5		Fernsehen	1	1		1		1		1	1	1	1		1					2		4	1	2	1	1	3	5	2
140455	,30083	2	310320	2	1	3	1	54	3	1	7	5	1	4	4	4	3	3	5	5		Internet und öffentlich rechtliches Fernsehen	1	1		2		1		1	1	1	1		2					2		2	1	2	1	2	2	3	2
140456	,235575	2	310320	2	2	3	1	51	3	1	7	5	1	3	2	4	4	3	4	5		Öffentlich-rechtliches Fernsehen, Tagesthemen-App, allgemein Internet	1	1		1		1		1	1	1	1		1					1	Desinfektionsmittel gekauft, wir waschen mindestens fünf mal am Tag die Hände, Einweghandschuhe gekauft, wenn man unterwegs ist beim Einkaufen dass man den Einkaufswagen nicht anfassen muss, Mundschutz bestellt, aber wir bunkern nicht. Wir machen kein Hamsterkäufe, wir kaufen nur das nötigste, w	5	2	1	3	2	1	1	3
140457	,254512	2	310320	2	1	3	1	63	3	1	5	5	2	2	2	4	9	1	5	1		Internet (nur alternative Medien! also kein ARD oder ZDF)	1	1		2		1		1	1	2	1		2					2		1	1	2	2	3	2	5	9
140458	2,470432	2	310320	2	1	3	1	37	3	1	6	5	1	2	2	2	9	4	5	5		Internet	1	1		1		1		1	1	1	1		1					1	Kontakte eingeschränkt	2	1	2	2	2	3	1	4
140459	,254512	2	310320	2	1	3	2	60	5	1	7	5	1	1	1	4	2	1	9	5		Internet, Fachartikel und Fernsehen	1	1		1		1		1	1	1	2		2					2		5	2	1	1	1	1	1	1
140460	,204496	2	310320	2	1	2	2	54	5	1	7	3	1	2	2	9	5	3	5	5		Internet, Fernsehen, Radio	1	1		1		1		1	1	1	1		2					1	Kontaktvermeidung	5	1	3	1	1	3	3	3
140461	,254512	2	310320	2	1	3	2	55	5	1	6	2	1	1	1	9	5	3	5	5		Nachrichten Fernsehen und Internet	1	1		1		1		1	1	1	1		1					1	bleibt zu Hause	3	1	2	1	4	3	3	2
140462	,823154	2	310320	2	1	1	2	46	5	1	7	3	1	1	1	9	3	3	5	4		Zeitung, TV, Internet	1	1		1		1		1	1	1	1		1					1	man geht nicht unter Leute, Hände waschen, Abstand halten, auch in der Familie	3	1	1	1	1	2	2	2
140463	,254512	2	310320	2	1	1	2	54	5	1	7	4	1	2	2	4	2	5	4	5		Internet,Fernsehen	1	1		1		1		1	1	1	1		1					1	gehe nicht arbeiten und das Haus wird nur zum Einkauf verlassen	5	1	1	1	2	4	3	3
140464	,254512	2	310320	2	1	3	2	75	5	1	7	5	2	2	2	9	4	2	4	3		Tageszeitung Generalanzeiger; Fernseh-Nachrichten ZDF; Radio WDR	1	1		1		1		9	1	1	1		2					1	Hygiene: Desinfektionsmittel für Händewaschen und Haushalt; Handschuhe und Mundschutz für mich und meine Familie, soweit ich es beeinflussen kann.	2	1	1	1	1	1	2	2
140465	,248061	2	310320	2	1	3	1	31	5	1	6	4	1	1	1	1	3	2	9	5		Nachrichten Internet	1	1		1		1		1	1	1	1		1					1	keine besonderen	4	1	2	2	3	4	3	5
140466	,485715	2	310320	2	2	3	1	40	6	1	7	5	1	1	1	3	3	1	5	5		Süddeutsche Zeitung, ARD, ZDF	1	1		1		1		2	1	1	1		1					1	Halte mich an die Regeln	4	1	2	2	2	2	2	2
140467	1,358442	2	310320	2	1	2	2	53	6	1	6	5	1	4	3	4	3	1	4	4		Internet und Zeitung	1	1		1		1		1	1	1	1		2					1	bleiben zu Hause, versuchen uns noch gesünder zu ernähren, Kontakt zu anderen völlig eingeschränkt, homeoffice, keine öffentlichen Verkehrsmittel, nähen von Mundschutz, Hygiene	2	1	4	1	1	1	4	3
140468	1,284053	2	310320	2	1	3	2	56	6	1	7	5	1	1	1	2	5	1	3	4		Fernsehen, Internet, Austausch mit Familie und Freunden.	1	1		1		1		1	1	1	1		1					1	Mundschutz, Handschuhe, Desinfektionsmittel, Abstand halten, nur das Haus verlassen, wenn es unbedingt notwendig ist.	4	1	4	4	4	4	3	4
140469	3,868584	2	310320	2	1	3	2	18	6	1	6	1	2	4	4	4	3	2	5	5		Internet, TV, Radio	1	1		1		1		1	1	1	1		2					1	man bleibt zu Hause	3	1	3	1	1	3	4	3
140470	,844852	2	310320	2	1	3	2	68	6	1	6	5	1	2	2	3	2	3	2	4		tageszeitung internet	1	1		1		1		1	1	1	1		2					2		4	2	3	4	2	2	4	3
140471	1,107208	2	310320	2	1	2	1	58	6	1	3	3	1	3	3	4	3	3	3	2		TV, Internet (spezielle Seiten die regional, land hessen angbeoten.)	1	1		1		1		1	1	1	1		1					1	Das Befolgen der Anordnungen.	3	1	2	1	3	3	3	3
140472	4,403012	2	310320	2	1	3	2	53	8	1	7	3	1	2	2	2	5	4	5	5		Fernsehen,Internet,Radio	1	1		1		1		1	1	1	1		1					1	halte mich an die Maßnahmen	3	2	1	1	1	1	1	1
140473	,254512	2	310320	2	1	3	2	61	8	1	6	3	1	2	2	3	5	4	5	4		Fernsehen	1	1		1		1		1	1	1	1		1					1	Schutzmasken,	3	1	2	1	2	1	3	1
140474	,254512	2	310320	2	1	2	1	72	8	1	3	5	2	2	2	1	3	3	3	5		Stuttgarter Zeitung, Tagesschau, SWR 2 Nachrichten	1	1		1		1		1	1	1	1		1					1	Außer Hände waschen nutze ich jetzt noch zusätzlich Desinfektionsmittel.	3	2	1	2	2	4	4	2
140475	,299012	2	310320	2	1	1	2	48	8	1	6	4	1	2	2	3	9	4	3	4		Fernsehen Internet Geschäft	1	1		1		1		1	1	1	1		1					1	alles dabei	3	1	3	2	4	5	5	5
140476	,254512	2	310320	2	2	3	1	60	8	1	6	5	1	2	2	9	2	1	3	5		Radio, Fernsehen, Tageszeitung	1	1		1		1		1	1	1	1		9					1	Einhaltung der empfohlenen Maßnahmen	3	1	1	3	2	5	2	1
140477	,66994	2	310320	2	2	1	1	73	8	1	6	2	2	1	1	1	2	5	4	3		Radio, Telefonat mit Verwandten und Freunden, TV	1	1		1		1		1	1	1	1		1					1	Händewaschen, Desinfizieren mit Klosterfrau Melissengeist	3	2	2	3	1	1	2	4
140478	,224085	2	310320	2	1	3	2	36	8	1	6	5	1	3	2	9	2	2	3	4		Süddeutsche, Spiegel, Tagesschau	1	1		1		1		1	1	1	1		1					1	Ausgangsbeschränkungen beachten, gehe für meine Eltern einkaufen, die Häufigkeit der Einkäufe wurde reduziert, in den Pferdestall wo mein Pferd steht gehen wir nur einzeln, nur eine Person, das Tragen von Handschuhen in der Öffentlichkeit	3	1	2	1	2	3	3	3
140479	,254512	2	310320	2	1	3	2	83	8	1	6	4	2	1	1	1	5	4	5	5		Radio, Zeitung, Sohn als Arzt	1	1		1		1		1	1	1	1		2					2		2	1	1	2	1	1	2	4
140480	,828535	2	310320	2	1	1	1	49	9	1	7	5	1	4	4	2	1	3	2	5		Jon Hopkins Universität Seite im Internet, Tagesschau, RTL Nachrichten	1	1		1		1		1	1	1	1		1					1	Maske und Handschuhe gekauft und draußen genutzt beim einkaufen.	5	1	2	3	1	3	2	1
140481	,211439	2	310320	2	2	1	2	49	9	1	7	5	1	4	4	4	3	3	5	5		-Zeitung, Fernsehen, Internet	1	1		1		1		1	1	1	1		1					1	Ich halte mich an die vorgegebenen Regeln. Home Office, soziale Kontakte vermeiden, Hygiene, Hände wäschen u.s.w.	2	1	1	1	2	3	2	4
140482	,254512	2	310320	2	1	3	2	18	9	1	7	1	2	5	4	9	9	5	5	5		Fernsehen (Tagesschau), Internet, Radio	1	1		2		1		1	1	1	1		1					2		5	1	2	3	3	3	3	5
140483	4,516708	2	310320	2	1	3	2	67	9	1	4	2	2	2	2	2	4	3	5	2		Radio und Fernsehen	1	1		1		1		1	1	1	1		1					1	zu Hause bleiben	5	1	1	3	1	4	1	5
140484	,254512	2	310320	2	1	3	1	56	9	1	6	3	1	2	2	4	4	3	3	2		ZP: 'Tageszeitung: Strabinger Tagblatt, Internet: verschiedene Quellen, Nachrichtensender im TV und Radio. Bayern 5.'	1	1		1		1		1	1	1	1		1					1	ZP: 'schaffung von desinfektionsmitteln und mundschutz, einschrakung der personlichen taglichen aktivitaten, vermeidung von offentlichkeit.'	3	1	2	1	2	5	5	2
140485	,254512	2	310320	2	1	3	2	60	9	1	3	2	1	2	2	9	5	3	5	4		Zeitung Radio Fernsehen	1	1		1		1		1	1	1	1		1					1	so wenig wie möglich unter Leute nur zum Einkauf mit nötigen Abstand zu Personen	3	1	2	1	2	2	2	2
140486	,463013	2	310320	2	1	3	1	48	9	1	6	5	1	3	3	9	3	2	4	4		Internet Tageszeitung und Radio	1	1		2		1		1	1	1	1		1					1	halten uns an die auferlegten Massnahmen	3	1	1	1	2	2	2	2
140487	,254512	2	310320	2	1	3	1	23	9	1	6	3	1	3	3	4	2	2	5	4		Nachrichten auf ARD, NTV App, RKI online	1	1		1		1		1	1	1	1		1					2		3	1	1	3	1	5	5	1
140488	3,868584	2	310320	2	1	2	1	70	9	1	6	2	2	2	2	1	5	3	5	3		Fernsehen	1	1		2		1		1	1	1	1		2					1	Desinfektionutensilien besorgt.	5	2	2	1	2	5	5	5
140489	,206286	2	310320	2	1	3	2	42	9	1	7	5	1	3	2	9	3	2	5	5		Internet,Fernsehen	1	1		1		1		9	1	1	1		1					2		3	1	1	1	1	4	3	4
140490	,254512	2	310320	2	1	3	2	63	9	1	7	3	2	3	3	2	5	5	5	5		Internet, Fernsehen, regionale Nachrichten	1	1		1		1		1	1	1	1		1					1	Die Kinder meines Mannes dürfen nicht ins Haus. Nur noch Kontakt übers Handy. Keine Kontakte mehr zum Freundeskreis. Einkaufen gehe ich gegen mittag, weil da wenig Publikumsverkehr herrscht. An die frische Luft gehen wir in den Wald, weil da keine Leute ist.	3	1	3	9	2	5	3	2
140491	,224439	2	310320	2	1	1	2	45	9	1	6	4	1	3	2	3	2	1	2	2		Nachrichten im Fernsehen, Internet, Radio	1	1		1		1		1	1	1	1		1					1	Das Immunsystem stärken.	2	2	4	4	3	5	4	5
140492	1,796058	2	310320	2	1	3	2	54	9	1	5	2	1	2	2	3	2	2	3	5		Fernsehen, Radio, Youtube.	1	1		1		1		1	1	1	1		1					1	Gegenstände sterilisieren, Handschuhe verwenden, Zusatz von Desinfektionsmitteln für die Waschmaschine.	4	1	1	5	1	1	5	3
140493	3,868584	2	310320	2	1	3	2	27	10	1	6	5	1	1	1	2	2	2	5	3		Nachrichten, Apps, Internet	1	1		1		1		1	1	1	1		1					1	das Vorgeschrieben	2	1	2	1	1	4	3	3
140494	,254512	2	310320	2	1	3	2	50	10	1	6	5	1	2	2	3	1	1	5	4		Nachrichtensendungen aus den öffentlich Rechtlichen, Zeit als Wochenzeitung, Podcast von Herrn Drosten	1	1		1		1		1	1	1	1		1					2		2	1	1	1	1	3	1	1
140495	,254512	2	310320	2	1	1	1	45	11	1	7	5	1	1	1	9	4	4	5	5		Fernsehen; Radio; Internet	1	1		1		1		1	1	1	1		1					1	Bin selber in Quarantäne; hab auch vorher Kontakte vermieden	1	1	1	1	2	4	5	4
140496	,291192	2	310320	2	1	3	1	73	11	1	7	2	2	2	2	3	2	1	1	5		Fernsehen.	1	1		1		1		1	1	1	1		1					1	Hände waschen und eincremen, Mundschutz beim Einkauf. Abstand halten.	3	2	2	4	2	4	5	2
140497	,254512	2	310320	2	1	2	1	57	11	1	7	3	1	1	1	1	3	3	5	4		internet rundfunk	1	1		1		1		1	1	1	1		1					2		5	1	1	1	1	1	2	1
140498	,254512	2	310320	2	2	2	2	54	11	1	7	5	2	2	2	4	1	1	2	5		Fernsehen und Internet	2	1		2		1		1	1	1	1		1					2		4	1	3	1	1	4	3	3
140499	4,882482	2	310320	2	0	1	2	97	14	2	7	2	2	1	1	1	5	5	1	5		Fernsehen,Zeitung#	1	1		1		1		1	1	1	1		1					2		3	1	5	3	9	4	4	1
140500	,235405	2	310320	2	1	3	1	72	14	2	7	5	2	2	2	2	3	2	5	5		Fernsehen, Zeitung	1	1		1		1		1	1	1	1		1					1	wir haben alle Treffen mit Leuten abgesagt und wir reduzieren sehr stark die Häufigkeit von Einkäufen (= nur noch alle zwei Wochen einkaufen)	4	1	2	1	1	2	3	2
150001	,463758	3	70420	1	1	1	1	45	9	1	6	4	1	1	1	3	3	1	1	5		Fernsehen; Internet; Radio	1	1		2		1		1	1	1	1		2					1	Halten uns an die Maßnahmen	4	1	3	1	3	1	1	3
150002	1,553511	3	70420	1	1	3	2	40	15	2	1	3	1	2	2	4	3	1	2	4		ZP: 'TV(mdr), website(ndr), tageszeitung(Volksstimme)	1	1		2		1		1	1	1	1		1					2		5	2	1	1	1	1	1	1
150003	,254222	3	70420	1	1	1	2	27	5	1	5	4	1	3	2	1	2	1	5	5		RKI (Robert-Koch-Institut), Internet, Fernsehen	1	1		1		1		1	1	1	1		2					1	vermehrte Handhygiene, Abstand zu den Menschen in Supermärkten und Discounter halten, das Vermeiden von größeren Menschenmengen	2	1	2	1	2	2	2	2
150004	4,776583	3	70420	1	1	3	2	17	9	1	6	1	2	5	5	1	3	4	2	4		Im Internet, im Fernsehen, Zeitung	2	1		1		1		1	1	1	1		1					1	Wir bleiben daheim, außer zum Einkaufen. Sonst verlassen wir nicht das Haus.	4	1	3	2	2	3	3	4
150005	,254222	3	70420	1	2	1	2	66	5	1	6	5	2	2	2	4	4	5	4	5		Internet, Tageszeitung, TV	1	1		1		1		1	1	1	1		2					1	mehr infektionsmittel benutzen	3	1	1	9	1	2	4	1
150006	1,070285	3	70420	1	1	0	2	67	6	1	7	4	2	3	3	2	1	1	1	2		Fernsehen Internet	1	1		1		1		1	1	1	1		2					1	Handschuhe und Mundschutz in der Öffentlichkeit tragen und Desinfektionsmittel nutzen.	4	2	3	3	4	3	3	3
150007	,254222	3	70420	1	1	0	2	63	16	2	4	5	2	1	1	1	1	4	4	5		Persönliche Gespräche, Fernsehen, Ratschläge von Freunden	1	1		2		1		1	1	1	1		1					1	Verlasse das Haus gar nicht, mein Sohn macht Besorgungen für mich, nehme nicht an Feiern oder Geburtstagen teil, schütze mich mit Maske, wenn ich aus dem Haus gehe und es kommt nur mein Sohn zu Besuch	2	2	5	2	3	2	3	2
150008	4,615094	3	70420	1	1	1	2	30	5	1	7	5	1	2	2	3	4	1	4	5		Tagesschau, Fernsehen, Internet	1	1		1		1		1	1	1	1		1					1	Zu Hause	3	1	2	2	1	2	3	1
150009	,254222	3	70420	1	2	3	1	66	5	1	7	5	2	2	2	4	3	3	5	5		E-paper (Handelsblatt etc.), Google, TV	1	1		2		1		9	1	1	1		1					1	Desinfektion, Gruppen meiden, 1,5 meter Distanz	3	2	3	1	1	2	3	1
150010	,254222	3	70420	1	1	1	1	56	15	2	3	3	1	2	2	9	3	3	3	5		Fernsehen, Presse, Rundfunk	1	1		9		1		1	1	1	1		2					1	Atemschutzmaske, Seife , Desinfektionsmittel, eigen auferlegtes Ausgangsverbot	1	1	1	9	1	9	2	1
150011	,34469	3	70420	1	1	0	1	22	16	2	6	4	2	2	2	9	2	2	5	5		Öffentlich rechtlicher Rundfunk, Spiegel Süddeutsche zeitung	1	1		1		1		2	1	1	1		1					1	Selbstisolierung	2	1	2	1	1	1	3	2
150012	,207877	3	70420	1	1	1	2	56	5	1	7	5	1	1	1	3	1	2	1	2		Internet, Tageszeitung	1	2		2		1		2	1	1	1		2					1	zu Hause bleiben, Hände oft waschen,	2	1	2	1	2	4	3	2
150013	,258165	3	70420	1	2	2	2	17	9	1	2	2	2	4	2	1	5	4	5	4		Internet	1	1		1		1		1	1	1	1		1					2		4	1	4	4	3	4	4	5
150014	4,660044	3	70420	1	2	3	1	28	8	1	7	5	1	3	3	3	4	3	5	5		internet	1	1		1		1		1	1	1	1		1					1	hat die von der bundesregierung empfholenen massnahmen genommen	3	2	1	5	2	1	2	1
150015	,254222	3	70420	1	1	3	2	75	13	2	6	3	2	1	1	1	2	1	2	4		TV , Radio und Zeitung	1	1		1		1		2	1	1	9		2					2		4	1	2	1	2	2	3	1
150016	3,658531	3	70420	1	1	0	1	64	13	2	6	2	2	1	1	9	3	3	2	2		Medien- Fernsehen, Radio, Zeitung	1	1		1		1		1	1	1	1		1					1	an die Vorgaben gehalten, Geld holen, einkaufen, spazieren gehen, das allein, da ich allein wohne	3	1	1	2	1	5	2	1
150017	,254222	3	70420	1	1	2	1	55	6	1	6	5	1	5	4	4	2	1	4	5		TV, Internet	2	2		2		1		2	1	1	2		2					2		3	1	1	1	1	1	1	1
150018	,254222	3	70420	1	1	0	2	57	12	2	7	3	1	1	1	1	5	4	3	4		- Fernsehen	1	1		1		1		1	1	1	1		1					2		5	1	1	1	3	1	5	1
150019	3,864181	3	70420	1	1	3	2	39	9	1	7	2	1	1	1	2	5	9	9	5		Fernseher, Ärzte, Pflegebetreuung	1	2		2		9		1	1	2	2		1					2		3	2	3	1	2	3	4	5
150020	,254222	3	70420	1	1	3	1	63	5	1	7	4	1	3	3	9	5	3	5	5		inet, tv	1	1		1		1		1	1	1	1		2					1	kontakte vermeiden, desinfektieren, abstand halten, gesundernährung, frische luft	4	2	1	1	1	3	4	2
150021	4,441804	3	70420	1	1	1	1	29	5	1	6	2	1	2	2	2	5	5	5	1		Facebook, RTL und ZDF	2	1		1		2		1	1	1	2		2					2		1	1	5	5	5	5	5	1
150022	,254222	3	70420	1	1	3	1	20	9	1	7	3	1	5	3	9	1	1	3	5		Arbeitgeber, Internet	1	1		1		1		1	1	1	1		2					1	hat sich an die Vorschriften gehalten	5	1	2	1	2	2	2	1
150023	,22326	3	70420	1	1	3	2	71	14	2	7	5	2	2	2	2	4	2	3	5		Die Nachrichten, also die öffentlich-rechtlichen Sender, die örtliche Zeitung in Dresden und das Internet	1	1		1		1		9	1	1	1		1					1	Ich halte die Regeln ein und ich habe 50 Masken für Einrichtungen genäht, z.B. Arztpraxen, Uni-Klinik und Familien.	3	1	4	3	3	3	5	3
150024	,254222	3	70420	1	1	3	1	50	12	2	7	5	1	4	2	4	3	2	2	4		Nachrichten, Fernsehen, Internet	1	1		2		1		1	1	1	1		1					1	Impfen gegen Pneumokokken, weil Asthma Risikopatient	3	1	2	2	1	2	3	2
150025	,493487	3	70420	1	1	3	1	17	9	1	7	1	2	5	5	9	4	3	5	4		Internetseite (LGL.Bayern.de), Nachrichten im Internet	1	1		2		1		1	1	1	1		1					1	Z.B viel Hände waschen. Nicht mehr so viel Hautkontakt mit Gegenständen im öffentlichen Raum, Desinfektionsmittel dabei haben, Handschuhe tragen	3	1	3	1	2	3	4	4
150026	,213538	3	70420	1	1	2	2	64	6	1	7	5	1	2	2	3	2	2	3	5		Tageszeitung und Radio	1	2		2		1		2	1	1	1		2					2		4	1	2	1	1	3	4	2
150027	,489717	3	70420	1	1	3	1	58	15	2	4	3	2	2	2	9	1	1	9	2		ferseher, bekannten kreis, ärzte , inet	2	2		2		1		1	1	1	2		2					1	abstand halten, regelmässig hände waschen, und nicht in die niessen,	4	1	5	3	5	4	4	1
150028	,214092	3	70420	1	1	0	1	22	9	1	6	4	2	1	1	9	2	2	3	2		Youtube, öffentlich rechtliches TV, Podcasts	2	1		2		2		1	1	1	1		9					1	halte mich an die Regeln, Schutzmasken gekauft und Hamsterkäufe	3	1	2	9	3	2	3	2
150029	3,864181	3	70420	1	1	1	2	29	6	1	7	3	1	2	2	2	3	2	5	5		TV und Focus oneline	1	1		1		1		1	1	1	1		1					1	selbstständige Isolation, Gesichtsmasken selbstgenäht und auch der Verwandschaft gesendet	1	1	1	4	1	1	3	1
150030	,328902	3	70420	1	1	3	2	26	7	1	6	4	1	1	1	1	2	3	3	4		Onlinenachrichten, Robert Koch Institut, Fernsehen.	1	1		1		1		1	1	1	1		1					1	Sich selbst daran halten, nicht rausgehen, viel einkaufen, statt es zu verteilen, Händedesinfektion, Handschuhe, Einweghandschuhe, ein oder zwei Personen kaufen ein statt alle.	4	1	3	2	3	4	5	3
150031	,224707	3	70420	1	1	3	2	28	16	2	3	4	1	3	2	2	1	3	1	5		Handy, TV , Internet	1	1		1		1		1	1	1	1		2					1	Zu Hause bleiben	4	1	3	1	1	1	3	1
150032	,254222	3	70420	1	1	3	1	66	11	2	7	3	2	2	2	2	4	4	3	5		Fernseher, Internet	1	1		1		1		1	1	1	1		2					1	zuhause bleiben	1	1	2	9	2	5	2	2
150033	3,498761	3	70420	1	1	1	2	70	15	2	6	3	2	1	1	1	5	3	5	5		Zeitung; Radio; Fernsehen	1	1		1		1		1	1	1	1		1					1	Halte mich an die Regeln	4	1	4	9	4	9	5	4
150034	2,486337	3	70420	1	1	1	2	65	8	1	7	2	2	1	1	1	5	5	4	1		Welt-Nachrichten,N24 , Tagesschau	2	1		9		1		1	2	1	1		1					1	Handschuhe, Mundschutz	1	1	1	1	9	5	5	1
150035	1,430265	3	70420	1	1	0	2	22	9	1	6	4	2	3	3	9	3	1	5	5		Die Tagesschau , Frankfurter Rundschau	1	1		1		1		1	1	1	1		1					1	oft Händewaschen, weniger persönlichen Kontakt	3	1	3	1	2	3	4	3
150036	3,202314	3	70420	1	1	0	2	26	11	1	7	4	1	1	1	2	3	3	4	5		Fernsehen, Internet, Arbeitgeber	1	1		2		1		1	1	1	1		2					1	Kontakte zurückschrauben zu sozialen Kontakten, kein persönlicher Kontakt mehr, nur noch über Vider, Text und Telefon	1	1	2	4	1	5	5	3
150037	,254222	3	70420	1	1	3	1	34	2	1	7	3	1	3	3	4	5	1	3	5		Internet und Fernsehen	1	1		1		1		1	1	1	1		1					2		1	2	1	1	2	5	3	1
150038	3,864181	3	70420	1	1	1	1	26	9	1	7	2	1	2	2	1	1	3	5	1		keine	1	2		1		1		1	9	1	1		2					2		5	2	1	1	1	1	1	1
150039	,224857	3	70420	1	1	3	2	25	8	1	6	5	1	2	2	2	2	1	3	4		Fernseher, Nachrichten im Internet, Social Media	1	1		1		1		1	1	1	1		1					1	Ich bleibe daheim, Mundschutz, so wenig wie möglich rausgehen, Abstand einhalten	3	1	3	2	3	3	3	2
150040	2,755262	3	70420	1	1	3	1	19	7	1	6	4	2	1	1	1	3	1	4	5		Internet (Bundesregierung,..), Radio, Bekannte	1	1		2		1		1	1	1	1		1					2		5	1	1	1	1	1	3	1
150041	3,04796	3	70420	1	1	0	2	45	14	2	7	3	1	1	1	2	9	9	9	5		Radio, Fernsehen, Handy	1	1		2		1		1	1	1	1		2					1	das was angeordnet ist und allgemeine Hygiene	4	1	3	2	3	4	4	4
150042	3,238476	3	70420	1	1	1	2	55	3	1	1	2	2	1	1	9	5	3	5	3		Fernsehen, Zeitung	1	1		9		1		1	1	1	1		9					2		3	2	4	4	5	5	3	5
150043	,277015	3	70420	1	1	3	2	54	11	2	7	3	1	2	2	2	2	2	4	4		Presse Konferenz des Robert Koch Institut	1	1		1		1		1	1	1	1		1					1	Zuhause bleiben	3	1	1	1	1	9	2	9
150044	,208538	3	70420	1	1	2	1	57	6	1	4	5	1	4	4	3	2	2	5	5		- Internet, Fernsehen	1	1		1		1		1	1	1	1		1					1	- Handschuhe nutzen, selten Einkaufen, nicht mit anderen treffen	1	9	1	1	1	3	3	1
150045	,408959	3	70420	1	1	1	1	52	3	1	5	3	1	5	5	9	9	3	5	5		Radio Fernsehen	9	1		1		1		1	1	1	1		1					1	keinen Kontakt, bleibe zu Hause	3	1	1	1	1	3	2	1
150046	,204674	3	70420	1	1	0	2	25	8	1	6	5	2	1	1	1	2	1	3	3		Internet - Instagram oder Youtube, in Zeitung - Necker Zeitung und im TV - Tagesschau.	1	1		1		1		2	1	1	1		1					1	Halte mich an die behördlichen Empfehlungen und bleibe zu Hause. Zusätzlich achte ich sehr auf den Abstand.	4	2	2	3	4	3	4	4
150047	,59559	3	70420	1	1	0	2	22	8	1	3	5	2	2	2	2	1	1	4	5		Fernsehen, Internet	1	1		1		1		1	1	1	1		2					1	Halte mich an die Maßnahmen	4	1	1	1	2	3	3	4
150048	,220827	3	70420	1	1	0	2	37	14	2	7	4	1	3	1	2	2	2	4	1		Radio, Internet, TV	1	1		1		1		1	1	1	1		1					1	allgemeine Regeln einhalten, Masken tragen	4	1	1	1	2	3	3	3
150049	,254222	3	70420	1	2	2	2	55	1	1	7	4	1	1	1	4	3	3	4	5		Robert-Koch-Institut, John Hopkins, Öffentlich-rechtliche Sender	2	1		2		1		2	1	1	2		2					1	Häufige Kontaktvermeidung, Handschuhe außerhalb der Wohnung	1	2	2	1	1	4	4	3
150050	,208705	3	70420	1	1	3	2	51	9	1	7	5	1	2	2	2	1	1	4	1		Wikipedia, Tagesschau.de, Münchener Merkur	2	2		2		2		2	2	1	2		2					1	Ich halte mich an die empfohlene Abstandsregel.	4	1	1	3	1	1	1	1
150051	1,24776	3	70420	1	1	1	2	32	6	1	6	3	1	4	2	3	2	2	5	1		- Tagesschau, Youtube	2	1		2		1		1	1	1	2		2					1	was Bunderegierung rät umgesetzt, Vorrat gekauft, gesunde Ernährung	2	1	1	2	1	1	2	2
150052	,254222	3	70420	1	1	3	2	75	8	1	6	5	2	2	2	4	5	3	5	5		TV , Internet, Newsletter	1	1		1		1		1	1	1	1		1					1	bleiben zu Hause, Handschuhe und Mundschutz,	3	1	4	9	2	9	4	9
150053	,464739	3	70420	1	1	3	1	26	8	1	7	4	2	5	5	9	1	1	5	5		Deutsche Welle (Internet)	1	1		1		1		1	1	1	1		2					1	Ich halte mich an die Regeln und versuche nicht so oft auszugehen. Ich sehe nur einzelne Freunde und versuche den Abstand einzuhalten.	4	1	2	2	1	4	4	3
150054	,254222	3	70420	1	1	0	1	30	16	2	3	5	2	1	1	1	3	1	3	3		Internet, Leute, Radio	1	1		1		1		1	1	1	2		2					1	Ich bleibe zu Hause, ich benutze Desinfektionsmittel, ich halte Abstand ein, ich halte mich an die Anordnungen	5	2	3	2	3	3	5	5
150055	2,875982	3	70420	1	1	3	1	60	14	2	6	2	1	2	2	2	5	3	5	4		Internet, Fernsehen und Zeitung	1	1		1		1		1	1	1	1		1					1	Kontakteingrenzung, keine Veranstaltungen besuchen, nur zum einkaufen hinaus gehen	1	1	1	1	3	4	4	1
150056	1,822442	3	70420	1	1	3	1	76	5	1	6	2	1	2	2	2	3	1	3	4		Radio , TV, Internet	1	1		1		1		1	1	1	1		1					1	nicht rausgehen	4	1	3	5	1	1	2	1
150057	,254222	3	70420	1	1	2	2	72	8	1	7	5	2	1	1	1	3	3	5	5		TV, Radio, Zeitung	1	1		2		1		1	1	1	2		2					2		3	1	3	2	2	4	4	2
150058	,254222	3	70420	1	2	3	1	54	2	1	7	3	1	2	2	4	3	2	3	2		TV, Internet, Zeitung	1	1		1		1		1	1	1	1		1					1	Kontaktsperren	5	1	4	3	2	2	2	2
150059	,688162	3	70420	1	1	1	1	21	5	1	6	4	2	2	2	3	1	2	4	4		Zeitungen, besonders die Westdeutsche Allgemeine Zeitung, und im Internet, besonders die Berliner Morgenpost online.	1	1		1		1		2	1	1	1		9					2		3	1	1	2	1	2	3	2
150060	4,497762	3	70420	1	1	3	1	18	1	1	6	3	1	4	4	4	1	2	5	4		Internet, Fernsehen, Bekannte und Freunde	1	1		1		1		1	1	1	1		1					1	ncht mehr mit Freunden treffen, keine Partys	3	1	2	1	2	2	5	1
150061	,795686	3	70420	1	1	0	2	52	3	1	7	4	1	2	2	2	3	2	3	2		Fernsehen und Internet.	1	1		1		1		1	1	1	1		1					1	Wir bleiben mehr zuhause, gehen nur für das Nötigste raus, z.b. nur noch 1-2 Mal einkaufen pro Woche statt jeden Tag.	3	1	1	2	2	3	1	1
150062	4,541152	3	70420	1	1	0	1	31	6	1	6	4	2	1	1	1	4	1	5	3		öffentlich rechtliche medien, freie presse	1	1		1		1		1	1	1	1		2					1	mundschutz, defimittel, einhalten der empfehltungen des robert koch instituts	3	2	2	2	2	1	4	3
150063	,254222	3	70420	1	1	2	1	80	3	1	6	5	2	2	2	9	5	1	4	1		Internet und Zeitung.	1	1		1		1		2	1	1	1		1					1	Wir haben uns Masken beschafft und waschen uns öfter als gewöhnlich die Hände.	2	2	2	1	1	1	2	2
150064	,254222	3	70420	1	2	0	1	26	5	1	7	5	1	1	1	2	2	2	4	3		Fernsehen, internet und Radio	1	1		1		1		1	1	1	1		2					1	Kontakte minimieren, Vermeidung von nicht noetigen Einkaeufen und Ausfluegen.	1	1	2	1	3	2	1	1
150065	,254222	3	70420	1	1	3	2	55	9	1	7	3	1	1	1	2	2	1	4	3		Internet, Radio, Fernsehen	1	1		1		1		1	1	1	1		1					1	Kontakte vermeiden, Positiv getestete Person in anderes Haus verlegt	2	1	1	1	1	5	5	1
150066	,254222	3	70420	1	1	3	1	36	11	1	7	5	1	3	2	4	2	2	5	4		Robert-Koch-Institut, RBB, Berliner Zeitung	1	1		2		1		1	1	1	1		2					1	Die Arbeit ins Homeoffice verlagert und mich an die staatlich empfohlenen/verordneten Maßnahmen gehalten.	3	2	3	2	4	2	4	3
150067	,378702	3	70420	1	1	3	2	41	5	1	6	5	1	4	4	4	3	2	3	4		Internet Fernsehen	1	1		2		1		1	1	1	1		1					1	Kinder zu Hause	1	1	1	1	3	4	5	1
150068	,563392	3	70420	1	1	3	1	42	5	1	7	5	1	1	1	2	3	2	4	3		Tageszeitungen, Nachrichtensendungen im Fernsehen und über das Internet	1	1		2		1		1	1	1	1		2					1	ich bin selber als Kontaktperson in Quarantäne, ich habe auch einen Mundschutz, ich habe meine Aktivitäten auch vor der Kontaktsperre schon eingeschränkt und ich habe auch davor schon im Home-Office gearbeitet	2	1	1	1	1	3	2	2
150069	2,686558	3	70420	1	1	2	1	43	14	2	7	4	1	2	1	2	3	2	4	4		Zeitung; Fernsehen; Radio	2	1		2		1		1	1	1	2		2					2		4	1	1	1	1	1	2	1
150070	,254222	3	70420	1	1	1	1	20	9	1	6	3	1	2	2	9	3	4	4	5		TV , Internet und Zeitung	1	1		1		1		1	1	1	1		1					1	zu Hause bleiben	4	1	1	1	2	3	2	4
150071	,279197	3	70420	1	1	2	1	25	9	1	3	3	1	3	3	4	3	2	5	5		Internet, Radio, Fernsehen	1	1		1		1		1	1	1	2		2					1	zu Hause bleiben	5	1	1	1	1	1	1	1
150072	4,470337	3	70420	1	2	3	1	30	5	1	6	5	1	2	2	4	3	2	2	3		Fernsehen, Radio, Online-Nachrichten	2	1		2		1		1	1	1	1		2					1	Kontakt vermeiden, erhöhte Hygiene	2	1	2	1	1	3	3	2
150073	1,800918	3	70420	1	1	3	1	39	14	2	3	2	1	1	1	2	5	2	2	1		TV und Radio	2	2		2		2		1	2	1	2		2					2		4	1	3	1	1	2	2	1
150074	3,12246	3	70420	1	1	0	2	38	3	1	7	5	1	2	2	4	3	2	5	5		TV	1	1		2		1		2	1	1	1		1					1	weniger rausgehen, kein Treffen der Familie, Desinfektionsmittel, kein ÖPNV	3	1	4	1	2	5	5	4
150075	3,634555	3	70420	1	1	0	2	41	12	2	3	2	1	3	2	1	5	5	4	1		bei der Arbeit, Radio	1	1		2		1		1	1	1	1		2					1	Zu Hause bleiben - nur im Garten sein und was meine Mutter braucht, die auch schon älter ist, bringen wir ihr alles selber.	5	1	3	4	5	5	5	5
150076	,237377	3	70420	1	1	3	1	49	9	1	7	4	1	4	4	4	3	2	5	5		Internet;Fernsehen;Zeitung	1	1		2		1		1	1	1	1		1					2		3	2	1	2	1	4	3	5
150077	,3471	3	70420	1	1	3	1	53	1	1	7	3	1	1	1	3	3	2	5	4		- Radio, Fernsehen, Internet	1	1		2		1		1	1	1	1		1					2		2	2	3	3	2	3	3	2
150078	,233619	3	70420	1	1	3	1	77	5	1	7	5	2	2	2	4	5	3	4	5		internet, fernsehen, tageszeitung	1	1		1		1		1	1	1	1		1					1	eher aus asien zurückreisen	4	1	2	3	2	2	4	2
150079	1,129894	3	70420	1	2	3	1	70	14	2	4	3	2	1	1	1	5	1	1	5		Radio, Fernsehen, Internet	1	1		1		1		1	1	1	1		1					2		1	1	1	9	1	9	1	1
150080	,254222	3	70420	1	1	1	2	44	12	2	7	3	1	3	2	4	2	1	9	3		facebook, tv	1	1		1		1		1	1	1	1		1					1	durch die politische eingriffe	3	1	3	1	1	3	3	3
150081	,874581	3	70420	1	1	0	1	35	8	1	7	4	1	1	1	1	4	1	5	3		Internet, Zeitungen, Nachrichten aus dem Ausland	1	1		2		1		1	1	1	2		2					1	Mutter soll keine Medien einschalten, um nicht in Panik zu verfallen	3	2	3	9	3	9	4	2
150082	4,470337	3	70420	1	2	3	1	32	5	1	6	4	1	2	2	3	3	2	5	2		Onlinemedien und öffentlich rechtlicher Rundfunk	1	1		1		1		2	1	1	1		1					2		3	1	1	4	1	3	2	2
150083	,854084	3	70420	1	1	2	1	19	3	1	6	3	2	5	4	9	2	1	1	3		Robert-Koch-Institur, Tagesschau, Paul-Ehrlich-Institut	1	1		1		1		1	1	1	1		2					1	Einlagerung vn Lebensmittel	3	1	2	3	3	2	3	4
150084	1,640835	3	70420	1	1	3	2	49	15	2	6	3	1	2	2	4	4	2	5	5		tv nachrichten, arbeitgeber	1	1		1		1		1	1	1	1		1					1	munschutz, handschuhe	2	1	3	4	3	5	5	4
150085	,213538	3	70420	1	1	2	1	21	9	1	6	3	1	5	5	4	2	1	3	4		Internet, TV	1	1		1		1		1	1	1	1		1					2		4	2	2	1	1	1	1	1
150086	,254222	3	70420	1	1	1	1	65	10	1	6	5	2	2	2	4	3	3	3	5		Faz, Frankfurter Rundschau, Nachrichten im Fernsehen	1	1		1		1		1	1	1	1		2					1	Vorgeschlagene Maßnahmen einhalten	3	1	1	1	1	2	2	4
150087	2,230717	3	70420	1	1	3	1	60	9	1	7	2	1	2	2	4	3	2	3	2		Internet, TV, Zeitung	1	1		1		1		1	1	1	1		1					1	Masken, wenig Kontakt und Ausgang, pflegebedürftige Eltern, Kontakt weitestgehend vermeiden	3	2	3	2	4	3	4	3
150088	,254222	3	70420	1	1	1	2	63	5	1	5	5	2	2	2	3	3	1	1	5		Welt (ein Sender), ZDF, ARD oder N24	1	1		1		1		2	1	1	1		2					1	Für die gesamte Verwandtshaft Masken genäht, nur Kontakt zu einem ihrer Kinder sonst niemndem, dessen Familie, Händewaschen bis Exzess, Abstand halten und Leute, die es nicht tun, darauf hinweisen.	3	1	1	9	2	2	3	1
150089	,376108	3	70420	1	1	3	1	64	6	1	7	5	2	3	3	4	3	1	4	5		Zeitung; Fernsehen; Internet	1	1		1		1		1	1	1	1		1					1	Nach Auslandsreise - Selbstquarantäne; Atemschutzmasken und Latexhandschuhe außer Haus verwedet; regelmäßiges Händewaschen mit Desinfektionsmittel und Seife	5	1	1	9	1	2	1	1
150090	,918433	3	70420	1	1	0	2	38	11	1	7	5	1	2	2	4	3	4	5	4		Internet und Fernsehen	1	1		1		1		1	1	1	1		1					1	An die Empfehlungen sich halten, Abstand, soziale Kontakte vermeiden, Mundschutz tragen.	3	1	2	3	1	2	2	3
150091	,632631	3	70420	1	1	3	2	57	8	1	7	3	1	3	3	4	5	4	2	5		Fernsehen, Handy	1	1		1		1		1	1	1	1		1					1	wir bleiben zu Hause	3	1	1	1	1	3	3	1
150092	3,864181	3	70420	1	1	0	2	46	5	1	7	5	1	2	2	9	5	2	5	5		internet, zeitung , radio	1	1		1		1		1	1	1	1		1					1	leben fast in quarantäne	4	1	3	1	2	2	5	2
150093	,254222	3	70420	1	1	3	1	72	14	2	6	4	1	2	2	9	5	1	5	5		internet, nachrichten und presse	1	1		1		1		1	1	1	1		1					1	Abstand und Kontakte gering halten, Mundschutz und Handschuhe	1	2	3	1	1	1	4	1
150094	,231557	3	70420	1	1	3	1	51	5	1	7	5	1	2	2	4	1	1	4	5		TV Radio Internet	1	1		1		1		1	1	1	1		2					1	Mundschutz, Abstand	2	1	1	2	3	3	3	2
150095	1,638487	3	70420	1	2	3	1	44	5	1	5	4	1	4	2	3	2	1	1	5		TV Fernsehen	1	1		2		1		2	1	1	2		2					2		1	1	1	5	1	4	1	1
150096	,254222	3	70420	1	2	2	2	27	9	1	7	4	1	1	1	2	2	2	4	4		Internet, Radio, Fernsehen	1	2		2		1		1	1	1	2		2					1	Selbst abgeschottet von Familie, weil Beruf mit hoher Ansteckungsgefahr, wenn die Familie besucht wird dann nur mit Atemmaske	1	1	2	1	2	3	2	5
150097	,30903	3	70420	1	1	3	1	37	1	1	5	5	1	3	2	4	2	1	4	5		Tagesschau-App, Spiegel-Online, Instagram	1	1		1		1		1	1	1	1		1					1	Kontakverbote einhalten, nur zum einkaufen raus gehen, verzicht auf Besuche von Verwandten	2	1	1	2	1	1	2	2
150098	4,778176	3	70420	1	1	3	1	43	9	1	3	3	1	5	5	9	9	3	5	4		Internet, Radio, Fernsehen	1	1		1		1		1	1	1	1		1					1	kein Kontakt zu Personen, die Hygiene einhalten	2	1	2	1	1	2	3	5
150099	,254222	3	70420	1	2	3	1	51	5	1	4	5	1	3	2	4	5	3	3	4		Online Medien - Fernsehen - Radio	1	1		1		1		1	1	1	1		2					1	Generell zu Hause geblieben. Keine großen treffen mit Freunden oder der Familie veranstaltet. Ein paar Vorräte eingekauft.	1	2	1	1	1	3	2	4
150100	,809733	3	70420	1	2	3	2	26	11	2	7	5	1	2	2	4	1	1	5	5		Zeitungen, Tagesschau, Internet	1	1		1		1		2	1	1	1		1					2		3	1	2	1	1	4	3	3
150101	3,864181	3	70420	1	1	0	1	38	12	2	7	5	1	1	1	2	3	1	3	5		Spiegel Online , Fernsehen , Online NewsNews auf dem Smartphone	1	1		1		1		1	1	1	1		1					1	Eltern weniger besuchen, Schwester nicht besuchen	1	1	1	1	2	2	1	2
150102	,854845	3	70420	2	2	3	2	44	1	1	6	5	1	3	2	4	1	1	2	4		tageszeitung tv internet	1	1		2		1		2	1	1	1		2					1	kontaktverbot, wenig einkaufen	3	1	1	1	3	5	4	4
150103	,254222	3	70420	2	1	1	2	73	1	1	6	3	2	1	1	1	3	3	4	4		Rundfunk, Zeitung, Gespräche mit anderen Menschen	1	1		1		1		1	1	1	1		1					1	Zuhause bleiben	3	1	2	2	4	5	3	1
150104	,254222	3	70420	2	1	3	2	50	1	1	6	5	1	5	5	3	5	4	5	5		radio,fernsehen,internet	1	1		2		1		1	1	1	1		1					2		3	1	4	1	2	4	4	5
150105	1,262872	3	70420	2	1	3	2	51	1	1	3	5	1	3	1	4	2	2	4	5		Nachrichten, Internet	1	1		1		1		1	1	1	1		1					1	Kontaktverbot und Hygienemaßnahmen einhalten	3	1	1	2	4	5	5	5
150106	,655701	3	70420	2	1	1	1	58	1	1	7	4	1	2	2	9	1	2	5	5		1.fernsehr 2.internet 3.zeitung	1	1		1		1		1	1	1	1		1					1	wir halten uns an die vorgebenen auflagen	1	1	1	1	1	1	3	1
150107	,850276	3	70420	2	0	3	1	84	1	1	7	2	2	1	1	2	3	3	4	2		Rundfunk und TV	1	1		1		1		1	1	1	2		1					1	Maske	2	1	4	5	3	5	3	1
150108	,254222	3	70420	2	0	3	1	84	1	1	5	3	2	1	1	4	9	2	1	4		Radio und zeitung	1	1		1		1		1	1	1	1		1					1	bin zuhause geblieben	4	1	4	5	5	4	4	5
150109	,254222	3	70420	2	1	2	2	56	2	1	7	3	1	2	2	3	3	1	3	5		Fernsehen, Internet, Zeitung.	1	1		1		1		1	1	1	1		1					1	Keine Treffen innerhalb der Familie. Abstandseinhaltung, mobiles Arbeiten. Nur einmal wöchentlich einkaufen.	3	1	1	1	1	1	2	1
150110	,254222	3	70420	2	1	2	1	72	2	1	7	4	2	2	2	4	3	3	5	5		Internet, Fernsehen, Radio	1	1		1		1		1	1	1	1		1					1	Maske, nicht rausgehen (einschränkung, Kontakteinschränkung)	3	1	1	1	1	1	1	1
150111	4,741318	3	70420	2	1	3	1	25	2	1	7	2	1	2	2	9	4	3	4	5		Internet, Fernsehen, Familie.	1	1		1		1		1	1	1	1		1					1	keine Besuche.	3	1	2	1	1	2	1	1
150112	,254222	3	70420	2	1	3	2	82	2	1	7	3	2	2	2	2	5	4	5	4		Internet, Tv	1	1		1		1		1	1	1	1		1					1	Zuhause bleiben	1	2	2	3	1	5	5	2
150113	,210507	3	70420	2	1	3	2	22	2	1	7	4	2	2	2	1	2	2	5	5		Tageszeitung, Radio und Fernsehen	1	1		1		1		2	1	1	1		2					1	Schutzmasken	9	1	1	1	1	1	2	2
150114	,223141	3	70420	2	1	1	2	55	3	1	6	4	1	2	2	2	3	2	1	2		Zeitung, Internet und Nachrichtensender	1	1		1		1		1	1	1	1		1					1	Wenig Kontakt zur Öffentlichkeit, nur rausgehen zum Einkauf, Arbeit oder Arztbesuchen, Tragen des Mundschutzes und Desinfektion der Hände wenn kein Wasser in Reichweite	2	1	2	5	2	1	1	1
150115	4,87111	3	70420	2	1	2	2	84	3	1	3	2	2	3	3	9	5	9	4	9		Ferseher ard nachrichten	9	9		9		9		9	2	9	9		1					1	öfters händewaschen	3	2	9	9	9	9	4	9
150116	,254222	3	70420	2	1	3	1	87	3	1	6	3	2	2	2	9	1	1	1	5		Tageszeitung, Fernsehen, Rundfunk	1	1		1		1		2	1	1	1		1					1	Kontaktsperre, Verwendung von Mundschutz	3	1	3	1	3	4	4	3
150117	1,3338	3	70420	2	1	2	1	46	3	1	6	4	1	3	1	9	2	2	2	3		Fernsehen, Internet, Radio	2	1		2		1		2	1	1	2		2					1	Verschärfte Hygene und Abstand.	3	1	1	1	1	2	1	2
150118	,254222	3	70420	2	1	3	2	71	3	1	6	5	2	1	1	3	4	3	3	4		Meine Zeitung, im Fernsehen und in persönlichen Gesprächen mit Experten, mit Ärzten, die ich kenne.	1	1		1		1		1	1	1	1		1					1	Ich habe mir so eine Maske zugelegt und meine Kontakte sehr eingeschränkt und bin sehr froh, dass ich nicht in meiner Wohnung eingeschlossen bin.	4	2	3	2	4	3	2	4
150119	,370088	3	70420	2	1	2	2	48	3	1	7	5	1	4	2	4	3	1	3	5		RKI, Tageschau, Fachartikle	1	1		1		1		1	1	1	1		2					1	die ganannten Maßnahmen, nur 1mal die Woche einkaufen.	1	1	1	1	1	1	4	1
150120	1,48125	3	70420	2	1	3	1	35	3	1	7	3	1	1	1	4	3	1	1	5		Fernsehen, Radio und Zeitung	1	1		1		1		1	1	1	1		1					2		3	1	2	5	3	3	4	3
150121	1,107072	3	70420	2	1	3	2	23	3	1	7	5	2	3	3	3	1	2	5	4		Nachrichten online bzw. Nachrichten-Apps, Coronavirus-Update-Podcast, Webseite vom RKI	1	1		2		1		2	1	1	1		2					1	soziale Kontakte auf das Nötigste beschränken, Empfehlungen des RKI in Bezug auf Hygiene beachten	2	2	1	1	1	2	1	2
150122	,21782	3	70420	2	1	3	2	52	3	1	3	4	1	1	1	2	1	2	5	5		Fernsehen, Internet	1	1		2		1		1	1	1	1		2					1	ich halte mich an Kontaktverbote, gehe wenig unter Leute, habe Kundenkontakt beruflich minimiert, mache keine Termine mehr	3	1	1	1	1	1	4	1
150123	4,812813	3	70420	2	1	3	1	64	3	1	7	2	2	2	2	2	5	2	5	4		ARD; ZDF; Spiegel online	1	1		1		1		2	1	1	1		2					1	Qurantäne, wenig kontakte	3	1	2	1	1	2	2	2
150124	,254222	3	70420	2	1	3	1	76	3	1	7	5	2	1	1	2	2	3	5	3		Zeitung, fernsehen, internet	1	1		1		1		2	1	1	1		2					1	zuhause bleiben	3	1	1	1	2	3	2	1
150125	,254222	3	70420	2	1	2	1	70	3	1	1	5	2	2	2	4	5	2	5	4		Internet, Fernsehen, Tageszeitung	1	1		1		1		1	1	1	1		1					1	Isolation (Kontaktminimierung), Maskenschutz, Desinfektion, Hygieniemaßnahmen aktivieren.	3	1	4	2	2	4	2	2
150126	,254222	3	70420	2	1	1	2	75	3	1	3	5	2	1	1	2	1	1	1	5		Zeitung, Radio und Fernseher.	1	1		2		1		2	1	1	1		1					1	ich versuch nirgendswo hinzugehen wo zu viele Leute sind.	5	1	1	1	1	1	1	1
150127	,254222	3	70420	2	0	3	2	87	3	1	4	3	2	1	1	1	2	9	9	2		tageszeitung	1	1		9		1		1	1	1	1		1					2		3	2	4	9	3	2	2	3
150128	,412825	3	70420	2	1	3	1	27	3	1	6	4	1	3	3	3	3	2	5	3		tv, soziale medien, internetvideoportale	1	1		2		1		1	1	1	1		2					1	Ich treffe meine freundin nicht mehr.	4	1	1	1	2	2	2	2
150129	,237794	3	70420	2	1	3	2	62	3	1	5	2	1	1	1	2	1	3	1	4		Fernsehen	1	1		1		1		1	1	1	1		1					1	keinen Besuch,	4	1	4	3	4	3	3	3
150130	,254222	3	70420	2	1	1	2	79	3	1	5	5	1	1	1	3	3	3	2	5		tv freundeskreis pc	1	1		1		1		1	1	1	1		2					1	mundschutrz udn auch relativ wenih kontakte	3	1	1	3	1	1	5	1
150131	,254222	3	70420	2	1	3	1	20	3	1	4	4	2	5	5	2	2	2	4	4		Internetseite der Tagesschau, Zeitonline, WDR 5	1	1		2		1		2	1	1	1		1					1	vermindere den Kontat nach Außen, kein Kontakt zur Familie	3	1	2	2	3	4	4	3
150132	,254222	3	70420	2	1	1	2	54	3	1	4	3	1	1	1	9	1	1	3	4		Internet, Tageszeitung, Fernsehen	2	2		2		1		1	1	1	2		2					2		5	1	1	1	2	2	1	5
150133	,254222	3	70420	2	1	1	2	41	4	1	7	5	1	5	3	4	3	1	5	4		Internet, Zeitung	1	1		1		1		1	1	1	1		1					1	Qurantäne, informationen	2	2	2	3	3	4	4	5
150134	3,243044	3	70420	2	2	3	1	15	4	1	6	1	2	3	3	9	4	3	3	2		Internret,Fernsehen, Radio	1	1		2		1		1	1	1	2		1					1	Schon frühzeitig immer Zuhause geblieben	4	1	2	3	2	4	4	3
150135	3,864181	3	70420	2	1	3	2	70	5	1	7	2	2	2	2	2	3	3	3	1		Fernseher, Radio und Internet.	1	1		1		1		1	1	1	1		2					1	Zuhause bleiben, nicht raus gehen, Hände waschen und desinfezieren. Einkäufe werden von einer Person erledigt.	1	1	3	3	3	3	5	1
150136	,254222	3	70420	2	1	3	1	69	5	1	7	4	2	1	1	4	3	4	5	5		Fernsehen, Tageszeitungen und Internet	1	1		1		1		1	1	1	1		2					1	Möglichst wenig das Hausverlassen	3	1	1	1	1	2	2	1
150137	,254222	3	70420	2	1	1	2	22	5	1	6	4	1	5	5	9	5	4	4	5		interactin.morgenpost.de	1	1		1		1		1	1	1	1		1					1	so wie anderen menschen waschen wir mehrmals unsere hände. wir meiden kontakt . wir tragen mundmasken .wir sind am meiseten zuhause	4	1	2	4	2	5	5	4
150138	,254222	3	70420	2	1	3	2	95	5	1	6	5	2	1	1	2	3	2	9	4		fernsehen und zeitung	1	1		1		1		1	1	1	1		1					1	nur noch telefonisch pflege ich kontakt und habe eine von der johanniter als hilfe	3	1	2	1	3	9	2	1
150139	,254222	3	70420	2	2	3	1	61	5	1	4	3	1	2	2	2	5	4	5	4		Aktuelle Stunde, Internet, Samsung Internet News auf dem Handy.	1	1		1		1		1	1	1	1		2					1	Wir halten die Abstände ein und gehen nicht in Gruppen.	2	1	3	3	2	2	3	3
150140	,273533	3	70420	2	1	1	2	53	5	1	7	4	1	2	2	3	4	3	5	4		Intrernet, Fernsehn und Zeitung	1	1		1		1		1	1	1	1		1					1	Zuhause bleiben	4	1	1	1	1	1	4	1
150141	,696687	3	70420	2	1	3	2	46	5	1	7	4	1	4	3	9	2	1	5	4		Fernsehen, Zeitung, Internet	1	1		1		1		1	1	1	1		1					1	Mehr Hände waschen nud Abstand halten, Einhalten der kontaktsperre	3	1	1	2	2	3	5	1
150142	,254222	3	70420	2	1	1	1	66	5	1	7	4	1	2	2	4	1	1	4	1		Fernsehen und Internet	2	1		2		1		1	1	1	1		1					1	nicht raus gehen	9	1	1	1	1	5	3	5
150143	,254222	3	70420	2	1	3	1	69	5	1	7	5	2	2	2	3	4	3	4	5		Fernseher, Internet.	1	1		1		1		1	1	1	1		1					1	Nicht Raus gehen, keine Veranstaltungen besuchen und die Kontaktsperre zu den Enkeln einhalten.	4	2	1	1	1	1	1	1
150144	,264668	3	70420	2	0	1	2	65	5	1	3	2	2	1	1	1	5	1	5	5		Fernsehen	2	1		2		1		1	1	1	1		1					1	Mehr Medikamente besorgt und verschreiben lassen.	5	1	1	3	1	1	1	1
150145	4,584226	3	70420	2	1	3	1	41	5	1	4	3	1	4	2	4	1	1	4	4		Internet allgemein, dienstliche Vorgaben (Feuerwehr), Gespräche	1	1		1		1		1	1	1	1		2					1	Hygieneregeln, Husten und Niesrichtlinien, Schutzmasken	4	1	1	1	1	3	1	1
150146	,254222	3	70420	2	1	3	2	66	5	1	5	5	2	2	2	4	4	2	5	5		internet,radio,tageszeitung	1	1		9		1		1	1	1	1		9					1	masken besorgt desinfektionsmittel	2	1	1	2	2	3	1	5
150147	,223698	3	70420	2	1	3	1	57	5	1	7	5	1	4	4	4	5	1	5	2		Internet, Fernsehen	1	2		2		2		2	2	2	2		2					2		3	1	1	1	1	1	1	1
150148	2,308961	3	70420	2	2	3	2	23	5	1	7	4	2	2	2	1	2	1	2	4		Tagesschau, RKI	1	1		1		1		1	1	1	1		9					1	verdecken des Mund- und Nasenbereiches, häufiges Händewaschen und Desinfizieren, wenig Dinge ( wie Türklinken) mit der Hand anfassen, besonders auf allgemeine Hygiene achten, Kontaktverbot einhalten	1	2	2	1	2	4	3	4
150149	1,68059	3	70420	2	0	3	1	54	5	1	7	4	2	1	1	2	2	4	2	4		Nachrichten, BMI, gezielte Internetsuchen	1	1		1		1		1	1	1	1		1					1	Maske, Kontaktverbot, nicht draußen rumlaufen	1	1	3	4	9	9	2	2
150150	,220915	3	70420	2	1	3	1	60	5	1	7	2	1	3	3	3	2	3	2	4		Internet	1	1		1		1		1	1	1	1		1					1	Wir treffen uns nicht mit anderen, wenn dann auf Abstand und wir bleiben zuhause.	2	1	2	2	2	1	3	1
150151	4,615654	3	70420	2	1	1	2	80	5	1	7	2	2	1	1	9	3	3	3	5		1.fernsehr 2.radio	1	1		2		1		1	1	1	1		1					1	freiwillige quarantäne	3	1	3	2	3	4	2	2
150152	,223277	3	70420	2	1	3	2	57	5	1	6	5	1	2	2	3	5	3	3	5		Tagesschau, Internet, zeitungen	1	1		1		1		1	1	1	1		2					1	Wir besuchen kinder nicht, gehe einkaufen nur mit Handschuhen,gehe allein spazieren, viel händewaschen	1	1	1	3	3	3	2	3
150153	,231557	3	70420	2	1	3	1	52	5	1	7	4	1	2	2	2	2	2	3	2		RKI, Pressekonferenzen im TV,	1	1		1		1		1	1	1	1		1					2		2	1	4	1	2	3	2	1
150154	2,994377	3	70420	2	1	3	1	70	5	1	7	3	2	2	2	3	3	2	3	2		Tageszeitung, Tv	1	1		1		1		1	1	1	1		1					1	Alleine spazieren gehen, unnötige Kontakte vermieden.	2	1	2	2	2	2	2	2
150155	3,864181	3	70420	2	1	2	1	50	5	1	6	2	1	4	4	3	5	1	3	2		Tv, Internet und das Handy	1	1		1		1		1	1	1	1		1					1	Mehr Desinfektionsmittelmittel genutzt, tragen Masken und waschen öfter die HÄnde	3	1	3	3	1	1	4	1
150156	,254222	3	70420	2	1	1	2	50	5	1	6	4	1	1	1	3	3	1	5	5		Internet, Fernsehen ZDF oder ARD ich arbeite direkt auch von der Arbeit informiert ich arbeite im Krankenkhaus	1	1		1		1		1	1	1	1		1					1	Kontaktmeidung ich gehe für meine Mama einkaufen.Gehe nur einkaufen und arbeiten	3	1	1	1	2	2	2	2
150157	,254222	3	70420	2	1	3	1	62	5	1	6	2	1	1	1	1	3	3	3	2		Tageszeitung, Internet, TV	1	1		1		1		1	1	2	1		9					1	Desinfektionsmittel. Masken und Handschuhe eingekauft.	1	1	1	1	1	1	1	1
150158	,246012	3	70420	2	1	3	1	53	5	1	3	5	1	2	2	3	4	2	5	3		Internet Fernsehen Radio	1	1		1		1		1	1	1	2		1					1	Isolierung Desinfektion Schutzhandschuhe	3	2	1	1	2	3	4	1
150159	,37536	3	70420	2	1	2	1	18	5	1	5	4	2	4	4	2	1	1	4	4		Radio, Fernsehen, Internet	1	1		1		1		2	1	1	1		1					1	ich bin vor kurzem aus dem Ausland zurückgekehrt und seitdem freiwillig seit fast 2 Wochen in Quarantäne	2	1	2	1	1	2	2	2
150160	,254222	3	70420	2	1	1	2	65	5	1	6	5	1	2	2	9	2	1	3	3		Fernseher, Radio und Internet.	1	1		2		1		2	1	1	1		1					1	Immunsystem aufbauen und Kontaktverbot einhalten.	4	1	4	5	1	4	3	4
150161	,223277	3	70420	2	1	2	2	53	5	1	6	4	1	2	2	4	3	2	5	4		Fernsehen Zeitung	1	1		1		1		1	1	1	1		1					1	Abstand halten Hände waschen zu Hause bleiben	3	1	1	1	2	2	2	2
150162	3,864181	3	70420	2	1	3	2	16	5	1	5	3	2	5	5	2	1	2	1	4		Handy, Mitmenschen	1	1		1		1		1	1	1	1		2					1	Darauf achten so wenig wie möglich rausgehen und soziale Kontakte vermeiden	5	1	1	1	1	4	2	3
150163	,254222	3	70420	2	1	3	1	23	5	1	5	4	1	5	5	4	2	2	4	5		Zeitungen, Internet	1	1		2		1		1	2	1	2		2					1	Ausgangssperre, weniger Kontakt	4	1	3	2	2	2	4	2
150164	2,341861	3	70420	2	0	3	1	71	5	1	6	3	2	3	3	1	2	2	2	5		Zeitung, Radio, Fernsehen	1	1		2		1		1	1	1	1		1					1	Nicht rausgehen, wenn es nicht unbedingt nötig ist	4	1	2	1	2	1	1	2
150165	,254222	3	70420	2	1	3	2	50	5	1	6	5	1	4	3	4	5	3	5	3		Zeitung, Social Media wie Facebook und Twitter	1	1		2		1		2	1	1	1		2					2		1	1	4	5	1	3	1	1
150166	,254222	3	70420	2	1	3	1	66	5	1	6	3	2	2	2	2	3	2	3	4		Tv, Zeitung und Radio	1	1		1		1		1	1	1	1		1					1	An die Richtlinien halten und Mundschutz tragen	3	1	3	3	4	5	5	4
150167	3,864181	3	70420	2	1	3	1	16	5	1	7	1	2	5	1	1	4	3	4	3		Internet.	1	1		2		1		2	1	1	1		2					1	Zuhause bleiben.	2	1	3	4	1	3	2	2
150168	,223561	3	70420	2	0	3	1	61	5	1	4	2	1	2	2	3	3	5	3	4		tv radio zeitung	1	1		2		1		1	1	1	1		2					1	Ausgehverbot beachtet, Hygienespray	4	1	2	2	3	4	4	4
150169	4,855087	3	70420	2	1	1	2	58	5	1	5	3	1	3	3	4	4	2	3	5		Fernsehen, zeitung	1	1		1		1		1	1	1	1		2					1	mundschutz besorgt, hände waschen, abstand halten	2	2	1	2	1	2	4	2
150170	,227439	3	70420	2	1	3	1	70	5	1	6	5	2	2	2	4	1	3	2	5		Fernsehen, Internet und Radio.	1	1		2		1		2	1	1	1		2					2		4	2	1	1	1	3	1	1
150171	1,403219	3	70420	2	1	3	2	32	5	1	7	5	1	2	1	1	5	4	5	2		internet	1	1		1		1		1	1	1	1		1					1	ich versuch wenig rauszugehen mit dem kind , und wir tragen schutzmasken und handschuhe wenn wir draßen sind	3	9	2	2	2	4	3	3
150172	1,557307	3	70420	2	2	1	2	86	6	1	6	2	2	2	2	1	5	5	3	5		Fernsehen und Zeitung	1	1		1		1		1	1	1	1		1					1	Wir gehen nicht raus und sind nur Zuhause	4	1	4	1	1	1	3	1
150173	,793835	3	70420	2	1	1	2	35	6	1	7	5	1	4	2	4	4	3	5	5		Hopkins Universität, Online: Die Zeit und der Spiegel	1	1		1		1		1	1	1	1		1					1	Wir sind nur zu Hause und gehen nicht raus und gehen nur alle 10-15 Tage zum einkaufen und fahren mit dem Auto mit der Familie in den Wald	4	1	4	5	4	5	5	5
150174	4,23996	3	70420	2	1	1	1	74	6	1	7	2	2	1	1	1	5	4	9	5		Fernsehen	1	1		1		1		1	1	1	2		2					2		5	1	1	9	1	1	1	1
150175	,254222	3	70420	2	1	3	2	55	6	1	6	5	1	1	1	4	2	3	3	3		aus der familie (ärztin in der familie) aus den medien tv, zeitschriften, publikationen etc.	1	1		1		1		1	1	1	1		1					2		2	1	1	1	4	5	5	1
150176	,667954	3	70420	2	1	3	2	49	6	1	2	5	1	5	4	4	3	1	5	4		Rober-Koch-Institut, Karls Berg Straße, Tagesschau	2	1		1		1		2	1	1	2		2					1	Desinfektmitteln, Händewaschen, Mundschutz, und das Husten in den Ellenbogen	1	1	1	1	2	5	2	1
150177	,30051	3	70420	2	1	3	1	66	6	1	3	5	1	4	4	9	4	5	3	3		Tageszeitung, TV, heute App	1	1		1		1		1	1	1	1		9					1	versuchen, uns weitgehend abzuschotten und Homeoffice	2	1	2	1	3	3	3	1
150178	,223632	3	70420	2	1	1	1	19	6	1	6	4	1	5	3	3	2	5	3	4		Youtube, Fernsehen (Tagesschau), Bekannte (Gespräche)	1	1		2		1		2	1	1	1		1					1	Kontakt vermeiden und eingeschränkt	2	1	2	2	4	2	2	2
150179	,215807	3	70420	2	2	3	2	72	6	1	7	3	2	2	2	1	3	3	3	4		Zeitung, Fernsehen, Internet	1	1		1		1		1	1	1	1		2					1	Wir gehen nur zum Einkaufen und zum Spazieren raus	3	1	2	5	2	2	2	2
150180	,254222	3	70420	2	1	3	2	77	6	1	7	3	2	2	2	2	3	1	2	5		Tagesschau, Internet, Zeitung	1	1		1		1		1	1	1	1		2					1	Wir sind in die Isolation gegangen	5	1	1	3	1	1	3	1
150181	,254222	3	70420	2	1	3	1	64	6	1	6	5	1	2	2	4	5	4	5	3		Internet, Zeitung	1	1		1		1		1	1	1	1		1					1	Einhaltung der vorgegebenen Regeln - Social Distancing, Abstand halten, Mundschutz	2	1	2	1	2	4	2	3
150182	,254222	3	70420	2	1	1	2	54	6	1	7	4	1	1	1	9	3	2	4	3		1.internet 2.radio	1	1		1		1		2	1	1	1		2					1	ich besuche meine angehörigen nicht mehr	4	1	1	1	2	5	4	4
150183	,379444	3	70420	2	1	3	1	67	6	1	6	3	2	2	2	2	1	1	3	9		internet	2	1		1		1		1	1	1	1		1					1	ausgehverbot verfolgen, masken tragen,gruppen meiden	5	1	1	1	1	1	3	1
150184	2,789961	3	70420	2	1	3	2	59	6	1	4	5	2	2	2	9	4	3	4	1		Fernsehen, Internet, Tageszeitungen	1	1		1		1		9	1	1	1		1					1	ich trage Maske und Handschuhe zum Einkaufen; halte Abstand; vermeide Kontakt zu Familienmitgliedern, die nicht im Haushalt wohnen; desinfiziere den Haustürgriff; wasche häufig meine Hände; reise nicht; erledige in der Stadt nur die nötigsten Dinge	4	1	1	1	1	3	3	3
150185	3,864181	3	70420	2	1	3	1	27	6	1	3	4	1	3	3	4	3	2	4	5		Robert Koch Institut HMSI Ard ZDF	1	1		1		1		1	1	1	1		1					1	Ich habe meinen Eltern verboten Einkaufen zu gehen. Vermeide es mich mit Freuden zu treffen.	4	1	1	1	1	1	1	2
150186	,254222	3	70420	2	1	1	2	85	7	1	6	3	2	1	1	2	5	3	5	1		TV	1	1		1		1		2	1	1	1		1					1	Ich hab mich an die Regeln gehalten wie desinfektionsmittel.	1	1	3	1	3	5	3	5
150187	3,864181	3	70420	2	1	3	2	49	7	1	1	3	1	2	2	4	1	1	3	5		Nachrichten, Internet, Zeitung	1	1		1		1		1	1	1	1		1					2		2	1	1	2	1	1	1	1
150188	1,270421	3	70420	2	1	3	1	48	7	1	6	3	1	3	2	9	4	1	5	4		Nachrichten TV, App SWR, Verbandsgemeinde - täglicher Anschlag im Ort	1	1		1		1		1	1	1	1		1					2		3	2	3	1	2	4	3	1
150189	1,420878	3	70420	2	1	1	1	94	7	1	6	2	2	1	1	2	1	2	2	5		Nachrichten im TV	1	1		1		1		1	1	1	1		1					2		5	1	2	3	3	1	2	3
150190	,452271	3	70420	2	1	2	1	50	7	1	3	4	1	3	2	4	3	3	4	5		Internet, Radio, Fernsehen	1	1		1		1		1	1	1	1		1					1	Ausgangsbeschränkungen einhalten und Hygienemaßnahmen	4	1	1	1	1	4	3	1
150191	,254222	3	70420	2	1	1	2	48	7	1	7	5	1	5	3	4	1	1	1	5		internet_ fernsehen	1	1		1		1		1	1	1	2		1					2		4	1	1	1	1	2	2	1
150192	3,864181	3	70420	2	1	3	2	59	7	1	5	3	1	2	2	3	3	1	5	5		RKI, das Regionale	1	2		2		1		1	1	1	2		1					1	2 Wochen mit meinem Mann in Quarantäne geblieben	1	1	4	1	1	1	3	1
150193	,391781	3	70420	2	1	3	2	68	7	1	7	4	2	2	2	9	3	3	4	4		1.medien 2.zeizung 3.internet	1	1		1		1		1	1	1	1		9					2		4	1	2	9	3	4	4	4
150194	,27156	3	70420	2	1	3	2	55	7	1	4	5	1	2	2	9	4	4	5	4		Internet, Printmedien	1	1		1		1		1	1	1	1		1					1	Ich befolge alle Vorsichtsmaßnahmen.	2	1	2	1	1	2	1	3
150195	,254222	3	70420	2	1	3	2	67	8	1	7	3	2	2	2	3	4	4	4	5		Fernsehen, Tageszeitung , Internet	1	1		1		1		1	1	1	1		1					1	Bevorratung von Lebensmitteln, allgemein vorsichtig sein,	1	1	3	2	2	5	3	3
150196	,650458	3	70420	2	1	3	1	52	8	1	7	4	1	2	2	2	3	3	5	5		Fernsehen, Internet und Radio	1	1		1		1		1	1	1	1		1					1	Zu Hause geblieben, Hände waschen und Abstand halten	3	1	4	1	2	3	3	1
150197	,254222	3	70420	2	2	3	2	34	8	1	7	5	1	2	2	4	3	3	4	4		Internet Fernsehen und Radio	1	1		1		1		1	1	1	1		2					2		3	1	2	2	4	3	4	3
150198	,254222	3	70420	2	1	3	1	70	8	1	6	4	2	2	2	9	2	1	2	3		Zeitung Fernsehen	2	1		2		1		1	1	1	2		2					1	Vermeidung größerer Menschenansammlungen, ich versuche fit zu bleiben, gesunde Ernährung	2	1	1	4	1	2	2	1
150199	,254222	3	70420	2	1	1	2	65	8	1	6	5	2	2	2	4	3	2	5	4		tageszeitung_ fernsehen_radio	1	1		1		1		1	1	1	1		1					1	wir halten uns an die gegebenen regeln- abstand halten	1	1	1	1	2	1	2	2
150200	,297014	3	70420	2	1	3	1	59	8	1	3	3	1	1	1	3	3	3	4	4		Internet, Fernsehen	1	1		1		1		1	1	1	1		1					2		1	1	2	4	4	9	3	4
150201	,216442	3	70420	2	1	1	2	64	8	1	5	3	2	2	2	9	3	5	5	5		Zeitung, Fernsehen	1	1		1		1		1	1	1	1		1					1	Kontakte meiden	5	1	3	3	1	1	3	4
150202	,254222	3	70420	2	1	2	2	39	8	1	7	5	1	4	2	4	2	1	2	3		Radio und Internet	2	1		1		1		1	1	1	1		2					2		3	1	2	1	2	4	2	3
150203	,927611	3	70420	2	1	2	1	53	8	1	7	4	1	2	2	3	5	3	3	4		TV, Internet	1	1		1		1		1	1	1	1		1					1	persönliche Quarantäne, wir achten mehr auf Hygiene, Niesregeln	2	1	2	1	1	1	2	1
150204	4,372488	3	70420	2	1	1	1	78	8	1	5	3	2	2	2	3	5	2	5	4		Fernsehen,	1	1		1		1		1	1	1	1		2					1	Mundschutz	3	1	1	3	3	3	3	1
150205	,254222	3	70420	2	1	2	1	67	8	1	7	5	2	4	4	4	1	3	5	5		Fernsehen, Tagesprsse, Internet	1	1		1		1		1	1	1	1		1					1	2,5 Wochen Quarantäne	9	1	3	2	3	5	5	5
150206	,224912	3	70420	2	1	3	1	22	8	1	6	5	2	2	2	1	2	2	4	5		RKI, Podcast von Herrn Drosten und ZDF heute.	1	1		1		1		1	1	1	1		2					1	Keine Kontakte nach außen, Einkaufen für Risikogruppen, keine Reisen, auf Distanz auch bei jeglichen Aktivitäten außerhalb	3	1	2	1	2	3	1	3
150207	,254222	3	70420	2	1	1	2	66	8	1	6	5	2	2	2	3	3	2	2	4		Die normale Tageszeitung, die Nachrichtensendungen im Fernsehen, bevorzugt ARD, und das Internet.	1	1		1		1		1	1	1	1		2					1	Verstärkte (Hände)hygiene, bessere Desfinfektion, Einhaltung der Beschränkungen	3	1	4	1	1	1	2	1
150208	3,937279	3	70420	2	1	1	2	81	8	1	7	2	2	1	1	1	9	9	1	5		Fernsehr	2	1		2		1		1	2	1	2		2					2		1	2	1	9	1	1	1	1
150209	,254222	3	70420	2	1	3	2	52	8	1	3	5	1	3	3	4	2	2	2	5		Emails, Internet, Fernsehsendung	1	1		1		1		1	1	1	1		1					1	Ich habe mich an die Vorgaben gehalten, kein sozialer Kontakt und Abstand.	3	1	1	1	1	2	2	1
150210	,254222	3	70420	2	0	2	2	80	8	1	6	5	2	2	2	2	3	1	5	5		Fernsehsender und die Zeitung und Familien Angehörige	2	1		2		9		2	1	1	1		2					1	Masken, Mundschutz und Handschue benutzt	3	1	1	3	1	5	3	1
150211	2,245154	3	70420	2	2	1	2	19	8	1	4	3	2	3	1	2	4	3	3	3		Online, Tagesschau, Nachrichten im Radio	1	1		1		1		1	1	1	1		1					1	Achte drauf zuhause zu bleiben und nicht unnötig raus gehen	3	1	3	3	4	5	4	5
150212	,207437	3	70420	2	1	3	1	77	8	1	7	5	2	4	4	4	5	2	5	3		Internet, Fernsehen und Zeitung	1	1		1		1		1	1	1	1		1					1	Wir sind schon vorher nicht aus dem Haus gegangen und haben Abstand gehalten auch im Haushalt	4	2	1	1	1	1	1	2
150213	4,542642	3	70420	2	1	3	2	47	8	1	6	2	1	2	2	3	5	2	4	4		Internet, lokale Radiosender	1	1		1		1		1	1	1	1		2					1	Desinfektionsmittel, informiert über Schutzmaßnahmen, Mundschutzmasken	2	1	2	1	2	4	5	3
150214	,211784	3	70420	2	1	1	2	22	8	1	6	4	2	5	5	4	1	1	3	4		Die Tagesthemen abends, RKI Institut Homepage, mit Freunden reden	1	1		1		1		1	1	1	1		2					2		4	1	1	2	2	4	3	1
150215	,23084	3	70420	2	1	3	1	45	8	1	5	5	1	1	1	3	1	1	2	4		fernsehen,internet,radio	1	1		1		1		1	1	1	1		1					2		4	1	2	1	3	2	2	2
150216	4,243416	3	70420	2	1	1	2	32	8	1	4	2	1	5	1	9	5	5	3	3		nachrichten, ntv, zeitung	1	1		1		1		1	1	1	1		1					1	ich bkleibe zu hause	3	2	4	1	3	5	5	1
150217	2,594587	3	70420	2	1	3	2	55	8	1	2	2	1	2	2	3	3	3	4	5		internet,nachrichten,zeitung	1	1		1		1		1	1	1	1		1					1	selbstquarantäne und familie nicht besuchen	3	1	4	3	2	4	4	5
150218	3,673419	3	70420	2	2	3	2	39	8	1	6	2	1	2	2	1	9	1	2	9		Ich weiß es nicht	1	1		1		1		1	1	1	1		2					2		3	1	3	3	3	3	3	3
150219	,223085	3	70420	2	1	3	1	79	8	1	4	4	2	2	2	2	2	2	2	5		öffentliche Medien, TV, Zeitung	1	1		1		1		1	1	1	1		2					2		2	1	1	1	1	5	1	5
150220	1,067237	3	70420	2	1	3	1	18	8	1	6	3	2	4	4	9	2	2	5	5		tagesschau APP Rki	1	1		1		1		1	1	1	1		1					1	hände waschen	5	1	3	5	3	5	4	3
150221	,467313	3	70420	2	1	3	1	19	8	1	3	4	1	4	4	9	3	2	5	5		Tagesschau	1	1		1		1		1	1	1	1		1					1	weniger Kontakte, homeoffice	4	1	3	3	2	3	3	4
150222	,254222	3	70420	2	2	3	1	63	9	1	7	5	1	1	1	3	2	1	2	3		fernsehen , Internet und Zeitung	9	1		2		1		1	1	1	1		1					2		4	1	1	1	1	1	2	1
150223	,254222	3	70420	2	1	3	1	59	9	1	7	4	1	2	2	3	2	1	4	4		internet telefon	1	1		1		1		1	1	1	1		1					1	abstand, hände waschen	5	1	1	1	2	2	3	2
150224	,254222	3	70420	2	1	1	1	59	9	1	7	5	1	2	2	3	1	4	4	4		nur im internet	2	2		2		2		2	1	2	2		2					1	Hände mit seife waschen	3	1	1	1	1	1	1	1
150225	,254222	3	70420	2	1	3	1	52	9	1	7	3	1	1	1	3	1	2	3	2		Internet und Fernseher	1	1		1		1		1	1	1	1		1					2		3	1	1	3	2	3	2	2
150226	,254222	3	70420	2	1	3	1	57	9	1	7	5	1	3	3	4	1	1	5	3		Internet, TV	1	1		2		1		2	2	2	2		1					2		5	1	1	1	1	1	1	1
150227	,434413	3	70420	2	2	3	1	41	9	1	7	4	1	2	2	4	1	1	5	4		Fernseh-Nachrichten, Radio und Podcast	1	1		1		1		2	1	1	1		1					1	Mundschutz gebastelt	1	1	1	1	1	1	1	1
150228	1,036849	3	70420	2	1	3	1	62	9	1	5	2	1	1	1	3	4	1	5	5		intrnet fernsehen	1	1		1		1		1	1	1	1		1					1	jeden kontakt meiden und mundschutz tragen	1	2	1	5	1	1	4	1
150229	,254222	3	70420	2	1	3	1	70	9	1	4	5	1	4	4	1	3	2	4	3		Internet allgemein	2	2		2		2		2	2	2	2		2					1	Abstand halten, Desinfektionsspray, Hände waschen	1	2	9	3	4	4	4	3
150230	,265295	3	70420	2	1	3	2	34	9	1	7	4	1	3	3	4	4	1	1	5		Radio, Fernsehr und Internet	1	1		1		1		1	1	1	1		2					1	Noch mehr Händewaschen.	1	1	1	1	1	2	2	2
150231	,254222	3	70420	2	1	2	1	67	9	1	2	5	2	1	1	4	4	1	5	4		RKI Robert Koch Institut, Kommentare von Herrn Droste, Corano Nachrichten Online	1	1		1		1		1	1	1	1		1					1	Habe mich an die vorgegebenen angeordneten Maßnahmen gehalten, zusätzlich keine	3	1	2	4	3	5	2	4
150232	,248831	3	70420	2	1	2	2	50	9	1	3	4	1	2	2	9	5	5	5	3		Internet, ARD	1	1		1		1		1	1	1	1		1					1	Masken und Handschuhe	3	2	3	1	3	4	4	4
150233	,215515	3	70420	2	1	1	2	86	9	1	7	2	2	1	1	1	5	5	5	5		Radio und Fernseher	1	1		1		1		1	1	1	2		1					1	Ich bleibe alleine im Haus, schicke nur meine Neffen und nichten zum einkaufen und verhalte mich neutral	5	1	5	9	9	5	4	3
150234	3,445411	3	70420	2	1	1	2	19	9	1	5	3	2	4	4	9	2	1	4	5		Tagesschau, BR, Internet	1	1		1		1		1	1	1	1		1					1	Wir bleiben alle zuhause.	2	1	4	2	3	2	4	4
150235	2,955619	3	70420	2	1	1	2	30	9	1	4	4	1	3	2	4	3	3	5	3		Bundesgesundheitsministerium/ Bayrisches Landesamt fur Gesundheit und Lebensmittel, NZZ , GISANDDATA.net	1	1		2		1		1	1	1	1		2					1	Wir haben ein kind und meiden Personengruppen, Familien- und Feundestreffen / soziale Distanz. Vater hat die Schichten gewechselt.	3	1	5	4	3	5	4	5
150236	,254222	3	70420	2	1	1	1	80	9	1	2	2	2	1	1	9	3	3	3	2		Fernsehen und Radio	1	1		1		1		1	1	1	1		1					1	Ich bleibe zu hause	3	2	3	3	3	3	3	3
150237	,254222	3	70420	2	0	1	1	85	9	1	2	2	2	2	2	1	4	3	5	3		Fernseher, Radio und Zeitung.	1	1		1		1		1	1	1	1		1					1	Wir bleiben im Haus und im Garten.	4	1	3	1	2	5	3	5
150238	,254222	3	70420	2	1	1	2	95	9	1	1	2	2	1	1	9	4	4	5	2		TV und Radio	1	1		1		1		1	1	1	1		1					2		3	1	1	5	4	1	5	5
150239	,254222	3	70420	2	0	1	1	73	9	1	6	5	2	1	1	4	4	3	4	4		Presse, Fernsehen	1	1		1		1		1	1	1	1		1					1	gehe wenig raus, halte Abstand	3	1	3	3	2	1	4	3
150240	,614008	3	70420	2	2	3	2	46	9	1	6	4	1	2	2	4	3	1	5	5		Staatsministerium, RKI, BR24	1	1		1		1		1	1	1	1		1					1	Abstand halten auch im Haushalt, Rausgehen nur für Einkauf und Arbeit, mehr Hygiene, Ältere Menschen unterstützen	1	2	3	1	3	3	4	3
150241	,339767	3	70420	2	1	1	2	87	9	1	6	2	2	1	1	9	5	3	4	5		Die Extras, die nach den Nachrichten kommen und die Tageszeitung	1	1		1		1		1	2	1	1		1					1	Ich bin immer daheim und ich bin sozusagen auch deshalb geschützt, weil ich alleine bin.	2	1	4	2	2	2	2	3
150242	,254222	3	70420	2	1	3	1	66	9	1	6	5	1	3	3	2	3	3	2	4		Hopkins Institut, Zeitung	1	1		1		1		1	1	1	2		2					1	Masken genäht, Vorsichtsmaßnahmen	3	1	2	2	2	3	3	3
150243	,254222	3	70420	2	0	1	2	83	9	1	7	3	2	1	1	2	9	9	9	5		Im Fernsehen	1	1		1		1		1	1	1	1		2					1	Nicht raus gehen	1	1	1	1	2	1	2	1
150244	,254222	3	70420	2	1	3	2	59	9	1	7	4	1	3	3	3	3	1	3	4		Radio , Fernshen	1	1		1		1		1	1	1	1		1					2		3	1	2	2	3	2	3	3
150245	,247118	3	70420	2	1	3	2	43	9	1	6	5	1	5	2	3	4	2	5	3		Fernsehen, Radio, Zeitung	1	1		1		1		1	1	1	1		1					1	Ich sitze mit 3 Kindern zuhause, während mein Mann noch vor die Tür geht.	1	1	2	1	1	4	2	2
150246	,254222	3	70420	2	1	1	1	87	9	1	7	5	2	1	1	9	2	3	2	4		tageszeitung, sondersendungen der ard zdf	1	1		1		1		1	1	1	1		1					2		3	9	3	2	3	4	2	3
150247	,224774	3	70420	2	1	1	2	31	9	1	6	4	1	1	1	2	2	1	5	4		Internet, Radio, Fernsehen	1	1		1		1		1	1	1	1		1					1	Keine Besuche bei älteren Verwandten, meide Personengruppen, so wenig wie möglich einkaufen und Homeoffice	3	1	2	1	3	3	3	3
150248	,254222	3	70420	2	1	3	1	83	9	1	3	5	2	2	2	4	5	4	5	4		internet,zeitung	1	1		1		1		1	1	1	1		1					1	maske tragen und abstand von menschen	5	1	3	4	3	3	3	3
150249	,74594	3	70420	2	1	1	1	81	9	1	4	2	2	1	1	2	5	3	3	5		Fernsehen	1	1		2		1		2	1	1	1		1					1	Ich gehe nur Schutzmaske raus	1	1	5	3	3	5	1	5
150250	,254222	3	70420	2	1	3	2	74	9	1	6	4	2	2	2	2	4	1	5	4		Presse, Internet, TV	1	1		1		1		1	1	1	1		1					1	Wir bleiben zu Hause	1	1	2	4	4	5	2	2
150251	,254222	3	70420	2	1	1	2	60	9	1	7	3	1	1	1	4	2	2	2	5		Fernsehen, Internet	1	1		1		1		1	1	1	1		1					2		5	1	1	1	1	1	5	1
150252	,205356	3	70420	2	1	2	2	59	9	1	6	3	1	1	1	2	4	5	4	5		Internet, Fernsehen	1	1		1		1		1	1	1	1		1					1	Kontaktverbot	2	1	4	3	2	4	4	3
150253	,234581	3	70420	2	1	3	2	33	9	1	7	5	1	2	2	4	1	1	5	5		Internet, Fernsehen und Zeitung	1	1		1		1		1	1	1	1		1					2		1	2	1	1	1	2	2	1
150254	,254222	3	70420	2	1	2	1	67	9	1	5	5	2	1	1	2	5	1	4	5		Tageszeitung (Süddeutsche Zeitung), Fernsehen (Tagesschau), Internet	1	1		1		1		2	1	1	1		1					2		5	1	1	2	1	1	1	2
150255	,703012	3	70420	2	1	1	1	17	9	1	4	3	2	4	4	4	2	1	4	5		Tagesschau, Internet	1	1		1		1		1	1	1	1		1					1	Zuhause bleiben, Mundschutz tragen	4	1	4	2	2	1	4	2
150256	,389525	3	70420	2	1	1	2	19	9	1	6	3	1	4	4	4	2	1	3	2		tagesschau,welt.de,robert koch institut	1	1		1		1		1	1	1	2		2					2		3	1	1	1	1	2	4	2
150257	2,062782	3	70420	2	1	3	2	26	10	1	6	5	1	3	3	4	3	2	4	4		Fernsehen, Rki, die New York Times	1	1		1		1		1	1	1	1		1					1	Wir haben die Maßnahmen befolgt die vorgeschrieben wurden.	4	1	2	1	2	2	3	2
150258	,254222	3	70420	2	1	3	2	80	10	1	6	5	2	2	2	2	3	3	3	4		Tageszeitung, Fernsehen und wissenschaftliche Aussagen.	1	1		1		1		1	1	1	1		1					1	Ich ziehe eine Maske an und ernähre mich vitaminreich	2	1	3	3	3	3	5	3
150259	2,848178	3	70420	2	1	1	2	57	11	1	7	3	2	1	1	1	3	3	5	5		Radio, Internet,	1	2		1		1		1	1	2	1		2					2		3	1	4	1	3	1	4	3
150260	,254222	3	70420	2	1	3	1	82	11	1	7	4	2	1	1	1	1	1	1	3		Internet und Fernsehr	9	1		9		1		1	1	1	1		9					2		4	1	9	9	2	9	4	1
150261	,254222	3	70420	2	1	1	2	74	11	1	7	4	2	1	1	2	2	2	4	2		Fernsehen, Internet, Bekannte	1	1		1		1		1	1	1	1		2					1	kaum noch Kontakte	3	2	3	9	9	9	9	9
150262	,254222	3	70420	2	1	3	2	74	11	1	7	5	2	1	1	9	2	1	1	4		fernsehen internet	1	1		1		1		1	1	1	1		1					2		3	1	3	1	3	5	2	5
150263	,254222	3	70420	2	1	3	1	38	11	1	7	5	1	3	2	4	3	2	5	5		Robert-Koch-Institut, Podcast Christian Dorsten (NDR) und Twitter	1	1		1		1		1	1	1	1		1					1	Möglichst wenig Kontakte haben, wir treffen keine anderen Leute als Familie, weder Freunde noch Verwandte, sondern telefonieren über Video-Telefonie	2	1	2	4	2	2	2	4
150264	,854397	3	70420	2	1	1	1	67	11	1	7	3	2	2	2	2	5	4	5	5		Fernsehen und Radio	1	1		2		1		2	1	1	1		2					2		1	1	1	1	1	1	1	2
150265	2,029538	3	70420	2	1	3	1	75	11	1	7	2	2	2	2	9	5	5	4	5		TV, Internet, Handy	1	1		1		1		1	1	1	1		1					1	Handschuhe und Mundschutz	3	1	1	1	1	1	3	1
150266	,254222	3	70420	2	1	3	1	69	11	2	7	3	2	2	2	3	5	5	5	5		Internet, Fernsehen und Zeitung	1	1		1		1		1	1	1	1		1					1	Handschuhe, Masken, Desinfektionsmittel und Abstand halten, das Einkaufen auf einmal die Woche zu reduzieren und nirgenwo unnötig hinzufahren.	5	1	2	1	1	1	3	1
150267	,254222	3	70420	2	1	1	2	39	11	2	7	5	1	2	2	4	3	3	1	3		Radio, Zeitung, Internet	2	1		1		1		1	1	1	1		1					2		3	1	3	1	4	1	5	2
150268	,254222	3	70420	2	1	2	2	52	11	2	7	5	1	2	2	3	3	3	5	5		Internet, Radio, Fernsehen	1	1		1		1		1	1	1	1		1					1	Homeoffice, kein körperlichen Kontakt zu familie	3	1	1	2	1	2	2	1
150269	,227644	3	70420	2	1	3	1	61	11	2	7	2	1	1	1	3	1	1	1	5		Zeitung, Radio, Tv	1	1		1		1		1	1	1	1		1					2		2	1	1	1	1	1	4	1
150270	,212295	3	70420	2	1	3	2	69	12	2	6	5	2	1	1	2	2	2	3	5		Medien. Internet, Zeitung	1	1		1		1		1	1	1	1		1					1	Ich bleibe mehr in der Wohnung, habe kontakt nur mit einer Person	3	1	1	1	1	1	1	1
150271	,205128	3	70420	2	1	3	1	50	12	2	3	5	1	2	2	3	5	2	5	5		RKI-Internet, NDR-Postcast (Trosten), Medien/TV und Zeitung	1	1		1		1		9	1	1	1		1					1	Kontaktverbot einhalten, Termin z.B. beim Arzt abgesagt, Aufenthalt draußen auf Minimum begrenzen, achte mehr auf Hygiene (Hände waschen, desinfizieren und Kleidung wechseln (nutze 'Draußenkleidung' und 'Drinnenkleidung')	1	1	1	9	2	3	2	9
150272	,254222	3	70420	2	2	3	1	83	12	2	7	5	2	2	2	2	4	5	5	5		tv, radio, computer	1	1		1		1		1	1	1	1		1					1	mundschutz, händewaschen und nicht unter Menschen gruppen gehen also abstand halten	4	1	3	5	3	3	5	4
150273	,254222	3	70420	2	1	2	2	54	12	2	7	5	1	1	1	2	1	1	1	2		Öffentlich-rechtliches Fernsehen und Internet	2	2		2		2		2	2	2	2		2					2		3	1	1	1	1	1	1	1
150274	1,360555	3	70420	2	1	2	2	60	12	2	5	3	1	3	3	9	5	2	5	4		Internet, Fernsehen, Radio	1	1		1		1		1	1	1	1		1					1	Masken genäht, Handschuhe besorgt, kein kontakt zu anderen	4	1	1	3	1	1	3	1
150275	1,286237	3	70420	2	1	1	1	62	12	2	4	5	1	2	2	2	1	1	2	3		Medien, TV, Internet	1	1		2		1		2	1	1	2		2					1	Kurzarbeit durch die Firma, zuhause bleiben	4	1	1	1	1	1	1	1
150276	,203942	3	70420	2	0	1	1	83	13	2	6	5	2	1	1	1	5	2	3	3		fernsehen, rundfunk	1	1		1		1		1	1	1	1		1					1	wohne im pflegeheim.sicherheit wird gewährleisten, haben mundschutz und handschuhe an (personal)	9	1	2	1	1	5	3	1
150277	2,298401	3	70420	2	1	1	2	86	13	2	5	2	2	1	1	1	2	1	3	5		Medien, Fernsehen, Radio	1	1		1		1		1	1	1	1		1					2		3	1	1	1	1	1	3	1
150278	,836986	3	70420	2	1	3	1	79	13	2	2	4	2	2	2	1	4	2	3	5		Fernsehen, Radio und Zeitung	1	1		1		1		1	1	1	1		1					1	Handschuhe, Desinfektionsmittel, Mundschutz in der Öffentlichkeit	4	1	3	1	1	3	2	1
150279	2,298401	3	70420	2	1	1	2	87	13	2	4	2	2	1	1	1	9	9	9	9		Zeitung oder Fernsehen	1	1		1		1		1	1	2	2		2					1	Nicht aus der Wohnung rausgehen, öfter Hände waschen	3	2	3	9	3	1	1	3
150280	,254222	3	70420	2	1	3	1	65	13	2	5	3	2	3	3	3	2	3	3	2		Fernsehen, Internet	1	1		1		1		1	1	1	1		1					1	Wir waren im Vietnam Urlaub und haben uns danach 14 Tage isoliert und tragen Mundschutzmasken beim Einkaufen und halten Abstand	2	1	1	2	1	1	5	3
150281	,254222	3	70420	2	1	2	1	72	14	2	3	5	2	2	2	2	3	4	4	5		Fernsehen, Radio	1	1		1		1		1	1	1	1		1					2		3	1	2	1	1	1	3	1
150282	3,864181	3	70420	2	1	1	2	20	14	2	4	3	2	5	5	9	3	3	3	4		Fernseher die Tagessschau, Die Sozialen Medien	1	1		1		1		2	1	1	1		1					1	beim einkaufen maske und handschuhe anziehen, beim verlassen des hauses nicht mehr als 2 Personen raus. So wenig wie möglich nach draußen gehen.	2	1	4	2	1	4	3	3
150283	,203621	3	70420	2	1	3	2	43	14	2	6	4	1	5	3	2	3	2	5	4		Fernsehn, Radio und Internet.	1	1		1		1		1	1	1	1		1					2		1	1	3	1	1	5	4	5
150284	,47378	3	70420	2	1	1	2	81	14	2	6	2	2	1	1	1	4	3	3	5		Fernsehen, Zeitung	1	1		1		1		1	1	1	1		1					1	Einladungen abgesagt	5	1	9	5	9	9	9	3
150285	,433296	3	70420	2	1	1	2	83	14	2	7	3	1	2	2	9	4	4	5	5		Fensehen, Internet, Zeitung	1	1		1		1		1	1	1	1		1					1	Kontaktverbot, Mundschutz tragen, ich halte mich an alles und bin sehr diszipliniert.	2	1	2	4	2	4	1	2
150286	,254222	3	70420	2	1	3	2	63	14	2	7	5	1	1	1	1	3	1	2	3		You Tube Videos	1	1		2		1		2	1	2	2		2					1	Immunabwehr stärken und Toxine ausleiten	2	1	1	1	1	5	1	5
150287	,254222	3	70420	2	1	1	2	65	14	2	5	5	2	2	2	9	4	3	5	2		Tägliche Presse, Fernsehen, Radio	1	1		1		1		1	1	1	1		2					1	In dem ich das Kontaktverbot zu anderen Personen einhalte	2	1	2	3	3	2	4	3
150288	,254222	3	70420	2	1	3	2	79	14	2	7	5	2	1	1	1	1	1	1	5		Fernsehen	1	1		2		1		1	1	1	2		2					1	keinerlei Kontakt, Händewaschen, Handschuhe tragen. Ansammlungen meiden. Fahrstuhl wird einzlnen gefahren.	5	1	1	1	1	3	1	1
150289	,254222	3	70420	2	1	1	2	66	14	2	7	5	2	2	2	2	4	4	2	5		Die Tageszeitung und Fernsehen	1	1		1		1		1	1	1	1		1					9		1	1	4	5	4	4	4	4
150290	,400904	3	70420	2	1	3	2	59	15	2	6	3	2	2	2	4	4	3	3	5		internet zeitung Fernsehr	1	1		1		1		1	1	2	1		1					1	infiktionsmittl Hände waschen Abstand halten	4	1	4	4	2	2	4	2
150291	1,180712	3	70420	2	1	1	1	57	15	2	6	3	2	1	1	1	1	3	3	1		tv internet radio	1	1		2		1		1	1	1	1		1					1	nur rausgehen wenn man muss, und nutzung der maske	5	2	5	1	5	5	5	5
150292	,254222	3	70420	2	1	2	2	46	15	2	3	3	1	2	2	2	4	4	3	3		Internet, Radio und Fernsehr	1	1		1		1		1	1	1	1		1					2		3	1	2	1	2	3	2	2
150293	,305483	3	70420	2	1	3	2	56	15	2	5	3	1	2	2	4	4	3	3	5		internet, Fernsehen, Smartphone	1	1		1		1		1	1	1	1		1					1	Ich kann nicht zu enkeln fahren,mache nur nötigste dinge ausserhalb des haushaltes	4	1	4	1	1	1	2	2
150294	,254222	3	70420	2	1	3	2	61	15	2	4	3	1	2	2	2	5	3	3	5		Radio, Fernsehen	1	1		1		1		1	1	1	1		1					1	Ich halte die Regeln ein.	3	1	1	1	1	1	1	1
150295	,254222	3	70420	2	1	3	2	67	15	2	5	3	2	1	1	1	5	1	1	1		Fernsehen, Radio, Internet	1	1		1		1		1	1	1	1		2					1	Kontakte untereinander so gering wie möglich, Handschuhe und Desinfiktion, Schutz der älteren	2	2	3	2	3	1	5	1
150296	4,29566	3	70420	2	0	3	1	56	16	2	5	5	1	2	2	4	2	1	5	4		Internet, Tageszeitung	1	1		1		1		1	1	1	2		2					1	ich halte mich an die Regeln	1	1	1	1	1	1	1	1
150297	2,190239	3	70420	2	1	2	2	83	16	2	1	2	2	1	1	9	2	2	9	5		TV	1	1		1		1		1	1	1	1		1					1	Man bleibt zu Hause	5	2	1	2	1	2	4	2
150298	1,001767	3	70420	2	1	3	2	81	16	2	5	2	2	1	1	9	5	3	5	5		1.zeitung 2.internet	1	1		1		1		1	1	1	1		1					1	die vorgebenen regeln befolgt 3	3	1	2	9	9	9	9	9
150299	,254222	3	70420	2	1	1	2	66	16	2	1	5	2	1	1	1	3	3	3	3		1.radio 2.fernsehr	1	1		1		1		1	1	1	1		1					2		3	2	3	3	5	5	5	2
150300	1,001767	3	70420	2	1	3	2	81	16	2	4	2	2	1	1	2	2	1	1	3		Fernseher	1	1		1		1		1	1	1	1		1					2		2	1	2	3	4	3	4	2
150301	,254222	3	70420	2	2	1	2	84	16	2	4	5	2	1	1	2	1	3	1	5		odz, Bild Zeitung, Fernsehen	1	1		1		1		1	1	1	1		1					1	Zuhause bleiben, nur einkaufen wenn es notwendig ist, zum Arzt nur wenn es notwendig ist	4	1	2	2	2	3	2	2
150302	,254222	3	70420	2	1	1	2	57	16	2	6	5	1	1	1	9	3	3	5	5		Internet, TV, Zeitung	1	1		1		1		1	1	1	1		1					1	Kontaktbeschränkungen, keine Reisen	3	1	1	1	1	2	2	1
150303	3,163929	3	70420	2	1	3	1	33	16	2	6	2	1	5	5	4	1	1	1	5		Internet, Tv, Radio	2	1		2		1		1	2	2	2		1					2		5	1	1	1	1	3	4	3
150304	,254222	3	70420	2	1	3	1	61	16	2	3	3	1	2	2	2	3	3	3	4		Die öffentlichen Medien, Zeitung und Radio	2	1		2		1		2	1	1	1		2					1	Kontakt nach außen vermeiden, Einkäufe werden von der Tochter erledigt	3	1	3	2	2	4	4	3
150305	4,844976	3	70420	2	1	1	2	81	1	1	6	2	2	2	2	2	9	2	3	3		Radio & TV	2	1		2		1		1	1	1	1		2					2		1	1	1	1	3	1	1	1
150306	,254222	3	70420	2	1	2	2	60	1	1	4	5	1	2	2	9	3	1	3	4		fernsehen zeitung internet	1	1		1		1		1	1	1	1		1					1	zu hause bleiben	3	1	1	1	2	3	2	3
150307	,254222	3	70420	2	1	3	2	65	1	1	1	3	2	1	1	1	5	2	5	5		Tageszeitung, Tagesschau, heute-Sendung	1	1		1		1		1	1	1	1		2					1	gehe nicht uns Seiorenheim, nur 1 x Einkauf/Wo, bleibe allein	4	1	1	1	1	1	1	1
150308	3,191388	3	70420	2	1	3	1	17	1	1	5	1	2	5	5	9	5	2	5	3		Nachrichten; Internet, dort vor Allem Statistiken und Dokumentationen	1	1		1		1		1	1	1	1		1					1	Hände waschen Einmalhandschuhe beim Einkaufen soz kint verm	3	2	4	1	2	4	5	3
150309	,336474	3	70420	2	1	2	2	43	1	1	6	5	1	5	2	4	2	1	4	4		Fernsehen Facebook Zeitung	1	1		2		1		1	1	1	2		2					1	Abstand halten und Hände waschen	2	1	3	1	1	2	1	2
150310	,254222	3	70420	2	2	3	1	45	2	1	7	5	1	5	4	4	2	1	4	5		TV, Internet, Radio	1	1		1		1		1	1	1	1		2					1	Vorgezogenes Homeoffice, freiwillig Einkaufshäufigkleit schon vor den Einschränkungen reduziert,	3	2	1	1	1	1	2	1
150311	3,864181	3	70420	2	1	2	1	38	2	1	7	2	1	4	2	2	3	2	2	5		Internet, TV und Radio.	1	1		1		1		1	1	1	1		1					1	Händewaschen, Handschuhe, Masken, Desinfektion, Abstandhalten und den Familienkontakt vermeiden.	2	1	3	1	3	4	3	5
150312	,254222	3	70420	2	1	1	2	37	2	1	7	5	1	5	2	4	3	4	3	5		Internetseiten der Gesundheitsbehörden, Skype-Gespräche mit Verwandten und Freunden	1	1		1		1		1	1	1	1		1					1	Waschen der Hände; Umziehen, wenn man von draußen kommt; Abstand von Anderen	4	2	3	5	1	3	4	5
150313	,254222	3	70420	2	1	2	1	75	2	1	7	5	2	2	2	9	3	2	2	5		Alle Medien. Fernsehen, Zeitungen, Zeitschriften	2	1		1		1		2	1	1	1		1					1	Kontaktreduktion, Zuhause bleiben	3	1	1	2	1	1	1	1
150314	,234751	3	70420	2	1	1	2	53	3	1	6	3	1	1	1	1	5	5	5	5		Fernsehen, Internet	1	1		1		1		1	1	1	1		1					1	Haus nicht verlassen, keinen Besuch empfangen	3	1	1	2	2	3	2	1
150315	,254222	3	70420	2	1	1	2	70	3	1	4	3	2	1	1	1	5	4	9	5		Fernsehen, Radio, Internet (Google)	1	1		2		2		1	1	1	2		2					2		5	1	1	1	1	1	1	1
150316	,210594	3	70420	2	1	3	1	72	3	1	3	5	2	2	2	3	2	1	3	4		tv -radio -wenig internet	1	1		2		1		1	1	1	1		2					1	geringe kontakte zu anderen	5	1	3	3	1	9	3	1
150317	2,733824	3	70420	2	1	1	2	65	3	1	7	2	1	1	1	2	5	1	5	5		Fernseher, Radio und Internet	1	1		2		1		1	1	1	1		1					1	Der Kontakt zur Familie wird vermieden. Supermärkte werden nur 1x pro Woche besucht.	1	1	1	1	1	1	3	1
150318	,209324	3	70420	2	3	2	2	59	3	1	7	4	1	3	3	9	5	1	5	5		Zeitung und Internet	1	1		1		1		1	1	1	1		1					1	Ich beflge alle Ratschläge, gehe nicht raus, nur zumLebensmittel einkaufen.	1	1	5	5	5	5	5	5
150319	,249313	3	70420	2	1	3	1	52	3	1	7	4	1	3	2	2	1	1	1	4		Fernsehen, Zeitung	1	1		1		1		1	1	1	2		1					2		3	1	4	1	2	2	4	1
150320	,254222	3	70420	2	1	3	2	51	3	1	4	3	1	1	1	9	4	4	4	5		Nachrichten, Internet, Sondersendungen im Fernsehen, seriöse Quellen	1	1		1		1		1	1	1	1		1					1	Selbstquarantaine, übliche Hygienevorschriften	4	1	2	1	2	4	4	5
150321	,382588	3	70420	2	0	1	2	82	3	1	6	2	2	1	1	9	5	1	1	1		Radio, Fernsehen	1	1		1		1		1	9	2	2		2					2		5	1	1	1	1	1	9	1
150322	,254222	3	70420	2	1	3	1	34	3	1	6	5	1	4	2	4	2	1	4	5		rki podcast- charite-pk der bundesregierung und der bundesländer-besonders sachsen anhalt	1	1		1		1		1	1	1	1		1					1	hände waschen- desinfoemationsmittel für unterwes- masken genäht	4	1	4	1	1	5	2	3
150323	1,750872	3	70420	2	1	3	2	63	3	1	6	2	2	2	2	9	5	5	5	4		Fernsehen Zeitung Radio	1	1		1		1		1	1	1	1		1					1	Benutzung vob Desinfektionsmittlen, Abstand halten	1	1	1	3	3	4	5	4
150324	,254222	3	70420	2	1	3	1	70	3	1	6	5	2	2	2	9	9	9	9	4		Internet Fernsehen Zeitung	1	1		2		1		1	1	1	2		2					1	Handschuhe Mundmasken Desinfektionsmittel	5	1	3	3	1	3	1	2
150325	,902856	3	70420	2	1	3	1	44	3	1	7	5	1	4	2	4	3	2	5	5		Runderlasse vom Ministerium, Intenetlektüre, Tagesschau	1	1		1		1		1	1	1	1		1					1	Verhaltensänderungen, Abstand halten, Händewaschen, Geischtsmasken	4	1	2	1	1	2	1	3
150326	,572785	3	70420	2	1	3	2	50	3	1	3	4	1	4	4	3	2	1	5	5		Internet, Tagesschau, Tagesschau-app	1	1		1		1		1	1	1	1		1					1	soziale Kontakte einschränken	1	1	1	1	1	1	1	3
150327	,892015	3	70420	2	1	1	2	27	3	1	4	5	1	2	2	9	3	2	5	3		Internet	2	1		2		1		1	1	1	2		2					2		3	1	2	1	2	4	2	4
150328	3,371419	3	70420	2	1	2	2	44	3	1	6	3	2	3	2	2	2	4	1	5		TV,Radio Zeitung	1	1		1		1		1	1	1	1		2					1	sind zu Hause geblieben	3	1	3	1	1	3	3	4
150329	3,864181	3	70420	2	1	2	2	59	3	1	5	2	1	3	3	3	1	1	3	3		Fernsehen-Nachrichten, Internet	1	1		2		1		1	1	1	1		2					2		3	1	2	1	1	2	2	1
150330	2,165666	3	70420	2	1	3	1	43	3	1	4	3	1	4	2	4	1	2	1	5		Radio, fernsehen , Tagesschau,	1	1		1		1		1	1	1	2		2					1	Handschuhe, Abstand halten, warten beim Einkaufen zum Schutz des anderen, Eltern nicht besuchen	4	1	4	9	4	5	5	5
150331	3,610254	3	70420	2	1	3	1	46	3	1	7	5	1	3	2	9	3	1	5	5		tv, internet radio	1	1		1		1		1	1	1	1		2					1	Vorgaben wurden beachtet	3	1	1	1	1	4	2	3
150332	,382588	3	70420	2	0	1	2	73	3	1	6	2	2	1	1	9	1	1	3	3		Fernsehen	9	1		2		1		1	1	1	2		2					2		3	2	3	1	9	9	9	9
150333	,254222	3	70420	2	1	3	2	67	3	1	6	5	2	2	2	3	4	2	5	5		Tv, Internet, Zeitung	1	1		1		1		1	1	1	1		2					1	Zu Hause bleiben, unnötige Kontakte vermeiden	4	1	3	1	3	3	4	2
150334	,227398	3	70420	2	1	1	2	47	3	1	6	5	1	1	1	9	1	2	4	5		Arbeitgeber und Internet	1	1		1		1		1	1	1	2		2					2		1	1	1	1	1	3	2	1
150335	,254222	3	70420	2	1	2	1	85	3	1	5	5	2	1	1	3	5	2	5	1		Zeitung, TV ,Radio, Internet : Fühle mich eher überinformiert,desw. Ang. zuvor:'fühle mich sehr schlecht informiert'	1	1		1		1		9	1	1	1		1					1	Selbstisolation, k. Besuche	1	1	2	9	2	2	4	2
150336	,767818	3	70420	2	1	3	2	39	3	1	6	3	1	4	2	9	2	2	5	4		Fernsehen, Internet	1	1		2		1		1	1	1	1		1					1	Hände waschen verstärkt, Mudschutz, wir gehen nicht mehr raus, ich gehe nur noch zum einkaufen raus, wir treffen uns nicht mehr mit anderen Menschen, versucht, gesund zu ernähren, Hände desinfizieren wir auch.	4	2	1	1	1	5	1	3
150337	,254222	3	70420	2	1	2	1	67	4	1	7	5	1	2	2	4	3	1	3	3		Internet, Fernsehen, Radio +Zeitung	1	1		1		1		2	1	1	1		2					1	wir halten das ein, was gefordert ist/wird.	2	9	1	1	1	1	1	3
150338	,225433	3	70420	2	1	3	2	86	4	1	7	2	2	1	1	2	4	4	5	4		Fernsehen, Rundfunk	2	1		2		1		1	1	1	1		2					1	Ich verzicht auf den Besuch meiner Kinder.	5	1	3	2	4	9	3	5
150339	,254222	3	70420	2	1	2	1	73	4	1	7	5	2	2	2	3	2	1	2	5		Presse, öffentlich-rechtliches Fernsehen und Radio	1	2		2		2		2	2	1	2		2					2		1	1	1	1	1	3	2	2
150340	,209158	3	70420	2	1	3	1	54	4	1	6	4	1	3	3	4	1	1	5	5		Fernsehen, Internet und Tageszeitung	1	1		1		1		1	1	1	1		2					1	Wir haben die Kontakte eingeschränkt. häufige Desinfektion der Hände, in die Armbeuge husten und niesen, Abstand 1,5 m bis 2 m zu anderen Personen halten	1	1	3	2	3	3	3	3
150341	,238788	3	70420	2	1	2	2	47	5	1	7	4	1	1	1	2	5	4	4	2		Internet; Nachrichten	1	1		1		1		2	1	1	1		2					1	Desinfektionsmittel verwenden; in der Wohnung bleiben	3	1	1	3	2	1	4	2
150342	,203611	3	70420	2	1	1	2	83	5	1	7	5	2	1	1	9	4	1	1	5		Fernsehen Radio Hausarzt	1	1		1		1		1	1	1	1		1					2		2	1	2	9	2	9	4	2
150343	,254222	3	70420	2	1	1	2	64	5	1	6	3	1	2	2	2	2	2	2	5		Zeitung, Fernsehen, Internet	1	1		1		1		1	1	1	1		1					1	Ich habe Mundschutz genäht für Angehörige und Freunde. Und wir halten uns distanziert von anderen Leuten.	5	1	2	1	1	3	1	2
150344	,254222	3	70420	2	1	2	2	63	5	1	6	4	1	1	1	9	2	2	5	4		Radio, Internet,	1	1		1		1		1	1	1	2		2					1	Mundschutz, Einweghandschuhe, Desinfektionsmittel	9	1	3	3	5	5	4	4
150345	3,452079	3	70420	2	1	3	1	69	5	1	6	2	2	2	2	2	5	3	5	5		Fernsehen und Internet, Radio	1	1		1		1		2	1	1	1		2					1	450 Euro hob wird nicht ausgeübt,. damit man die wohnung verlässt und Ehefrau schützt , die Risikopatient ist	3	1	1	9	1	3	4	2
150346	2,335485	3	70420	2	1	1	1	25	5	1	7	4	2	3	3	9	1	2	5	5		wissenschaftliche Studien im Internet, überregionale Tageszeitungen wie FAZ	1	1		1		1		1	1	1	1		1					1	nicht mit Freunden treffen, bei Verwandtenbesuche 4 m Abstand halten,	1	2	5	2	3	3	2	2
150347	,254222	3	70420	2	1	3	2	67	5	1	7	4	2	2	2	2	4	3	4	5		Radio, Tv und Tageszeitung	1	1		1		1		2	1	1	1		1					1	Ich und mein Mann bleiben vorwiegend zu Hause	3	1	1	2	1	2	3	1
150348	3,836412	3	70420	2	1	3	2	66	5	1	7	2	2	2	2	9	1	1	1	5		Fernsehen, Internet, Radionachrichten	1	1		1		1		1	1	1	1		1					1	Zuhause bleiben, nicht einkaufen gehen, Familie nicht mehr sehen (Enkel usw.), rausgehen nur zu zweit, nirgendwo unnötig hinfahren	4	1	2	3	1	2	5	2
150349	,254222	3	70420	2	1	2	2	57	5	1	7	5	1	2	2	9	2	2	5	5		Fernsehen, Internet + Intranet(in der Firma), Tageszeitung	1	1		1		1		1	1	1	1		1					1	mehr zu Hause bleiben, Mundschutz, Handschuhe, keine Freunde treffen, Homeoffice oder nicht Arbeiten	4	1	3	1	1	1	4	1
150350	,254222	3	70420	2	1	3	2	62	5	1	7	5	1	1	1	4	2	2	1	5		TV, Zeitschriften, Internet, eigene Recherchen	1	1		1		1		1	1	1	1		2					1	ich halte mich an die Kontaktsperre und die Regeln	4	1	1	1	1	1	2	1
150351	,254222	3	70420	2	1	3	1	68	5	1	7	5	1	2	2	9	3	2	9	2		Robert Koch Institut, Internet	2	1		2		1		1	2	1	1		2					1	KA	3	1	3	1	3	3	3	3
150352	,254222	3	70420	2	1	3	2	66	5	1	7	4	2	2	2	3	2	1	2	5		Internet, Fernsehen,	1	1		1		1		1	1	1	1		1					1	selbstauferlegte Quarantäne	4	2	2	3	3	5	5	1
150353	,254222	3	70420	2	1	3	1	60	5	1	7	4	1	2	2	3	3	3	1	3		Radio, Fernsehen, Intenert	1	2		2		1		1	1	1	1		2					1	Abstand, kein Händeschütteln.	4	1	3	2	3	4	3	1
150354	,273533	3	70420	2	1	1	2	53	5	1	7	5	1	2	2	9	2	2	5	3		Ausschließlich ausländische Zeitungen (Times, Neue Züricher)	2	1		9		1		9	1	1	1		1					1	Maßnahmen befolgen, Hygiene (hände waschen)	3	1	1	2	1	2	3	9
150355	,20615	3	70420	2	2	3	1	78	5	1	6	5	2	1	1	4	1	2	2	3		Spiegel-Online, TV und Radio	1	1		2		1		1	1	1	1		1					1	Möglichst Kontakt vermeiden, wissen, mit wem Kontakt hat und alle nicht zwingend erforderlichen Aktivitäten vermeiden.	5	1	2	1	1	3	3	2
150356	,254222	3	70420	2	1	3	1	65	5	1	7	4	2	1	1	3	3	1	1	5		Tageszeitungen, Fernsehen	1	1		1		1		2	1	1	1		1					2		5	1	1	1	1	4	1	2
150357	4,860513	3	70420	2	0	3	2	57	5	1	3	2	1	1	1	1	4	2	5	5		Fernsehen, Radio, Zeitung	1	1		2		1		1	1	1	2		2					1	Abstand halten, nicht in so großen Gruppen aufhalten, Hände waschen.	3	1	2	1	1	3	4	3
150358	,238965	3	70420	2	1	2	1	56	5	1	6	3	1	1	1	1	2	1	4	3		Radio BBC Internet	1	1		1		1		1	1	1	1		2					1	Hände waschen Handschuhe	3	1	3	2	2	4	4	4
150359	,21066	3	70420	2	1	3	1	50	5	1	6	5	1	3	3	4	2	1	5	3		Lageberichte der Stadt Bielefeld, newspaper.eu, RKI	1	1		1		1		1	1	1	1		1					1	persönliche Distanz, Hygiene (wie Hände waschen), zu hause bleiben	1	1	1	1	1	1	1	1
150360	,254222	3	70420	2	1	3	2	71	5	1	6	5	2	1	1	3	5	2	4	5		TV und Internet	1	1		1		1		1	1	1	1		1					1	An Vorgaben gehalten, nOtwendigkeit, Mundschutz	3	1	1	2	1	1	1	2
150361	,254222	3	70420	2	1	3	2	67	5	1	6	4	1	1	1	2	3	3	5	5		öffentlich-rechtliches Fernsehen, Internet Googlesuche, Tageszeitung	1	1		1		1		1	1	1	1		2					1	Kontaktsperre zu den Enkeln	3	1	1	1	1	3	1	5
150362	,254222	3	70420	2	3	3	2	68	5	1	6	4	2	2	2	9	5	2	3	4		Internet, Zeitung, örtliche Presse	1	1		1		1		1	1	1	1		1					1	Halt mich getrennt von Familie und Abstand zu anderen Leuten. Gehe nicht einkaufen.	3	1	1	1	1	2	1	2
150363	4,798644	3	70420	2	1	3	2	49	5	1	6	3	1	5	5	9	1	1	1	5		Tageszeitung,Fernsehen	2	2		2		2		2	1	1	1		2					2		5	1	1	1	1	1	1	1
150364	3,452079	3	70420	2	1	3	1	60	5	1	6	2	2	2	2	1	5	5	5	4		Internet, Fernsehen und Radio	2	1		2		1		1	1	1	1		2					1	Zwei Meter Abstand halten und große Gruppen meiden	4	1	3	5	3	3	3	2
150365	,340066	3	70420	2	2	3	1	31	5	1	6	5	1	1	1	2	2	1	5	5		Internet allgemein, Nachrichten im TV Tagesschau, Regionale Zeitungen	1	1		1		1		1	1	1	1		1					1	wir bleiben zu Hause	3	1	5	2	3	4	4	4
150366	,254222	3	70420	2	2	3	1	62	5	1	5	5	1	3	3	4	3	2	4	4		internet - tv - radio- streaming	1	1		1		1		1	1	1	1		2					1	kern der familie zusammengefasst, desinfektion, oma einzeln versorgen	3	1	1	1	2	2	2	2
150367	3,864181	3	70420	2	1	1	2	15	5	1	5	3	2	5	5	9	1	2	1	5		Fernsehen, Internet, Hausaufgaben	1	1		1		1		1	1	1	1		2					1	Nicht mehr ohne Grund rausgehen. Kontakte vermeiden. Hygiene einhalten.	3	1	2	3	2	4	5	2
150368	,254222	3	70420	2	1	3	2	77	5	1	5	3	2	1	1	2	9	1	5	5		Deutschlandfunk, ARD Nachrichten	1	1		1		1		1	1	1	1		1					2		3	1	1	2	1	3	2	5
150369	,254222	3	70420	2	1	3	2	66	5	1	4	5	2	2	2	1	3	2	2	5		TV, Internet und Zeitungen	1	1		1		1		1	1	1	1		1					1	sind vor allem zu Hause, ständiges Händewaschen mit Seife und nur 1 Mal Einkaufen die Woche	2	1	1	3	3	1	4	2
150370	,254222	3	70420	2	1	1	2	70	6	1	7	4	2	1	1	1	2	1	3	4		Fernsehen, Internet, Zeitung	1	1		1		1		2	1	1	1		2					2		4	1	1	1	2	2	1	1
150371	,254222	3	70420	2	1	2	1	60	6	1	7	4	2	1	1	2	3	3	2	4		Radio, Fernsehen.	1	1		2		1		2	1	1	1		2					1	Ich folge den Empfehlungen der Experten und halte die Abstands- und Hygieneregeln ein.	3	1	2	1	2	2	2	4
150372	,254222	3	70420	2	1	2	2	50	6	1	7	5	1	1	1	4	4	3	3	4		TV + Internetseite RKI + Podcast NDR	1	1		1		1		1	1	1	1		1					1	Home Office freiwillig + Geburtstag auf Abstand 'gefeiert' + Mundschutz + nicht mit ÖPNV sondern mit Mietwagen + nur einmal pro Woche Einkauf jetzt + Einschränkung persönlicher Kontakte schon seit mitte Februar gemieden	3	1	2	1	2	3	3	2
150373	,254222	3	70420	2	1	3	1	75	6	1	6	4	2	1	1	3	9	3	1	1		Smartfone, Nachrichten	2	1		2		1		1	1	1	2		2					2		3	1	3	4	4	4	1	5
150374	,254222	3	70420	2	0	1	2	70	6	1	3	5	1	1	1	4	1	1	1	5		Fernsehen und Tageszeitung	1	1		2		1		2	1	1	1		1					1	indem ich zuhause bleib	5	1	1	1	1	1	9	1
150375	3,091794	3	70420	2	2	1	1	39	6	1	7	5	1	5	2	4	5	2	5	5		Internet TV Radio	1	1		1		1		1	1	1	1		1					1	Einschränken von Tätigkeiten außer Haus, Benutzung selbsgenähter Masken	4	1	4	5	4	5	4	5
150376	,572794	3	70420	2	1	3	2	50	6	1	3	3	1	2	2	3	2	1	5	2		Fernsehen, Internet	1	1		1		1		1	1	1	2		2					1	Kontakteinschränkung gegenüber Fremden Arbeitseinschränkungen	3	1	2	1	2	3	2	2
150377	1,831721	3	70420	2	1	1	2	47	6	1	3	4	1	4	4	4	4	3	5	5		Fernsehen, speziell Tagesschau, Internet.	1	1		1		1		1	1	1	1		1					1	Hände waschen ohne Ende und Einhaltung der erlassenen Vorsichtsmaßnahmen.	2	1	1	1	1	1	1	1
150378	,254222	3	70420	2	1	3	2	55	6	1	6	3	1	3	3	9	3	1	3	4		Internet Fernsehen Tageszeitung	1	1		1		1		1	1	1	1		2					1	Waschen Desinfizieren	3	1	3	1	1	5	5	2
150379	1,989413	3	70420	2	1	3	2	49	6	1	4	5	1	2	1	3	5	5	1	3		TV, radio, internet	1	1		1		1		1	1	1	1		1					1	halten uns von bekannten/ freunden fern	1	1	3	3	1	3	4	3
150380	,204637	3	70420	2	1	3	1	51	7	1	6	3	1	2	2	4	2	2	5	5		TV, Internet, Tageszeitung	1	1		2		1		2	1	1	1		2					2		1	2	1	1	1	1	1	1
150381	,351297	3	70420	2	1	2	1	52	7	1	5	4	1	4	3	4	2	3	3	4		ZDF APP Heute RKI direkt ARD App	1	1		1		1		1	1	1	1		1					1	Zuhause bleiben	1	1	1	1	1	5	4	2
150382	3,864181	3	70420	2	1	3	1	66	7	1	6	2	2	2	2	4	5	3	5	5		Fernsehen, ARD und ZDF und Videotext, Tageszeitung	1	1		1		1		1	1	1	1		1					1	weniger unterwegs, bleiben vorwiegen zu Hause, Händewaschen	3	1	1	1	1	3	3	3
150383	,254222	3	70420	2	2	2	2	63	7	1	7	4	1	2	2	2	1	2	5	2		Internet + soziale Medien	2	1		2		9		2	1	1	1		2					1	Mundschutz Handschuhe Desinfektionsmittel Händewaschen Abstand halten nicht in engen Räumen aufhalten	4	1	1	1	2	1	4	1
150384	1,848219	3	70420	2	0	2	2	59	7	1	7	3	2	4	4	9	3	2	4	5		Internet, da gibt die Ministerin Infromationen und Empfehlungen, die ich befolge	1	1		1		1		1	1	1	1		1					2		1	1	3	1	1	2	1	1
150385	,254222	3	70420	2	2	1	2	70	7	1	6	5	2	2	2	4	5	2	4	4		Fernsehen, Internet und Radio	1	1		1		1		9	1	1	1		1					1	Ich halte mich an die Vorschriften (soweit die Wissenschaft das weiß).	1	1	1	1	1	4	2	1
150386	,254222	3	70420	2	1	1	2	56	7	1	6	3	1	1	1	1	1	1	1	5		Radio und Fernsehen öffentlich Rechtliche Programme	1	1		1		1		1	1	1	1		2					1	man passt auf, Hände waschen, Türklinken abputzen, beim Einkaufen vorsichtig sein, Handschuhe anziehen	3	1	3	5	2	3	1	3
150387	,211841	3	70420	2	1	1	1	70	8	1	6	4	2	2	2	9	3	3	9	5		Tageszeitung, Internet, Tagesschau, ärztl. Beratung von Freunden, die Ärzte sind	1	1		1		1		1	1	1	1		1					1	an Regeln halten, Einkaufen mit Schutzmaske FFP2, nicht krank werden, indem man das Immunsystem stärkt	1	1	2	1	2	1	2	9
150388	,254222	3	70420	2	1	3	2	57	8	1	2	3	1	4	2	3	2	2	2	3		RKE	1	1		1		1		1	1	1	1		1					1	keine Besuche kein Kino Abstand halten	3	1	3	2	1	4	4	4
150389	,254222	3	70420	2	1	3	2	76	8	1	2	5	2	1	1	3	3	1	3	2		Nachrichten, App, Internet	2	1		2		1		1	1	1	1		2					1	Ich halte mich an die Regeln.	4	1	3	1	2	2	3	1
150390	,238915	3	70420	2	1	3	1	83	8	1	7	4	2	2	2	4	3	2	3	4		Radio, Tageszeitung, Fernsehen	1	1		1		1		2	1	1	1		1					2		2	2	2	2	4	3	3	4
150391	,254222	3	70420	2	1	3	2	60	8	1	3	5	1	1	1	9	3	1	1	5		Fernsehen, Zeitungen und Internet.	1	1		1		1		1	1	1	1		1					1	Ich halte mich an die zur Zeit geltenden Vorschriften.	1	1	1	9	1	5	5	3
150392	,214542	3	70420	2	2	3	2	46	8	1	7	5	1	3	3	3	5	2	5	5		TV, Internet, Tageszeitung	1	1		1		1		1	1	1	1		2					1	zu Hause bleiben, Maske kaufen, k. Kontakte	2	1	3	2	2	1	3	2
150393	,254222	3	70420	2	1	2	2	63	8	1	7	5	2	2	2	4	4	2	5	5		Internet, Fernsehen, Tageszeitung und Wochenzeitung	1	1		1		1		1	1	1	1		2					1	Ich gehe so wenig wie möglich einkaufen, kein Kontakt mit Eltern, Kindern und Enkelkindern und Tragen von Masken	2	1	4	9	3	1	5	1
150394	3,864181	3	70420	2	1	3	1	55	8	1	3	2	1	1	1	2	3	2	3	2		nachrichten	1	1		1		1		1	1	1	1		1					1	hygiene hände waschen wenig raus	3	2	3	1	4	4	4	2
150395	2,729917	3	70420	2	1	3	1	63	8	1	7	3	2	2	2	3	3	2	3	1		Internet, Zeitung,öfftl. TV	2	2		2		1		1	1	1	1		2					1	weniger Kontakt nach außen	1	1	2	1	2	2	2	2
150396	,254222	3	70420	2	1	3	2	60	8	1	6	5	1	1	1	3	4	2	5	4		Internet TV Freunde und Bekannte	1	1		2		1		2	1	1	1		2					1	zu Hause bleiben	1	1	1	9	2	3	3	3
150397	,239899	3	70420	2	2	3	1	57	8	1	5	5	1	2	2	9	5	2	9	3		Presse Internet Robert Koch Institut	1	1		1		1		2	1	1	1		2					1	Home Office eigene Quarantäne	1	1	2	2	3	9	2	1
150398	,352752	3	70420	2	1	3	1	61	8	1	5	3	1	1	1	2	4	2	4	5		Videotext, Internet, Aufklärung durch Arbeitgeber.	1	1		1		1		1	1	1	1		1					1	Habe mir Desinfektionsmittel besorgt. Habe mir eine Gesichtsmaske besorgt. Abstand zu anderen Personen, wenn möglich sogar mehr als 2 Meter.	3	2	1	4	2	3	2	2
150399	3,864181	3	70420	2	1	1	1	48	8	1	6	3	1	3	2	3	2	2	5	5		Tageszeitung, Nachrichten der öffentlich rechtlichen Sender, Internet	1	1		1		1		1	1	1	1		1					1	Wir gehen einkaufen für meine Eltern, meine Frau hat Mund-Nasenschutz genäht, aber den haben wir noch nicht verwendet.	3	1	1	1	2	3	3	2
150400	,589909	3	70420	2	1	2	1	69	8	1	6	3	2	2	2	4	4	3	5	4		Zeitung,Fernsehen,Internet	1	1		1		1		1	1	1	1		1					1	Mundschutz und Gummihandschuhe,und kein direkten Kontakt zu anderen Menschen	3	1	3	3	3	5	5	5
150401	,254222	3	70420	2	1	3	2	65	8	1	7	3	2	2	2	3	3	2	3	4		Fernsehen, Radio, Tageszeitungen	1	1		1		1		2	1	1	1		1					1	Desinfektionsmittel, Masken, Abstand halten, Handschuhe	3	1	2	2	2	2	3	2
150402	,254222	3	70420	2	1	3	1	65	8	1	7	5	2	2	2	9	5	2	3	3		TV, Internet	1	1		1		1		1	1	1	1		1					1	Desinfektionsmittel selbst anfertigt	3	2	2	5	3	4	3	3
150403	,925426	3	70420	2	1	2	1	45	8	1	7	3	2	1	1	4	5	1	5	3		Internet: Tagesschau, NTV, Heute...	1	1		2		1		1	1	1	1		2					1	zu Hause bleiben, wenig draußen sein	1	2	1	3	1	3	1	2
150404	,254222	3	70420	2	1	3	1	61	8	1	7	4	2	1	1	2	3	1	5	4		Fernsehen und Internet	1	1		1		1		1	1	1	1		2					1	FF2 Schutzmaske, eine selbst genähte Maske, Kontakte nur telefonisch, Kontakt zu pflegebedürftigen Eltern, nur notwendigen Einkauf und spazieren gehen auf dem Feld	3	1	1	1	1	1	3	2
150405	,419391	3	70420	2	1	3	1	44	8	1	6	3	1	1	1	2	2	1	5	5		öffentlich rechtliche Sender, Wissenschaftskanäle auf youtube,	1	1		1		1		1	1	2	1		2					1	Schon vor der Kontaktsperre habe ich mich nicht mehr mit Freunden getroffen oder eben so wenig wie möglich. Und ich kaufe für eine ältere Frau mit einer Lungenvorerkrankung ein.	2	1	4	1	1	3	3	2
150406	1,850548	3	70420	2	1	1	1	25	8	1	6	3	1	1	1	2	4	2	4	1		Radio Internet Fernseher	1	1		1		1		1	1	1	1		2					1	Kontakte einschränken	3	1	2	1	2	1	4	1
150407	4,693672	3	70420	2	1	3	2	14	8	1	5	1	2	3	3	9	1	1	2	4		Internet + TV-Nachrichten + soziale Medien	1	1		1		1		1	1	1	1		1					1	Masken gekauft + Tragen der Masken auf Arbeit + etwas mehr Wasser gekauft	4	1	2	2	1	3	4	1
150408	,214486	3	70420	2	1	2	1	55	8	1	6	5	1	3	3	4	3	3	5	4		öffentlich rechtlichen Fernsehen, Zeitonline, Rundfunk	1	1		1		1		2	1	1	1		1					1	die Regeln einhalten	2	1	1	1	1	2	2	1
150409	,210618	3	70420	2	1	2	2	58	8	1	5	5	1	2	2	4	2	1	5	4		internet zeitung fernsehen	1	1		1		1		1	1	1	1		2					1	hygiene wenig kontakt	2	1	1	5	1	4	1	1
150410	,254222	3	70420	2	1	2	1	36	8	1	5	4	1	1	1	2	2	3	4	4		Tagespresse, Fernsehen-öffentlich-rechtliche Sender, Internet.	1	1		1		1		2	1	1	1		2					2		3	1	1	3	1	2	2	2
150411	,254222	3	70420	2	1	1	2	53	8	1	6	4	1	2	2	3	3	3	5	4		Internet, TV	1	1		1		1		1	1	1	1		1					2		1	1	3	2	2	5	2	2
150412	,205829	3	70420	2	1	3	2	59	8	1	6	3	1	1	1	2	4	4	3	3		über Arbeitgeber-arbeietet im Gesundheitswesen-	1	1		2		1		1	1	1	1		1					1	Handschuhe ja-Hände waschen-	4	1	1	1	1	2	2	2
150413	,254222	3	70420	2	1	2	2	59	8	1	3	3	1	1	1	3	1	1	1	5		Radio, Fernsehen, Internet	1	1		2		1		1	1	1	1		2					2		3	1	1	1	2	3	3	1
150414	,254222	3	70420	2	1	1	1	91	8	1	6	3	2	1	1	2	3	1	1	3		Fernsehen, Presse,	1	1		1		1		1	1	1	1		1					1	Wohnung nicht verlassen	1	1	2	1	2	1	3	2
150415	,596605	3	70420	2	1	1	2	82	8	1	6	2	2	1	1	1	5	4	5	5		Fernsehen, mit dem Arzt bei Hausbesuchen, mit Bekannten	1	1		1		1		1	1	1	1		1					2		5	1	5	1	1	5	5	1
150416	,460055	3	70420	2	1	1	2	45	9	1	6	4	1	4	2	3	4	1	5	5		Internet Zeitung Fernsehen	1	1		1		1		1	1	1	1		1					1	zu Hause bleiben	3	1	1	1	1	3	2	4
150417	,662061	3	70420	2	0	3	1	80	9	1	7	2	2	2	2	1	5	5	1	3		Radio,	2	1		2		1		1	2	2	2		1					2		1	1	1	5	1	3	2	1
150418	,592759	3	70420	2	1	3	1	35	9	1	7	5	1	2	2	4	3	3	5	5		Studien von verschiedenen Universitäten	1	1		1		1		2	1	1	1		1					1	Informieren, Isolation, Befolgung von Regeln, Giebete meiden	1	1	1	1	1	5	1	1
150419	,208705	3	70420	2	1	1	2	57	9	1	7	4	1	2	2	3	9	1	2	5		Medizinische Zeitschriften, Nachrichten, Internet, Arbeitgeber	2	1		2		1		2	1	1	2		2					2		3	2	1	1	1	2	1	1
150420	,462253	3	70420	2	1	1	2	35	9	1	7	5	1	3	2	4	3	1	5	3		Spiegel Online, Tagesschau, ARD/ZDF	1	1		1		1		2	1	1	1		1					1	Die Kotaktsperre einhaktebnlten, keine Familie mehr besuchen, nur zu zweit raus, kein ÖPNV, desinfizieren von Türklinken	3	2	5	1	2	4	5	1
150421	,479449	3	70420	2	1	3	1	44	9	1	7	5	1	2	2	9	2	1	3	3		TV, Print, Internet	1	1		2		1		1	2	1	1		1					2		4	1	1	2	1	1	3	1
150422	,254222	3	70420	2	2	3	2	53	9	1	7	5	1	1	1	3	1	1	5	3		TV, Radio, Internet	2	1		1		1		1	1	1	1		2					1	ich war in Quarantäne, befolge die Regeln	1	1	2	4	1	3	4	4
150423	,254222	3	70420	2	1	1	2	65	9	1	7	4	2	1	1	9	9	9	9	9		john Hopkins universität	9	9		1		1		1	1	9	1		1					9		1	1	9	9	9	9	5	9
150424	,254222	3	70420	2	1	3	2	61	9	1	7	5	1	1	1	3	3	1	3	4		Fernsehen, Zeitung, Internet	1	1		1		1		1	1	1	1		1					1	kein Kontakt zu Freunden, Familie, die nicht im Haushalt wohnen; Tragen einer Maske, vermehrtes beachten von Händewaschen + Hygiene	4	1	1	1	1	1	1	1
150425	,254222	3	70420	2	1	3	2	82	9	1	7	4	2	1	1	9	5	3	3	5		Radio, Fernsehen, Zeitung.	1	1		1		1		1	1	1	1		1					1	Keinen Ausgang, keine Reise zu Verwandten, keine Teilnahme an einer Beerdigung, Einkäufe nur vermindert, tragen von Gummihandschuhen in Geschäften.	3	2	3	3	1	9	3	9
150426	,254222	3	70420	2	2	3	1	62	9	1	7	4	1	2	2	4	1	2	3	3		Zeitung, Fernsehen, Internet	1	1		2		1		2	1	1	1		2					2		2	1	1	1	2	1	2	1
150427	,254222	3	70420	2	1	3	1	74	9	1	7	5	1	2	2	4	5	1	5	4		Fernsehen, Internet, Zeitungen	1	1		1		1		2	1	1	2		2					2		1	1	5	1	1	3	3	2
150428	2,091713	3	70420	2	1	1	2	37	9	1	7	3	1	4	2	3	2	3	4	4		Spiegel und Tagesschau	1	2		2		1		1	1	1	2		2					1	An die Ausgangsperre halten und seltener, bewusster Einkaufen gehen.	4	1	1	1	1	2	2	1
150429	,243195	3	70420	2	1	3	2	52	9	1	7	3	1	2	2	9	5	2	5	5		Internet, Arbeitsstelle (Pflegeheim) TV	1	1		2		1		1	1	1	1		1					1	Mundschutz	5	2	1	1	1	5	3	1
150430	,919178	3	70420	2	1	3	2	56	9	1	5	3	1	5	5	9	3	2	3	4		Fernsehen , Zeitung , mit Leuten reden	1	1		1		1		1	1	1	1		1					1	arbeit , kundenkontakt mit Masken	3	2	1	1	1	1	1	1
150431	,254222	3	70420	2	1	1	1	29	9	1	7	5	1	3	2	9	3	2	2	5		radio tv internet	1	1		1		1		1	1	1	1		1					1	Quarantäne	1	1	1	2	2	4	2	1
150432	,233377	3	70420	2	1	3	2	50	9	1	3	4	1	4	4	9	2	1	4	5		Internet RKI; Fernsehen und Radio	1	1		1		1		1	1	1	1		1					1	Einhaltung der Vorgaben	2	1	2	1	1	5	2	2
150433	,872824	3	70420	2	1	1	2	80	9	1	7	2	2	2	2	2	5	5	3	3		Fernsehen , Rundfunk	1	1		1		1		1	1	1	1		2					1	wenig Kontakt zu den Enkelkindern,. obwohl sie im selben Haus wohnen,.. generell Kontakte eingeschränkt	3	1	2	2	1	1	5	1
150434	,208705	3	70420	2	1	3	2	51	9	1	7	4	1	2	2	4	3	2	5	5		Internet, Fernsehen, Radio	1	1		1		1		2	1	1	1		1					1	wirbefolgen die Ausgangsbeschränkung	2	1	2	1	1	1	4	1
150435	,953924	3	70420	2	1	2	2	65	9	1	7	2	2	1	1	1	5	3	5	5		Fernsehen Sonderberichte nach der Tagesschau, Zeitungen regionale Presse	1	1		1		1		1	1	1	1		1					2		3	1	1	1	1	1	3	1
150436	,254222	3	70420	2	2	1	2	53	9	1	7	4	1	4	3	9	3	3	5	2		Internet, Zeitung, Fernsehen, Radio	1	1		1		1		1	2	1	2		1					1	Hygiene, Kontaktbeschränkung, nicht in den Urlaub gefahren.	1	1	5	1	1	3	3	5
150437	4,16387	3	70420	2	1	2	1	74	9	1	6	2	2	2	2	2	5	2	5	5		Zeitungen, Fernseher, Radio	1	1		1		1		1	1	1	1		1					1	an Regierungsmaßnahmen gehalten, wenig Kontakt auch innerhalb der Familie	2	1	3	2	1	3	2	2
150438	4,092872	3	70420	2	1	3	1	51	9	1	4	3	1	3	3	4	3	1	5	5		Fernsehen Radio Zeitungen	1	1		1		1		2	1	1	1		1					1	Hygiene Homeoffice	4	1	1	1	1	1	1	1
150439	2,021507	3	70420	2	1	3	1	57	9	1	6	3	1	2	2	2	3	2	4	4		Fernsehen	1	1		1		1		1	1	1	1		1					2		4	1	2	3	2	3	3	3
150440	,573909	3	70420	2	1	3	2	65	9	1	3	3	2	2	2	3	3	2	3	5		TV Internet und Tageszeitung	2	1		2		1		1	1	1	1		2					1	wir halten uns strikt an die Abmachung das kein Besuch der Kinder und Enkel kommt. NUr zum Einkaufen raus. Trage Handschuhe den Mundschutz noch nicht	3	1	2	2	4	2	2	2
150441	,409121	3	70420	2	2	2	2	65	9	1	6	3	2	2	2	2	5	3	2	3		Fernsehen, Internet, Mundpropaganda	1	1		1		1		1	1	1	1		1					1	Ich bleibe zu Hause. Benutze Mundschutz, Handschuhe und Desinfektionsmittel.	2	2	2	2	3	3	3	1
150442	,254222	3	70420	2	0	1	2	77	9	1	6	3	2	1	1	1	5	3	5	5		TV und Radio	1	1		1		1		1	1	1	1		2					2		5	1	1	1	1	1	1	1
150443	1,495099	3	70420	2	2	1	1	67	9	1	6	3	2	3	3	2	3	2	1	4		Internet / Offentlich-Rechtliches Fernsenhen /	1	1		1		1		2	1	2	1		2					1	3	4	1	3	2	1	5	3	2
150444	,254222	3	70420	2	1	3	1	67	9	1	6	5	1	2	2	4	3	2	3	5		Fernsehen, Internet, Zeitung	1	1		1		1		1	1	1	1		1					1	Ich nutze Mundschutz und Gummihandschuhe. Ich beachte das Kontaktverbot.	3	1	2	1	1	2	3	5
150445	,254222	3	70420	2	1	3	1	67	9	1	6	5	2	1	1	2	1	1	3	5		öffentlichrechtliche Fernsehen , alle Medien Zeitung Internet	1	1		2		1		1	1	1	1		2					2		3	1	1	1	1	1	4	1
150446	,556318	3	70420	2	1	3	1	67	9	1	6	3	2	2	2	9	3	1	9	4		Lesen und Radio hören und TV schauen.	1	1		1		1		1	1	1	1		2					1	keine großen Versammlungen. das, was vorgeschlagen ist, erfülle ich.	3	1	1	9	2	9	3	1
150447	2,464681	3	70420	2	1	2	2	73	9	1	6	2	2	2	2	2	3	2	2	5		TV, Radio, Handy	1	1		1		1		1	1	1	1		1					1	Eisern zu Hause bleiben, persönlichen Abstand halten, Mundschutz gekauft	2	2	5	2	1	1	2	1
150448	,215333	3	70420	2	1	3	1	66	9	1	4	5	2	2	2	4	4	2	5	1		Radio, Fernsehen, Internet	1	1		1		1		1	1	1	1		1					1	Ich bleibe zu hause. Außerhalb des Hauses halte ich den Sicherheitsabstand ein.	3	2	1	1	1	3	2	1
150449	,864456	3	70420	2	1	2	2	59	9	1	6	3	2	1	1	1	5	5	5	4		Fernsehn, Internet und Zeitungen.	1	1		2		1		1	1	1	1		2					1	Ich trage Maske und Handschuhe. Ich stärke mein Immunsystem und messe regelmäßig Fieber.	3	1	3	1	1	4	5	1
150450	,489572	3	70420	2	1	1	2	21	9	1	6	4	2	3	3	4	2	1	3	4		Internet, Radio, TV	1	1		1		1		1	1	1	2		1					2		4	1	4	1	2	3	3	1
150451	,254222	3	70420	2	1	2	1	82	9	1	7	5	2	2	2	2	5	1	3	5		Zeitung, TV, Radio, Internet	1	1		1		1		1	1	1	1		1					1	bleibe zu hause, gehe nicht mehr einkaufen, lasse einkaufen, halte 2m Abstand, jeden Tag Sport	1	1	4	9	3	9	5	3
150452	,254222	3	70420	2	1	1	2	68	9	1	7	4	2	3	3	2	3	3	3	4		Fernsehen und Tageszeitung	1	1		1		1		1	1	1	1		1					1	Wir bleiben zu Hause.	2	1	1	2	2	9	2	1
150453	,254222	3	70420	2	1	3	1	53	9	1	7	5	1	2	2	3	2	1	5	5		Internet, Fernsehen	1	1		1		1		1	1	1	1		1					2		1	1	2	3	1	5	3	1
150454	,243195	3	70420	2	1	3	2	57	9	1	7	3	1	2	2	2	3	3	2	5		Tageszeitung, Internet, Fernsehen	1	1		1		1		1	1	1	1		1					1	Ich nutze Mundschutz und Desinfektionsmittel.	3	1	3	4	3	5	5	4
150455	,254222	3	70420	2	1	1	1	61	9	1	4	3	1	1	1	3	5	2	5	4		Tageszeitungen Tagesschau	1	1		1		1		1	1	1	1		1					2		5	1	1	9	1	5	1	3
150456	,254222	3	70420	2	2	3	1	63	9	1	6	5	1	2	2	4	4	4	5	5		TV, Zeitung, Internet	1	1		1		1		1	1	1	1		1					1	bin im Home Office	4	1	1	2	1	3	2	1
150457	,230214	3	70420	2	1	3	2	51	9	1	6	5	1	2	2	2	2	2	3	4		Radio Bayern2 , Tageszeitung , TV	1	1		1		1		1	1	1	1		1					1	mehr Händewaschen und Kind nach Hause rufen	3	1	3	4	4	3	3	4
150458	,230566	3	70420	2	1	3	2	38	9	1	6	5	1	4	1	3	3	3	4	4		Fernsehen; Zeitung; Internet	1	1		1		1		1	1	1	1		2					1	Kontakte mit Kindern aus den Faschingsferien unterbunden	3	1	1	1	1	4	2	1
150459	,291778	3	70420	2	0	3	1	74	9	1	4	2	2	1	1	1	5	5	5	1		Fernsehen, Zeitung	1	1		2		1		1	2	1	1		2					1	Ich gehe nicht raus, Hände waschen	5	2	5	5	5	5	5	5
150460	,221431	3	70420	2	1	2	1	64	9	1	6	5	2	2	2	4	3	3	5	4		Fernsehen, Tagespresse, Internet	1	1		2		1		1	1	1	1		1					1	keinen Kontakt	2	1	1	3	2	1	2	2
150461	4,295155	3	70420	2	1	3	1	49	9	1	7	3	1	4	4	9	3	4	2	4		Fernsehen,Internet	1	1		1		1		1	1	1	1		1					1	öfter Händewaschen,Kontakte meiden	3	1	2	2	3	3	3	2
150462	,208705	3	70420	2	1	3	2	52	9	1	7	4	1	2	2	4	2	2	1	4		Internet,Radio,Fernsehen	2	1		2		1		2	1	1	2		1					2		3	2	3	1	1	4	3	1
150463	1,290293	3	70420	2	1	3	2	45	9	1	3	4	1	3	2	9	3	2	5	4		Internet und TV	1	1		1		1		1	1	1	1		1					1	Kontaktverbote, wenige Personen treffen; Handschuhe, Desinfektionsmittel einkaufen; Hände waschen	3	1	1	1	1	1	1	1
150464	,254222	3	70420	2	1	3	1	66	9	1	2	3	2	2	2	2	4	2	4	4		Tageszeitungen, Internet	1	1		1		1		1	1	1	1		1					1	Ich bleibe daheim.	4	1	3	1	2	2	2	1
150465	3,929974	3	70420	2	1	3	2	57	9	1	2	2	2	3	3	9	1	1	1	5		Fernsehen, Internet und Tageszeitung.	1	1		1		1		1	1	1	1		1					1	Gehe nur zum Einkaufen aus dem Haus.	4	1	3	9	3	3	5	1
150466	,254222	3	70420	2	1	3	1	79	10	1	6	3	2	2	2	3	2	2	2	4		TV, Radio, Zeitung	1	1		1		1		2	1	1	1		2					1	Kontakte eingeschränkt	4	1	2	2	2	3	5	1
150467	,254222	3	70420	2	2	3	1	81	10	1	6	5	2	2	2	2	5	1	5	5		TV, Internet Tageszeitungen online	1	1		1		1		2	1	1	1		1					1	sofort Quarantäne in der Wohnung verordenet	3	1	1	1	3	5	4	5
150468	,254222	3	70420	2	1	3	2	57	10	1	4	5	1	1	1	3	4	4	5	5		Internet, Fernsehen, Radio	1	1		1		1		1	1	1	2		1					1	Ich mach Home Office, versorge meine betagten Eltern, halte mich hauptsächlich zu hause auf, vermeide den Kontakt zu anderen Menschen.	1	1	1	3	2	1	2	1
150469	2,627002	3	70420	2	0	2	1	83	10	1	6	2	2	4	4	9	4	4	5	4		Presse, Fernsehen.	1	1		2		1		1	1	1	2		2					1	Hände gut waschen, Mundschutzmaske.	4	1	1	1	4	4	1	1
150470	,829311	3	70420	2	1	3	2	64	10	1	6	2	1	2	2	1	4	3	5	5		Internet, TV	2	1		1		1		1	1	1	2		2					1	Desinfektion, Hand und Mundschutz	3	1	3	1	1	2	2	1
150471	,254222	3	70420	2	1	3	2	50	11	1	7	5	1	4	4	9	3	1	4	5		Internet, Fernsehen und Radio	1	1		1		1		1	1	1	1		1					1	Masken genutzt, größere Mengen an Lebensmitteln eingekauft, Schutz mit Einmalhandschuhen und Desinfektionsmittel,	1	1	3	3	3	5	4	5
150472	,221722	3	70420	2	1	3	2	35	11	1	7	5	1	1	1	3	1	1	3	5		öffentliche Medien, Robert Koch Institut, wissenschaftliche Publikationen	1	1		1		1		1	1	1	1		1					1	Kontaktverbot, Mundschutz	2	1	1	1	1	1	2	1
150473	,254222	3	70420	2	1	1	2	74	11	1	7	5	2	1	1	1	1	1	2	3		Internet, Radio	1	1		2		1		1	1	1	1		2					1	Hände waschen und desinfizieren	4	2	2	1	1	4	4	1
150474	,254222	3	70420	2	1	1	2	88	11	1	7	5	2	1	1	2	3	3	3	4		Fernsehen, Zeitung,	1	1		1		1		1	1	1	1		1					2		4	1	1	3	3	4	4	4
150475	,254222	3	70420	2	1	3	2	89	11	1	7	5	2	1	1	2	1	2	1	4		Presse, Radio, Kontakte zu Kollegen	1	1		2		1		1	1	1	2		2					1	ich bewege mich vorsichtig im Umfeld	3	1	9	2	2	3	1	2
150476	,254222	3	70420	2	1	3	1	27	11	1	7	5	1	1	1	1	2	2	4	4		Internet, youtube, Influenzer	1	1		1		1		1	1	1	1		1					1	Kontakteingrenzung, Hygienemaßnahmen, Infobeschaffung, Atemschutzmasken, Handschuhe	1	2	3	1	1	2	4	3
150477	,726142	3	70420	2	2	1	1	21	11	1	7	4	2	3	3	2	3	2	5	5		Internet	1	1		1		1		2	1	1	1		1					1	Familie nicht zu besuchen	2	1	3	2	2	4	4	4
150478	,203899	3	70420	2	1	3	2	70	11	1	7	3	2	1	1	1	3	3	4	3		internet tv	1	1		1		1		1	1	1	1		2					2		3	2	1	3	1	3	1	1
150479	,254222	3	70420	2	1	3	1	59	11	1	7	4	1	1	1	2	2	2	3	5		Öffentlichrechliche Medien (Fernsehen), regionale Zeitungen, Internet allgemein	1	1		1		1		1	1	1	1		2					1	wenig rausgehen, wenig gesellschaftlicher Umgang	2	1	1	1	1	1	1	1
150480	,524117	3	70420	2	1	1	2	67	11	2	7	3	2	1	1	1	3	1	2	5		Fernsehen Internet	2	1		2		1		1	1	1	2		2					2		1	1	3	1	1	1	3	1
150481	2,313353	3	70420	2	1	3	1	38	11	2	7	2	1	4	2	4	2	1	4	4		TV, Podcast, Internet	1	2		2		1		2	1	1	1		2					2		1	1	1	1	1	4	5	2
150482	3,319875	3	70420	2	1	3	1	48	11	2	7	5	1	2	2	4	4	3	4	2		Das Internet, TV und Radio.	2	1		2		1		2	1	1	1		2					1	Kontaktvermeidung, wir bleiben zuhause.	2	1	2	1	2	3	2	4
150483	,254222	3	70420	2	2	3	2	67	11	2	7	5	1	1	1	3	5	3	5	5		Internet/Apps/Podcast/Zeitung in gedruckter Form/Fernsehen und Radio sowohl öffentlich-rechtlich als auch privat.	1	1		1		1		1	1	1	1		1					1	Wir haben kein persönliches Kontakt. Alle waschen sich die Hände gründlich, wir tragen Masken und eine Enkelin hat sich impfen lassen.	1	1	1	1	1	2	2	2
150484	,254222	3	70420	2	1	3	2	62	11	2	7	5	1	1	1	1	9	1	9	5		tv, internet, (radio- nachrichten auf der Arbeit)	1	1		1		1		1	1	1	1		1					1	bin physiotherapeutin, NOCH darf sie arbeiten MUNDSCHUTZ DESINFIZ MITTEL usw, lebt allein und haelt sich an aktuelle Anordnungen.........	3	1	2	1	3	2	2	1
150485	,291183	3	70420	2	1	1	2	80	11	2	7	3	2	2	2	2	3	2	3	4		TV, Zeitungen, Radio	1	1		1		1		1	1	1	1		1					1	Wir bleiben vor allem zu Hause, kaufen nur ein.	5	1	1	1	2	3	2	2
150486	,254222	3	70420	2	0	2	2	81	12	2	7	5	2	1	1	2	5	5	5	4		Radio, TV	1	1		2		1		1	1	1	1		1					1	Mundschutz	3	1	3	3	2	4	3	4
150487	1,176675	3	70420	2	1	3	2	59	12	2	5	3	2	2	2	3	5	3	4	5		öffentliche Medien, Internet, Zeitung	1	1		2		1		1	1	1	1		2					1	Kontaktsperre wird eingehalten, Händewaschen und teilweise Munschutz z.Bsp. beim Einkaufen	3	1	1	3	1	3	2	1
150488	,254222	3	70420	2	1	3	2	83	12	2	7	5	2	2	2	4	3	2	2	5		Presse, Fernsehen, Radio	1	1		1		1		1	1	1	1		2					1	Abstand halten zu anderen Personen.	3	1	2	5	2	2	3	2
150489	,254222	3	70420	2	2	3	2	53	12	2	7	5	1	2	2	4	2	1	5	5		Push-Nachrichten aufs Handy. Tagesschau im TV. Podcast im Internet.	1	1		2		1		1	1	1	1		2					1	Von den Regierung geforderten Massnahmen eingehalten. z.B. Mindestabstand. Versuche mein Immunsystem zu stärken, viel Schlaf, Frischluft, viel Spaß, halte mich bei guter Laune, positiv Denken.	3	1	1	1	2	3	2	1
150490	,289706	3	70420	2	1	3	2	52	13	2	6	3	1	2	2	1	3	2	4	5		TV, Internet und Radio	1	1		1		1		1	1	1	1		1					2		1	1	1	4	2	1	4	2
150491	,254222	3	70420	2	2	3	1	67	13	2	5	5	2	4	2	4	3	1	3	5		Radio, TV	1	1		1		1		1	1	1	1		1					1	Befolgen Ausgangsregeln, Atemmasken (demnächst)	4	1	1	1	1	2	1	1
150492	,254222	3	70420	2	1	1	2	62	13	2	3	3	1	2	2	2	4	4	4	5		Fernsehen Internet Gespräche	1	1		2		1		1	1	1	1		1					1	Gummihandschuhe mehr Hände waschen Desinfektion	3	1	4	1	1	2	3	2
150493	,254222	3	70420	2	1	1	2	77	14	2	6	3	2	2	2	2	5	4	5	2		Fernsehen und Radio.	1	1		2		1		1	1	1	1		1					1	Mundschutz, ich gehe nicht mehr einkaufen, das macht mein Mann, nach Möglichkeit im Haus bleiben.	2	2	4	3	4	5	4	2
150494	,560594	3	70420	2	2	3	1	57	14	2	3	3	2	1	1	1	4	3	4	5		TV	1	1		1		2		1	1	1	1		2					1	Handschuh angezogen, Maske aufgesetzt	1	1	3	2	5	5	2	3
150495	,316625	3	70420	2	1	2	1	76	14	2	7	5	2	2	2	2	5	1	3	5		Öffentl.rechtl.TV,Rundfunk, Zeitung	1	1		2		1		1	1	1	1		1					1	Mundschutz	3	2	2	1	1	1	4	1
150496	,254222	3	70420	2	1	2	1	66	14	2	7	5	2	2	2	9	2	2	9	2		Internet, Tageszeitungen, Medien	2	2		2		1		1	1	2	2		2					1	Schutzmechanismen	1	1	1	1	1	1	1	1
150497	,819651	3	70420	2	1	3	1	50	14	2	7	5	1	1	1	4	2	2	4	2		fernsehen, Radio, Internet	2	2		2		2		1	2	1	2		2					1	bevorratet für etwa 1,5 Wochen, Hausapotheke gefüllt	1	1	1	1	1	1	1	1
150498	,746727	3	70420	2	1	1	2	70	14	2	7	3	2	2	2	2	2	5	4	4		Fersehen, Tageszeitung, Internet	1	1		1		1		1	1	1	1		1					1	Wir haben keine sozialen Kontakte zu Kindern, Enkeln, Angehörigen, wir haben Schutzmasken genäht, Ausgänge nur zum Einkaufen und Arztbesuche, ansonsten bleiben wir zu Hause.	2	1	3	3	3	4	5	1
150499	,254222	3	70420	2	2	3	1	71	14	2	7	5	2	2	2	4	3	2	1	5		TV, Internet, Radio	1	1		1		1		1	1	1	1		1					1	Trage vom Mundschutz und Gummihandschuhen, Desinfektion, Hände waschen	3	1	4	1	2	2	3	3
150500	,222024	3	70420	2	1	3	1	81	14	2	7	5	2	2	2	3	3	3	1	2		Presse FAZ und TV	1	1		9		1		1	1	9	9		9					1	Hände gewaschen, Abstand halten, Kontakte meiden und beim Einkaufen Handschuhe anziehen.	4	1	2	9	9	9	2	1
150501	1,432225	3	70420	2	0	1	2	69	14	2	7	2	2	1	1	2	5	3	3	5		Fernsehen	1	1		1		1		1	1	1	1		2					1	sind nicht rausgegangen, abstandhalten	5	1	1	1	2	5	5	1
150502	,877222	3	70420	2	1	1	2	57	14	2	3	3	1	2	2	3	3	2	3	3		Fernsehen, Rundfunk,Tageszeitung	1	1		2		1		1	1	1	1		1					1	Ausgangssperre einhalten, Hygienevorschriften,	3	1	2	2	2	2	3	2
150503	,254222	3	70420	2	0	3	1	61	14	2	7	5	1	3	3	4	1	1	4	2		Internet, Verwandte und Bekannte.	2	2		2		2		2	1	2	2		2					2		9	1	1	1	1	1	1	1
150505	4,146556	3	70420	2	2	3	1	54	15	2	4	3	1	2	2	3	1	1	5	1		Internet,	2	2		2		2		2	2	1	2		2					2		1	1	1	1	1	1	1	1
150506	,254222	3	70420	2	0	1	2	76	15	2	3	5	2	1	1	2	1	1	2	3		Presse , Hörfunk , Fernsehen	1	1		1		1		1	1	1	1		1					1	Nur zum Einkauf herausgehen,keinen hereinlassen	5	2	2	1	1	5	1	1
150507	,254222	3	70420	2	1	3	2	68	15	2	4	5	2	2	2	9	3	3	4	5		tv internet radio	2	1		2		1		1	1	1	2		2					2		3	2	2	1	1	3	2	2
150508	,254222	3	70420	2	1	2	2	68	16	2	5	4	2	2	2	9	4	1	4	5		Fernsehen (NDR, ARD, ZDF; MDR Aktuell), Internet (Spiegel TV)	1	1		1		1		1	1	1	1		1					1	Ich sehe meine Kinder und Enkel nicht mehr, ich gehe nur zum Einkaufen raus, ich habe meine Urlaube/ Konzerte abgesagt	3	1	1	1	1	3	1	1
150509	,254222	3	70420	2	2	3	1	77	16	2	4	4	2	2	2	2	1	2	1	5		Fernsehen, Internet und Tageszeitung	2	1		2		1		1	1	1	1		1					1	Mundschutz, Handschuhe,	3	1	2	2	2	4	4	3
150510	,254222	3	70420	2	1	3	2	63	16	2	2	3	1	1	1	2	4	4	3	3		Fernsehen	1	1		1		1		1	1	1	1		1					1	Hände desinfektion,Kontakte ausser Arbeit vermeiden	3	1	1	2	1	2	1	1
150511	,254222	3	70420	2	1	3	2	71	16	2	4	4	2	2	2	1	2	2	2	4		Fernsehen, Internet	1	1		2		1		1	1	1	1		2					2		4	1	1	1	1	1	1	1
160001	,646401	4	140420	1	1	3	1	56	3	1	3	3	1	2	2	2	5	3	5		2	Tageszeitung, Internet, Fernsehen.	1	1		1		1		1	1	1	1		2					1	Wenig Kontakte.	4		1	1	2	2	3	2
160002	3,028698	4	140420	1	1	2	1	16	15	2	6	1	2	5	5	9	1	1	3		2	Tagesschau	1	1		2		1		1	1	1	1		1					2		4		2	2	2	4	4	3
160003	,330525	4	140420	1	1	3	1	59	3	1	5	3	1	2	2	2	4	3	3		9	TV Internet	1	2		1		2		9	2	1	1		2					1	Masken	2		1	9	4	3	3	2
160004	2,327717	4	140420	1	1	3	2	18	9	1	6	3	2	5	5	4	1	1	3		3	Online, Fernsehen	1	1		1		1		1	1	1	1		1					1	Einkaufen für Großeltern; Schließen von Kanzlei u. Geschäft der Eltern	3		4	3	2	3	2	2
160005	,254828	4	140420	1	1	0	1	29	3	1	6	3	1	1	1	2	3	1	1		3	Internet	1	1		1		1		1	1	1	1		1					2		4		4	1	4	3	3	1
160006	,241865	4	140420	1	1	3	2	55	14	2	4	3	1	2	2	2	4	2	4		2	Internet und Fernsehen, Nachrichten auf verschiedenen Sendern, Tagesschau im Internet	1	1		1		1		1	1	1	1		2					1	kein Kontakt zur Familie, wer in anderen Haushalten lebt, den Kontakt insgesamt auch zu Freunden stark einscgeschränkt, Einkaufen seltener und wenn dann mit Schutzmaske	3		2	2	3	5	3	4
160007	,254828	4	140420	1	1	3	1	55	5	1	6	5	1	2	2	3	2	1	1		2	Fernsehen, Internet	1	1		1		1		1	1	1	1		1					1	Nicht treffen, Hände waschen, Kurzarbeit	4		1	1	3	2	3	1
160008	,254828	4	140420	1	1	3	2	65	5	1	5	5	2	2	2	3	2	1	5		2	Die öffentlich-rechtlichen Fernsehsender und die Tageszeitungen	1	1		1		1		1	1	1	2		2					1	Mundschutzmasken; mehr Bestellen statt im Geschäft einzukaufen	5		1	1	1	1	2	4
160009	3,873381	4	140420	1	1	3	1	31	6	1	3	4	1	2	2	4	5	2	3		2	Tv Radio	1	1		1		1		1	1	1	1		1					1	Masken	2		3	2	2	5	4	2
160010	,254828	4	140420	1	1	3	2	68	9	1	5	3	2	1	1	9	4	3	9		1	Fernsehen, Internet und regionale Zeitungen	1	1		1		1		1	1	1	1		1					1	Schutzmasken, Händewaschen,	2		2	1	2	9	3	1
160011	,254828	4	140420	1	1	1	2	39	9	1	2	4	1	4	2	4	1	1	5		3	Fernsehhen, Internet	1	1		2		1		2	1	1	1		2					1	zu hause bleiben	1		2	1	2	1	2	2
160012	,254828	4	140420	1	1	3	2	39	9	1	6	4	1	2	2	4	1	1	5		2	Internet TV	1	1		2		1		1	1	1	1		1					1	Masken und Handschuhe	3		1	1	1	1	1	1
160013	,254828	4	140420	1	1	3	2	83	14	2	7	5	2	1	1	1	3	5	1		2	Über das Handy, Fernsehen, Radio	9	1		1		1		1	1	1	1		2					1	Kinder versorgen sie, die ZP, ansonsten bleibt zp die ZP in der Wohnung	9		1	1	3	9	1	1
160014	2,603982	4	140420	1	1	0	2	29	5	1	4	4	2	1	1	1	1	1	4		3	Internet, das RKI und das Gesundheitsministerium	2	1		1		1		2	1	2	2		2					2		3		1	1	1	1	1	5
160015	,436699	4	140420	1	1	0	2	30	3	1	3	3	1	4	3	4	1	1	5		3	tv, web,	2	1		1		1		1	1	1	1		2					2		1		4	1	1	2	2	1
160016	,230616	4	140420	1	1	3	2	33	14	2	6	5	1	3	1	2	3	2	5		2	Große deutsche Medienblätter zb Spiegel, Facebookaccounts von Bürgermeistern, Statistik der Landratsämter,	1	1		2		1		2	1	1	1		2					1	nichts über allgemeinen Verhaltensregeln hinaus	3		1	1	1	3	4	2
160017	,254828	4	140420	1	1	3	1	36	2	1	7	4	1	4	2	9	2	2	5		3	Internet, Fernseher	1	1		1		1		1	1	1	1		2					1	Alleine Einkaufen, nur mit der Familie unterwegs, Hygiene durch Desinfektionsmittel zuhause.	2		2	9	1	2	3	5
160018	,254828	4	140420	1	1	3	1	59	5	1	5	5	1	3	3	4	2	2	5		2	Heute Journal, N-TV, Tageszeitung	1	1		1		1		1	1	1	2		2					1	Meine Frau schneidert Masken, Sprechkontakt mit Menschen vermeiden.	1		1	1	1	1	1	1
160019	,254828	4	140420	1	1	3	2	69	9	1	7	3	1	2	2	4	5	3	5		2	TV, Internet, Tageszeitung	1	1		1		1		1	1	1	1		1					1	kontakte reduziert	1		1	2	2	3	5	5
160020	3,873381	4	140420	1	1	3	1	27	14	2	7	5	1	3	3	3	2	2	4		2	RKI, Stadt Leipzig, sächsisches Ministerium (übers Internet)	1	1		2		1		2	1	1	1		2					1	Nicht besuchen meiner Eltern und Großeltern. Man geht nicht raus und hält sich an die gesetzlichen Bestimmunge. Man wäscht sich häufiger die Hände.	4		3	1	1	3	4	2
160021	,288172	4	140420	1	1	1	2	20	8	1	7	4	2	5	5	4	2	1	5		2	Tagesschau, Social media,	1	1		1		1		1	1	1	1		2					2		4		1	2	1	1	2	1
160022	,869594	4	140420	1	1	1	2	47	9	1	7	3	1	3	3	3	3	2	4		2	Lokale Zeitung, ZDF Nachrichten	1	1		1		1		1	1	1	1		1					1	Schutzmasken selber genäht, Übernahme von Einkäufen um den Kontakt zur Außenwelt zu mindern	1		1	1	1	1	1	2
160023	2,642312	4	140420	1	2	1	1	36	11	1	7	5	1	3	2	4	2	2	5		2	Internet, TV, Zeitschriften,	1	1		2		1		1	1	1	1		2					2		1		1	3	1	1	2	1
160024	,254828	4	140420	1	2	3	2	60	12	2	7	5	1	1	1	2	2	1	5		3	Fernsehen, Radio und Internet	1	1		2		1		2	1	1	1		1					1	Desinfektionsmittel besorgt und keine treffen mehr mit Familie und Freunden.	1		1	1	1	1	1	1
160025	,254828	4	140420	1	1	0	2	32	9	1	7	5	1	1	1	2	3	2	5		2	Nachrichten in öffentlich-rechtlichen und Spiegel online, FAZ	1	1		1		1		9	1	1	1		1					1	Kontaktverbot eingehalten; Home-office	3		1	1	1	9	1	1
160026	4,880221	4	140420	1	1	0	1	45	3	1	6	2	1	1	1	3	1	3	9		3	nur Internet	2	2		2		2		1	2	1	2		2					2		4		1	1	1	2	1	1
160027	,214726	4	140420	1	3	0	1	21	9	1	1	4	2	4	4	9	2	3	5		3	Tagesschau, Darknet(?), Facebook	1	1		2		1		1	1	1	1		1					1	Gasmaske geliehen	3		3	1	1	3	3	1
160028	,254828	4	140420	1	1	3	2	58	9	1	6	3	1	2	2	9	3	3	5		2	Nachrichten ARD/ZDF; ntv über das Handy (Handy-App)	1	1		1		1		1	1	1	1		2					1	Händewaschen und Kontaktverzicht hinsichtlich der Enkel und Kinder	3		3	1	1	1	1	2
160029	,254828	4	140420	1	2	3	2	37	5	1	7	5	1	4	2	4	1	3	5		2	Internet, WAZ, SPON	2	1		2		1		2	2	1	1		9					1	Distanz	2		3	1	1	2	4	3
160030	,254828	4	140420	1	1	3	1	63	5	1	7	4	2	2	2	9	3	2	4		2	Radio Fernsehen Zeitung	1	1		1		1		1	1	1	1		2					2		3		1	1	1	5	4	1
160031	,254828	4	140420	1	1	1	1	74	9	1	6	3	2	2	2	9	4	1	5		2	Zeitung,Fernsehen,Radio	1	1		1		1		1	1	1	1		1					1	gehe nicht raus,bewege mich nur auf meinem Grundstück	3		1	1	1	3	1	3
160032	,57354	4	140420	1	2	0	1	39	14	2	7	5	1	1	1	1	2	2	5		3	Tagesschau	1	1		1		1		1	1	1	1		1					1	Kontaktbeschränkung	1		2	1	2	4	1	3
160033	,254828	4	140420	1	1	1	1	47	9	1	2	4	1	4	4	9	1	1	1		2	Radio Internet allgemein, Fernsehen Öffentlich-Rechtliche	1	1		2		1		1	1	1	1		1					1	nur was in den Medien geraten wird	4		1	2	4	2	5	2
160034	,254828	4	140420	1	1	3	1	44	3	1	6	3	1	4	3	2	3	1	5		2	Radio, Internet, Fernsehen	1	1		1		1		2	1	1	1		1					2		1		3	2	1	4	3	2
160035	,254828	4	140420	1	1	2	2	72	7	1	7	4	2	1	1	2	2	2	1		2	tv, web, zeitug	1	1		1		1		2	1	1	1		2					1	weniger kontakt. desinfektion, hygiäne,	5		1	1	1	1	2	1
160036	,254828	4	140420	1	1	1	2	42	1	1	6	3	1	2	2	9	2	2	5		2	Fernsehen, Radio und Internet	1	1		1		1		1	1	1	1		1					1	Kontakte beschränken, wenig rausgehen	3		1	1	1	2	1	2
160037	,34834	4	140420	1	1	1	2	63	16	2	4	3	1	2	2	1	9	1	4		2	Fernsehen , Zeitung und Handy	1	1		1		1		1	1	1	1		1					1	Keinen Kontakt zu Eltern >80 Jahre, Einkaufen mit Schutzmaßnahmen	4		1	1	1	4	3	1
160038	,254828	4	140420	1	1	3	1	69	3	1	6	3	1	5	5	4	4	2	4		2	Zeitung und Fernsehn	1	1		1		1		1	1	1	1		2					1	Wir halten alle amtlichen Regeln ein	2		1	1	2	1	3	1
160039	,209633	4	140420	1	1	1	1	19	6	1	7	1	2	4	4	9	2	1	5		2	John-Hopkins-Universität, Fernseh-Nachrichten, Online-Nachrichten (die mittels Google oder Youtube angezeigt/ausgewählt werden)	1	1		1		1		1	1	1	1		1					2		3		1	1	1	3	4	1
160040	,330299	4	140420	1	1	2	1	25	9	1	6	4	2	3	3	9	1	1	1		3	TV, Internet	1	1		1		1		2	1	1	2		2					2		3		1	1	1	1	1	1
160041	,254828	4	140420	1	1	3	2	49	9	1	7	5	1	4	4	9	3	1	5		2	Zeitschrift, TV nund Radio	1	1		1		1		1	1	1	1		1					1	sämtliche Maßnahme in Sinne der empfohlenen Regelungen, Mundschutz, Abstand zu anderen, Handschuhe, Homeoffice	3		4	2	4	5	5	5
160042	,254828	4	140420	1	1	3	1	40	9	1	7	5	1	2	2	4	2	2	4		2	Süddeutsche Zeitung - Print und Online, Spiegel Online, Internet.	1	1		1		1		2	1	1	1		2					1	Gehen nicht raus, wenn´s nicht unbedingt nötig ist. Besuchen keine Freunde und Familie, Social Distance. Home-Office. Verzicht auf Reise.	3		1	2	1	2	2	2
160043	,254828	4	140420	1	1	2	1	51	5	1	4	4	1	3	2	3	2	2	5		3	Tagesschau (ARD) und WDR2 (stündliche Nachrichten)	1	1		1		1		1	1	2	1		2					1	Mundschutz und Hygiene, Kontaktvermeidung	2		1	3	1	1	1	1
160044	3,967115	4	140420	1	2	0	2	39	9	1	2	2	1	3	3	9	1	1	1		3	Facebook, Youtube	2	2		2		2		2	2	1	2		2					2		1		1	1	1	1	1	1
160045	,254828	4	140420	1	1	3	2	55	5	1	7	5	1	2	2	4	2	1	5		2	web, tv, radio	1	1		2		1		1	1	1	2		2					9		4		2	1	1	2	3	1
160046	,254828	4	140420	1	1	0	1	37	9	1	4	5	1	2	2	3	2	2	3		2	Zeitung, TV, Internet	1	1		1		1		1	1	1	2		1					1	Hygieneartikel,	2		2	1	3	1	1	2
160047	,254828	4	140420	1	1	3	2	54	9	1	6	5	1	2	2	4	4	3	3		2	TV, überregionale Tageszeitung	1	1		1		1		1	1	1	2		1					1	Ich besuche meine Schwester und Mutter nicht mehr.	4		3	2	2	3	2	3
160048	,254828	4	140420	1	1	3	1	99	5	1	6	5	1	1	1	3	3	2	4		2	Lokale Tageszeitung, Radio, Internet	1	1		2		1		1	1	1	1		1					1	Hygiene in umfangreichen Maße, Tragen von Schutzmasken, Abstand zu Personen	3		2	2	9	2	1	1
160049	,254828	4	140420	1	1	3	2	47	6	1	7	4	1	3	2	9	3	2	5		2	Internet-ntv und Fernsehen-öff.-rechtl. Sender	1	1		1		1		1	1	1	2		2					2		3		1	4	1	2	3	4
160050	,254828	4	140420	1	1	3	1	46	16	2	3	3	1	4	4	9	2	3	5		2	Internet, Zeitung, Mundpropaganda	1	1		1		1		1	1	1	1		1					1	Vermeiden der sozialen Kontakte, diese auf das Nötigste beschränken, Abstand halten, Hygienemaßnahmen.	1		1	2	2	3	4	2
160051	,254828	4	140420	1	1	3	1	44	8	1	5	4	1	4	4	4	1	1	5		2	Süddeutsche, Tiefes Einblick und Fernsehen.	2	1		2		1		1	1	1	2		1					2		3		1	1	1	1	1	1
160052	2,025894	4	140420	1	1	3	1	53	6	1	7	5	1	5	5	9	1	1	4		2	internet	1	1		2		1		2	1	2	1		1					1	persönliche hygiene einhalten	3		1	1	1	3	1	1
160053	3,873381	4	140420	1	1	3	2	34	12	2	7	3	1	4	2	4	2	3	1		2	Internet, Tagesschau und dergleichen im Fernsehen.	1	1		1		1		1	1	1	1		1					1	Durch Isolation	3		3	1	3	5	5	5
160054	1,71112	4	140420	1	1	2	1	29	11	1	7	4	1	2	2	4	1	1	5		3	Fernsehen und Radio, inetrnet	1	1		2		1		1	1	1	2		2					2		1		1	1	1	1	2	1
160055	1,714173	4	140420	1	2	3	1	32	5	1	7	5	1	4	2	9	3	3	5		2	Tagesschau, verschiedene Internetseiten	1	2		2		1		2	1	1	1		2					1	organisatorisch, also 1 mal die Woche einkaufen und verzicht auf unnöige käufe	3		2	1	2	5	2	1
160056	,211254	4	140420	1	1	1	2	21	5	1	7	4	2	4	4	4	2	2	3		3	Tagesschau, ARD und ZDF	1	1		1		1		1	1	1	1		2					1	Nur zu Personen aus dem Haushalt Kontakt halten und nicht zu anderen Menschen, Abstand zu anderen Menschen halten, Hände waschen	4		1	1	2	2	4	4
160057	3,873381	4	140420	1	2	3	1	48	5	1	7	5	1	3	2	4	3	3	4		3	Zeitschriften, Fernsehen, Radio, Freunde (aus dem Gesundheitsbereich)	1	9		2		1		1	1	1	1		2					1	Kontaktsperre; Kantine geschlossen;	1		1	1	1	4	1	3
160058	2,631032	4	140420	1	1	0	2	41	11	2	7	3	1	5	2	4	3	2	5		3	Internet, Fernsehen, Radio	1	1		2		1		1	1	1	2		2					1	Desinfektionsmittel, Waschen unserer Hände	3		1	1	1	3	1	1
160059	1,56318	4	140420	1	1	0	2	53	7	1	6	4	1	3	3	4	5	5	1		9	Robort-Koch-Institut-Seite, Nachrichten, RPL	1	1		1		1		1	1	1	1		2					1	Kontaktvermeidung auch innerhalb der Familie	1		1	3	1	2	1	1
160060	4,748106	4	140420	1	1	0	1	25	9	1	6	2	1	4	2	3	3	1	5		2	Radio, Fernsehen ,Internet	1	1		1		1		1	1	1	1		1					1	Hygiene, die Wohnung wird desinfiziert, halten uns an die Ausgangsbeschränkungen	1		2	3	2	3	5	1
160061	4,09533	4	140420	1	1	3	2	40	9	1	6	2	1	3	2	9	5	5	5		2	Tagesthemen, Robert Koch Institut	1	1		2		1		1	1	1	1		1					1	Mein Mann arbeitet im Home Office,gehe mit Handschuehen einkaufen, Hände waschen, nicht rausgehen	3		2	2	2	5	5	3
160062	,254828	4	140420	1	1	3	2	62	9	1	4	3	2	2	2	2	5	1	1		2	Internet allgemein, Arzt	1	1		1		1		1	1	1	1		1					1	wir lassen einkaufen, gute Laune behalten, Resilienz pflegen	4		1	1	2	2	2	1
160063	,254828	4	140420	1	1	3	2	68	14	2	3	3	2	2	2	3	9	1	1		3	Internet,Fernsehen,	1	1		2		1		1	1	1	2		2					1	persönlicher Kontakt vermieden	3		3	1	1	1	1	1
160064	,997359	4	140420	1	1	1	2	56	9	1	6	2	1	3	3	4	5	5	5		3	fernsehen und radio	1	1		1		1		1	1	1	1		1					2		5		1	1	1	3	3	1
160065	3,017308	4	140420	1	1	0	1	29	6	1	6	2	1	2	2	9	1	1	1		2	tv	1	1		1		9		9	2	2	1		1					2		4		2	1	2	3	3	1
160066	,254828	4	140420	1	1	3	1	47	3	1	6	4	1	3	2	4	4	3	5		2	Internet, Tageszeitung, Radio	1	1		1		1		2	1	1	2		2					1	Kontakt Vermeidung mit Kindern, weniger reisen, weniger Ausflüge	4		1	2	2	3	2	3
160067	,254828	4	140420	1	2	3	1	71	5	1	7	5	2	2	2	4	3	1	5		3	zeitung, web, tv	1	1		1		1		1	1	1	1		1					1	kontaktverbote, freiwillige quarantäne	1		1	1	1	1	1	1
160068	3,24106	4	140420	1	1	0	2	65	1	1	2	3	2	2	2	3	3	2	2		2	Tageszeitung, Internet, TV	1	1		2		1		1	1	1	1		2					1	wir treffen uns nicht, da Tochter Risikoperson; wenn Treffen dann mit großem Abstand.	2		2	1	1	4	2	5
160069	,770106	4	140420	1	1	3	2	47	16	2	1	3	2	3	2	2	3	2	5		3	Fernseher, Radio, Smartphone	9	9		2		1		1	1	9	9		2					2		2		2	9	2	2	5	2
160070	,311607	4	140420	1	1	0	2	36	1	1	6	3	1	1	1	2	3	1	5		2	Internet, Fernsehen, Radio	1	1		1		1		1	1	1	1		2					1	mich an das Kontaktverbot zu halten, meinen Eltern einen Mundschutz verpasst	5		3	1	1	5	2	3
160071	,395586	4	140420	1	1	3	1	48	12	2	7	5	1	4	3	4	2	2	5		2	Internet und Fernsehen	1	1		2		1		1	1	1	1		2					2		4		1	1	1	4	3	5
160072	,254828	4	140420	1	1	1	1	59	9	1	7	4	1	2	2	4	2	2	5		2	Internet,Fersehen,Radio	1	1		1		1		2	1	2	1		1					1	beachte die Auflagen	4		1	1	1	3	2	4
160073	,254828	4	140420	1	1	3	1	63	9	1	6	3	2	2	2	3	4	4	4		9	Internet, Fernsehen	1	1		2		1		1	1	1	2		1					1	Mundschutz tragen in Geschäften oder wo sich meherere Personen aufhalten	3		2	4	2	3	3	3
160074	1,933364	4	140420	1	1	1	1	32	16	2	3	3	1	3	3	3	2	1	3		2	Radio, Fernsehen	1	1		1		1		1	1	1	1		1					1	Mundschutz und alle anderen angeordneten Maßnahmen	3		1	1	1	3	2	1
160075	,539877	4	140420	1	2	0	2	35	14	2	6	5	1	3	2	4	1	1	1		2	Tagesschau App, My Lab (Youtuber), unterschiedliche E Paper	1	1		1		1		1	1	1	1		1					1	vermehrtes Händewaschen und alleine Einkaufen gehen.	3		2	2	2	2	2	4
160076	,254828	4	140420	1	1	0	2	52	14	2	7	3	1	2	2	4	3	1	5		3	Fernsehen, Radio	1	1		1		1		1	1	1	1		1					1	keine Kontakte auch nicht zur Fam.	1		1	1	1	3	5	1
160077	,254828	4	140420	1	1	3	2	75	15	2	4	3	2	1	1	1	4	1	4		2	Computer, Radio, Fernsehen	1	1		1		1		1	1	1	1		1					1	Besorgungen von Desinfektionsmittlen und Schutzmasken und kleine Vorräte angelegt.	3		3	9	3	1	3	3
160078	,254828	4	140420	1	1	3	1	40	2	1	7	4	1	2	2	9	4	4	5		2	Radio, Internet, TV	1	1		1		1		1	1	1	1		2					1	Hände waschen, Homeoffice	2		1	3	1	2	1	1
160079	,254828	4	140420	1	1	3	1	54	5	1	3	3	2	1	1	1	5	2	5		2	Nachrichten im Fernsehen, Internet	1	1		1		1		2	1	1	1		1					2		3		1	1	1	3	5	1
160080	,254828	4	140420	1	1	0	1	39	11	2	7	5	1	1	1	4	3	3	5		3	TV, Internet	1	1		2		1		2	1	1	1		2					1	insbesondere von zu Hause aus arbeiten; Abstand wahren; nicht reisen	4		3	3	1	2	3	2
160081	2,502636	4	140420	1	1	3	2	39	9	1	6	2	1	3	3	3	1	1	2		9	Fernsehen,Internet	2	1		2		1		1	1	1	1		1					1	Hände waschen und desinfizieren	1		1	1	1	3	1	1
160082	2,379636	4	140420	1	1	1	2	55	9	1	4	2	1	2	2	2	2	2	2		3	TV, Internet,	2	1		2		1		1	1	1	2		9					1	man passt auf,	4		3	1	2	3	2	1
160083	1,085384	4	140420	1	1	3	2	34	14	2	4	3	1	4	2	2	2	3	3		9	Internet Fernsehen	1	1		2		1		2	1	1	1		1					1	Soziale Abgrenzung, Hände waschen	3		2	2	1	9	3	5
160084	,254828	4	140420	1	1	3	2	58	8	1	6	5	1	1	1	3	3	2	4		2	Fernsehen, Zeitung, persönliche Gespräche	1	1		2		1		2	1	1	1		2					1	Abstand halten, massive Reduktion der Kontakte außerhalb des eigenen Haushalts. Reisen abgesagt.	3		1	1	1	4	2	2
160085	2,828771	4	140420	1	1	1	2	82	14	2	5	2	2	1	1	1	1	2	1		2	MDR Radio	1	1		1		1		1	1	2	1		1					1	Man sieht sich vor, Hygiene	4		1	3	1	1	1	1
160086	,353358	4	140420	1	1	2	1	67	16	2	6	5	2	1	1	3	3	1	3		2	Internet, Radio und Fernsehen	1	1		1		1		2	1	1	1		2					1	Die staatlich vorgegebenen Maßnahmen eingehalten, Desinfektionsmittel genutzt und einen Mundschutz hergestellt.	2		1	2	2	1	2	1
160087	,254828	4	140420	1	1	0	2	53	2	1	7	4	1	1	1	2	3	3	2		2	Fernsehen, Internet, Zeitung	1	1		1		1		1	1	1	1		2					1	Aufhalten nur im häuslichen Bereich	2		2	2	1	1	3	1
160088	,254828	4	140420	1	2	3	1	54	8	1	6	4	1	4	4	9	2	3	3		2	Internet, Fernsehen, Zeitung	1	1		1		1		1	1	1	1		1					1	Wir sind zu Hause geblieben und haben Hände gewaschen.	2		1	1	1	1	2	1
160089	,254828	4	140420	1	1	3	1	60	8	1	7	5	1	2	2	4	3	2	5		2	Tageszeitung, Internetseiten öffentlichen z.B. ARD	1	1		1		1		1	1	1	1		2					1	eingeschränkte Kontake, eingeschränkte Möbilität	2		1	1	2	4	2	4
160090	2,783648	4	140420	1	1	3	2	53	3	1	7	5	1	3	3	4	3	2	4		2	Fernsehen, Internet, die Nachrichtensendungen	2	1		2		1		1	1	1	1		2					1	möglichst wenig Kontakte, Hygienemaßnahmen wie Händeqaschen, desinfizieren	3		1	1	1	2	1	2
160091	,254828	4	140420	1	1	3	2	74	5	1	7	4	2	2	2	9	4	1	3		2	Internet,Radio,Fernsehen	1	1		2		1		1	1	1	1		2					1	keinen Kontakt zu unseren Kindern	3		9	2	1	3	3	3
160092	,254828	4	140420	1	1	3	2	50	5	1	7	4	1	2	2	4	2	2	4		2	Internet,Radio und TV Nachrichten.	1	1		1		1		1	1	1	1		1					1	Besuche meine Mutter nicht, teilweise Homeoffice, spazieren gehen zu zweit, Hygienemaßnahmen, z.B. Desinfizieren, Händewasche, Nies-Ettikette, Mundschutz zu Hause vorrätig.	3		3	2	1	3	3	3
160093	,254828	4	140420	1	1	2	1	67	3	1	6	5	2	2	2	2	4	2	4		2	Fernsehen, Internet, Radio	1	1		1		1		1	1	1	2		2					1	Handschuhe zum Einkaufen, freiwilliges tragen von Mundschutz	3		1	1	2	4	1	1
160094	3,873381	4	140420	1	1	0	2	21	8	1	7	3	2	2	2	9	2	2	1		2	Die Nachrichten im Fernsehn.	1	1		1		1		1	1	1	1		1					1	Nur mit dem Hund raus und das dann aber auch nur alleine.	4		1	1	3	2	3	2
160095	3,702236	4	140420	1	2	3	1	53	10	1	6	3	1	2	2	4	4	3	5		2	Internet, Fernsehen, Radio.	1	1		1		1		1	1	1	1		1					2		2		1	2	2	1	2	1
160096	,212981	4	140420	1	1	3	1	37	7	1	5	4	1	2	2	2	2	2	2		2	Radio und Internet	1	1		2		1		1	1	1	1		2					1	Öfters Hände waschen, große Menschenansammlungen meiden, Hände auch desinfizieren und länger waschen	3		2	1	1	2	3	2
160097	,254828	4	140420	1	1	3	1	48	14	2	5	4	1	1	1	4	2	1	4		2	Internet, Fernseh-Nachrichten	1	1		2		1		1	1	1	1		2					2		2		1	1	1	2	1	1
160098	3,873381	4	140420	1	1	3	1	20	3	1	5	3	2	4	4	2	2	1	4		3	Internet, Radio, Zeitung	1	1		2		1		1	1	1	1		1					1	Hände desinfizieren.	2		1	1	1	2	3	2
160099	,416413	4	140420	1	1	3	2	53	5	1	5	3	1	2	2	9	3	3	5		2	zeitung, internet, fernsehen	1	1		1		1		1	1	1	1		1					1	kontaktverbot	4		1	1	1	3	2	3
160100	,948626	4	140420	1	1	1	2	75	3	1	7	5	2	2	2	4	2	2	2		2	Fernsehen, örtliche Zeitung, Zeit	1	1		1		1		9	1	1	1		2					1	Treffen abgesagt	4		1	1	1	1	2	1
160101	,254828	4	140420	1	2	3	1	83	2	1	7	5	1	5	2	4	2	3	1		2	Radio, Internet, Gespräche	1	1		1		1		1	1	1	1		2					1	Kontakteinschränkungen	1		1	1	1	1	1	1
160102	,254828	4	140420	2	0	2	1	42	1	1	6	4	1	3	3	2	2	2	5		3	Youtube, Tagesschau, Nachrichten	2	2		2		9		1	9	1	2		9					1	Kontakte zu Risikogruppen einschränken	5		1	1	1	1	1	1
160103	2,891389	4	140420	2	0	3	1	78	1	1	6	2	2	1	1	1	2	1	2		9	Fernsehen	1	1		1		1		1	1	1	1		1					2		5		1	1	1	1	1	1
160104	,254828	4	140420	2	1	2	2	33	1	1	6	5	1	4	2	3	3	1	5		2	Tv, Online, Radio	1	1		1		1		1	1	1	1		2					1	Kontakte einschränken,auf Besuch verzichten z.B. Oma u. Opa,	4		2	1	2	3	4	3
160105	,254828	4	140420	2	1	3	2	56	1	1	2	4	1	1	1	9	3	2	3		3	Internet, Fernsehen, Zeitung	1	1		1		1		1	1	1	2		2					2		4		2	1	1	2	2	2
160106	,207201	4	140420	2	0	3	1	43	1	1	7	4	1	1	1	2	1	1	5		2	Im Fernsehen und Hörfunk und im Internet.	1	1		1		1		1	1	1	1		2					2		1		1	1	1	1	1	1
160107	,243272	4	140420	2	1	3	2	81	1	1	3	3	2	2	2	2	2	2	2		2	Tageszeitung, Fernsehen	1	1		1		1		1	1	1	1		1					1	Selbstgewollte Qurantäne, Abstand	2		1	1	1	1	3	1
160108	2,350196	4	140420	2	1	2	2	55	1	1	7	5	1	2	2	4	1	2	9		3	Kritisches im Internet, ZDF, Die Zeit	2	2		2		1		2	2	1	2		2					2		5		5	9	5	1	5	1
160109	,254828	4	140420	2	1	2	2	46	1	1	7	4	1	1	1	2	3	1	4		2	Fernsehen Internet Radio	1	1		1		1		1	1	1	1		1					1	Einschränkungen werden eingehalten	3		1	2	1	3	1	1
160110	1,961119	4	140420	2	1	3	2	70	1	1	5	2	2	1	1	1	5	1	1		1	Nachrichten, Robert Koch- Institut	1	1		1		1		1	1	1	1		1					1	Nicht rausgehen wenn nur zum Arzt. Mundschutz, Handschuhe	3		3	1	1	5	5	1
160111	,2425	4	140420	2	2	2	1	46	1	1	7	4	1	4	2	3	1	1	5		3	Internet	1	1		2		1		2	1	1	1		2					1	Hände waschen	3		1	1	1	1	3	1
160112	,755325	4	140420	2	1	3	1	22	1	1	7	3	1	3	3	1	4	1	3		2	Internet, Familie	1	1		1		1		1	1	1	1		1					1	Die Quarantäne in der Wohnung.	5		2	1	3	3	2	2
160113	,283263	4	140420	2	1	3	1	57	2	1	7	3	1	1	1	9	2	1	5		2	Internet, Fernseher	1	1		1		1		1	1	1	1		2					1	ich reinige mich sehr viel	3		2	1	1	2	5	5
160114	,254828	4	140420	2	1	3	1	48	2	1	7	3	1	1	1	1	3	3	1		2	Fernsehen,	1	1		2		1		1	1	1	1		1					1	Besuch weg lassen, nur zum einkaufen	2		3	2	2	4	4	4
160115	,955598	4	140420	2	1	3	1	35	2	1	7	4	1	3	2	4	2	1	4		3	das öffentlich rechtliche Fernsehn	1	1		2		1		1	1	1	1		1					2		4		1	1	1	1	1	1
160116	,254828	4	140420	2	1	3	2	60	2	1	7	5	1	2	2	3	3	3	5		3	INTERNET FERSEHEN RADIO	1	2		2		1		1	1	1	2		2					1	kontaktarm gelebt	4		3	3	1	1	3	1
160117	,254828	4	140420	2	1	3	1	74	2	1	7	5	2	2	2	3	2	2	4		2	Internet, Fernsehen	1	1		2		1		1	1	1	1		2					1	Mundschutz genäht	4		2	1	2	1	4	1
160118	,254828	4	140420	2	2	3	2	44	2	1	7	5	1	4	2	4	2	1	3		2	Internet, Printmedien, Fernsehen	1	1		1		1		1	1	1	1		1					1	Hygienemassnahmen verstärkt, stricktes Kontaktverbot	4		1	1	2	4	3	1
160119	,254828	4	140420	2	1	3	2	72	2	1	7	4	2	1	1	1	3	1	1		2	Radio, TV ,Internet	9	1		2		1		1	1	1	1		1					1	Mit Desinfektionsmitteln im Haus u. außerhalb.	4		2	4	3	3	4	4
160120	,254828	4	140420	2	2	3	1	52	2	1	7	5	1	1	1	4	1	1	3		2	Radio, Internet	1	1		1		1		1	1	1	1		1					1	private Besuche abgesagt, habe angeboten, Einkäufe zu erledigen für ältere Personen, Abstände einhalten	1		3	1	1	3	1	3
160121	,254828	4	140420	2	1	2	1	41	2	1	7	4	1	1	1	3	2	1	4		2	die Zeit, das Heutejournal, Spiegel	1	1		1		1		1	1	1	1		2					1	selbstverordnete Q'uarantäne b ie erkältungserscheinungen	2		1	1	1	3	1	1
160122	3,906454	4	140420	2	1	1	2	33	2	1	7	3	1	2	2	4	1	1	3		3	Tagesschau	9	1		2		1		1	1	1	1		2					2		5		1	1	1	3	3	4
160123	3,162649	4	140420	2	1	1	1	33	2	1	7	5	1	3	3	9	5	1	5		9	Ich schaue nur die Tagesschau über Internet.	1	1		1		1		9	1	1	2		1					1	Ich habe mich freiwillig in Quarantäne begeben bei meinen Eltern und halte mich an die Vorgaben der Bundesregierung wie zB keine Freunde besuchen.	1		5	4	4	4	3	2
160124	,283263	4	140420	2	1	3	1	50	2	1	7	3	1	1	1	1	2	1	1		1	TV	1	1		2		1		1	1	1	1		2					2		5		1	1	3	3	1	2
160125	,451568	4	140420	2	1	2	1	21	2	1	7	2	1	4	4	2	1	1	1		3	Internet, Fernsehen	2	1		2		2		2	2	1	2		2					1	Ich nutze Desinfektionsmittel	5		1	1	2	2	3	1
160126	,25416	4	140420	2	1	3	2	38	3	1	6	3	1	3	2	4	1	2	5		3	internet fernsehen radio	2	1		2		1		1	1	1	2		2					1	kontaktsperre zu den großeltern	4		2	1	1	5	4	4
160127	,254828	4	140420	2	1	1	1	58	3	1	6	4	1	1	1	3	2	2	2		2	Fernsehen, Internet, örtliche Infoblätter.	1	1		2		1		1	1	1	1		1					1	Gehe weniger einkaufen als sonst. Gehe einmal zum einkaufen pro Tag. Habe wenig persönlichen Kontakt.	4		3	3	2	3	3	1
160128	,853596	4	140420	2	1	1	2	66	3	1	6	3	2	2	2	3	5	1	1		2	Fernsehen	1	1		1		1		1	1	1	1		1					1	zuhause bleiben	3		2	3	2	2	5	1
160129	,254828	4	140420	2	1	3	2	46	3	1	5	3	1	4	2	4	2	1	3		2	Fernsehen, Radio, Zeitung	1	1		1		1		2	1	1	2		2					2		3		3	1	1	3	1	3
160130	,213257	4	140420	2	1	3	2	72	3	1	6	3	2	2	2	3	5	4	5		2	Fernsehen, Zeitung	1	1		1		1		1	1	1	1		1					1	halte mich an alle beschlossenen Regeln	2		1	3	3	3	2	3
160131	2,655553	4	140420	2	1	3	1	49	3	1	6	2	1	1	1	1	5	2	3		2	Fernseher, Internet, Handy	1	1		1		1		1	1	1	1		1					1	Kontakt eingeschränkt, Hände waschen	3		1	1	2	1	3	1
160132	,254828	4	140420	2	1	3	2	62	3	1	6	3	1	1	1	1	5	3	5		2	Fernsehn, Radio und Internet	1	1		1		1		1	1	1	1		1					1	Mundschutz, Handschuhe, Desinfektionstücher und regelmäßig Händewaschen	3		1	1	2	4	4	3
160133	1,636459	4	140420	2	1	3	2	65	3	1	7	5	2	2	2	4	4	1	4		2	Fernsehen und Internet.	1	1		2		1		1	1	1	1		1					1	Weitgehende Kontaktverbote, gute Vorratshaltung, selten Einkaufen, permanent Händewaschen, Desinfektionsmittel, Gesichtsmaske nicht bekommen, Reste, die nutze ich zum Einkaufen.	3		2	2	2	3	2	4
160134	,254828	4	140420	2	1	3	1	62	3	1	7	4	2	1	1	2	2	2	2		2	TV, Radio	1	1		1		1		1	1	1	1		1					1	Ich persönlich habe Kontakte soweit wie möglich verhindert, also nur noch telefonisch mit der Familie kommuniziert und behalte das auch bei.	5		1	1	2	1	2	1
160135	2,333109	4	140420	2	1	3	1	67	3	1	7	5	2	2	2	4	4	2	4		2	Zeitung, Fernsehen	1	1		1		1		2	1	1	1		2					1	Ich habe Kontakte eingeschränkt, meine Hände häufiger gewaschen und nutze eine Schutzmaske.	1		1	1	1	1	1	2
160136	,254828	4	140420	2	1	3	1	76	3	1	6	5	2	1	1	2	1	1	5		2	Fernsehen, Zeischrift der Spiegel	1	1		1		1		2	1	1	1		2					1	Ich habe mich selbst in Quarantäne gesetzt.	5		1	1	1	1	1	1
160137	,226755	4	140420	2	1	3	2	56	3	1	6	3	1	2	2	2	4	3	2		3	Internet, Nachrichten und Zeitungen	1	1		1		1		1	1	1	1		2					1	Handschuhe, Mundschutz und mehrmals Hände waschen, Desinfikationsmittel	3		1	3	3	5	5	1
160138	3,873381	4	140420	2	2	1	2	20	3	1	7	2	1	1	1	9	2	2	4		2	Tagesschau, Internet, Zeitung	1	1		1		1		1	1	1	1		2					1	Hygiene, Abstand	4		2	2	3	3	4	3
160139	1,128276	4	140420	2	1	1	2	54	3	1	3	3	1	2	2	4	5	1	5		2	TV, Zeitung, Intedrnet	1	1		1		1		1	1	1	1		1					1	Kontaktsperre befolgt	3		2	1	1	4	2	2
160140	,254828	4	140420	2	1	1	1	67	3	1	3	5	2	2	2	3	1	2	1		3	welt, euronews, morgen magazin ard/zdf	1	1		2		1		2	1	1	1		1					1	Möglist viel zu Hause bleiben.	1		2	1	1	2	1	2
160141	,254828	4	140420	2	1	2	1	63	3	1	7	5	1	2	2	2	2	2	1		2	Zeitung, TV, Radio	1	1		1		1		1	1	1	2		1					1	zu Hause bleiben	3		1	1	2	2	2	3
160142	,205445	4	140420	2	1	3	2	68	3	1	7	5	2	1	1	2	4	2	5		2	Tageszeitung, Internet, Radio/TV	1	1		1		1		1	1	1	1		2					2		4		1	2	2	5	3	5
160143	1,949253	4	140420	2	1	1	2	22	3	1	5	4	2	3	3	9	1	3	1		3	Fernsehen, Internet, Tageszeitungen	1	1		1		1		1	2	1	1		1					1	Desinfektionsmittel,Handschuhe,Mundschutz,Medikamente	3		5	1	3	3	4	2
160144	,254828	4	140420	2	1	2	2	61	3	1	5	4	1	1	1	2	9	2	1		2	RKI, Magazin der Spiegel, Gesundheitsamtvermeldungen aus meiner Region	1	1		1		1		2	1	1	2		1					1	Desinfektion, Abstand halten, Mundschutz	3		1	1	2	3	2	1
160145	,254828	4	140420	2	1	3	1	56	3	1	6	5	1	1	1	3	3	2	5		2	Fernsehen, Radio, Öffentlichkeit: Kollegen	1	1		1		1		2	1	1	1		1					1	Mundschutzmasken beim Einkauf tragen.	1		2	1	2	3	2	2
160146	,254828	4	140420	2	1	3	2	82	3	1	6	4	2	2	2	3	5	3	5		3	Zeitung, Nachrichten im Fernsehen, Radio	1	1		1		1		1	1	1	1		2					1	Einkaufen, aber nicht übertrieben.	3		1	1	1	1	3	3
160147	,254828	4	140420	2	1	2	1	51	3	1	6	4	1	1	1	3	2	1	3		3	internet	1	1		1		1		1	1	1	1		2					1	abstand	2		1	1	1	3	3	3
160148	,205659	4	140420	2	1	3	2	59	3	1	5	3	1	1	1	2	2	1	3		2	Tageszeitung, ARD, ZDF, NDR Potcast	1	1		1		1		2	1	1	2		2					1	räumliche Distanz, Desinfizierung, kein persönlicher Kontakt zu Eltern	3		2	1	2	2	2	4
160149	,254828	4	140420	2	1	3	1	55	3	1	6	4	1	1	1	2	4	4	5		2	Internet, Fersehen, Radio	1	1		2		1		1	1	1	1		2					2		1		2	9	2	2	2	2
160150	,882615	4	140420	2	1	3	2	63	3	1	6	3	2	3	3	9	4	2	5		2	Fernsehen, Radio	1	1		1		1		1	1	1	1		1					1	Wir tragen selbstgenähte Masken.	2		1	9	2	1	2	1
160151	,254828	4	140420	2	1	3	1	49	3	1	4	5	1	2	2	4	4	2	5		2	Internet und Fernsehen	1	1		1		1		1	1	1	1		2					1	Mehr Hygiene, Händewaschen und Deinfizieren	1		2	3	1	2	2	2
160152	,254828	4	140420	2	1	3	2	62	3	1	4	5	1	1	1	3	5	2	4		2	Radio und Fersehen	1	1		1		1		1	1	1	1		2					1	ich bin zu Hause geblieben	4		2	3	2	3	3	4
160153	,254828	4	140420	2	1	1	2	42	4	1	7	4	1	4	3	3	5	4	5		2	Internet	1	1		1		1		1	1	1	1		1					1	Händewaschen, persönliche Hygiene	2		4	1	4	1	1	1
160154	,254828	4	140420	2	0	1	2	75	5	1	7	5	2	1	1	2	3	1	3		3	WDR 5 Radio	1	1		2		1		1	1	1	1		1					1	1. dran gehalten was empfohlen worden ist von der Landesregeriung und mehr aber nicht; Hände deszinidfiert aber kein Mundschutz	1		4	3	9	1	3	3
160155	,254828	4	140420	2	1	3	2	57	5	1	7	3	1	3	3	9	5	3	5		1	Zeitung, Fernsehen	1	1		1		1		1	1	1	1		1					1	Tragen von Masken u. Handschuhen, nutze Desinfektionsmittel	2		3	4	4	1	5	1
160156	1,65621	4	140420	2	1	3	2	44	5	1	7	4	1	4	2	4	3	2	4		3	internet, tv	1	1		1		1		1	1	1	1		2					2		3		4	9	2	3	4	5
160157	1,555145	4	140420	2	1	3	2	65	5	1	6	3	2	2	2	9	3	1	2		2	öffentlich rechtliches Fernsehen, Radio	1	1		1		1		1	1	1	1		1					1	zuhause aufgehalten, kein Kontalt zur Familie, nutze Handschuhe und Mundschutz	4		2	2	1	3	3	2
160158	,360378	4	140420	2	0	1	2	80	5	1	6	3	2	1	1	1	5	3	5		2	TV, Radio	1	1		1		1		1	1	1	1		1					1	Hygiene, Kontakte vermeiden	1		2	5	5	5	5	5
160159	,254828	4	140420	2	1	3	1	68	5	1	6	4	2	1	1	1	3	2	5		3	TV, Tageszeitung	1	1		1		1		1	1	1	1		2					2		5		1	2	1	2	1	1
160160	1,549886	4	140420	2	1	3	1	54	5	1	7	2	1	1	1	9	1	1	3		2	TV, Internet (offizielle Seiten, nicht soz.Netzwerke)	1	1		1		1		1	1	1	1		1					1	Abstand halten	5		1	1	1	1	3	1
160161	,254828	4	140420	2	2	2	1	72	5	1	7	5	1	2	2	4	5	3	4		3	Tageszeitung, Internet und TV	2	1		2		1		2	1	1	1		2					1	häufig zuhause und mit Maske schützend beim Rausgehen	4		1	1	2	1	4	1
160162	4,221667	4	140420	2	1	1	1	69	5	1	7	2	2	1	1	2	1	1	1		2	Zeitung,TV.	2	2		2		1		1	1	1	1		1					2		3		1	1	1	9	1	1
160163	,254828	4	140420	2	1	1	1	80	5	1	7	4	2	2	2	3	3	9	9		2	Fernsehen, Zeitung, Radio	1	1		1		1		1	1	1	1		1					1	Mundschutz genäht	9		3	9	3	9	3	9
160164	,254828	4	140420	2	2	3	1	54	5	1	7	5	1	3	3	4	3	1	4		3	Spiegel, Tagesschau	1	1		1		1		1	1	1	1		1					1	Distanz halten	2		2	1	2	2	5	1
160165	3,632285	4	140420	2	0	1	2	77	5	1	7	2	2	1	1	2	3	5	2		2	Tageszeitung, Nachrichten im Tv	1	1		9		1		2	1	1	1		2					1	Viele Leute meiden...einkaufen mit viel Abstand und Mundschutz..nur für kurze zeit	2		3	9	1	2	4	1
160166	,236442	4	140420	2	1	3	1	73	5	1	7	3	2	3	3	2	2	1	2		2	Fernsehen, Radio,	1	1		2		1		1	1	1	1		1					1	Schutzmaske und Abstand zu anderen Leuten	3		1	1	2	1	1	1
160167	,254828	4	140420	2	2	3	2	64	5	1	7	5	1	2	2	4	2	4	4		2	Tageszeitung, Internet und TV	1	1		1		1		2	1	1	1		2					1	Habe heute Mundschutz bekommen, ein ganz einfacher und bleibe vorwiegend daheim.	2		1	1	1	1	2	1
160168	4,704144	4	140420	2	1	1	1	34	5	1	7	5	1	4	2	4	3	1	3		2	Tagesschau im Fernsehen und die Tagesschau App	1	1		1		1		1	1	1	2		1					1	An die Regeln halten und Mundschutz tragen.	3		3	1	1	1	4	1
160169	,254828	4	140420	2	1	2	1	82	5	1	7	3	2	2	2	3	3	2	2		3	Videotext, Nachrichten	1	1		2		1		2	1	1	2		2					1	Einer geht einkaufen. Sonst gehen wir nicht raus.	4		2	4	2	1	2	2
160170	1,99754	4	140420	2	1	1	2	23	5	1	7	4	2	3	3	4	1	4	5		2	Internet und Fernsehen.	1	1		1		1		1	1	1	1		2					2		3		2	1	1	2	4	2
160171	3,797174	4	140420	2	0	3	1	71	5	1	3	2	2	1	1	2	1	1	1		3	Fernsehen	1	1		2		1		2	1	1	1		2					2		5		1	1	1	3	1	1
160172	,218499	4	140420	2	1	2	1	68	5	1	4	3	2	1	1	2	4	3	4		2	radio fernsehen presse	1	1		1		1		1	1	1	1		1					1	an alle vorgegebenen anordnungen gehalten	3		2	1	3	2	2	2
160173	,254828	4	140420	2	1	3	2	56	5	1	3	3	1	2	2	9	2	2	4		2	Fernsehen, Rundfunk, Internet	1	1		1		1		1	1	1	1		2					1	Desinfektionsmittel, Hände waschen	3		1	4	1	3	2	1
160174	,254828	4	140420	2	1	1	2	60	5	1	7	3	1	1	1	2	2	2	2		2	Radio, Fernsehen, Handy	1	1		1		1		1	1	1	1		1					1	an Maßnahmen gehalten und Mundschutz benutzt	2		2	2	1	2	1	2
160175	,254828	4	140420	2	1	3	1	55	5	1	7	4	1	1	1	2	4	2	5		3	Internet, TV	1	1		2		1		1	1	1	1		1					2		2		3	1	1	5	2	5
160176	3,873381	4	140420	2	2	3	1	26	5	1	7	2	1	1	1	2	1	2	4		1	Internet Tagesschau	1	1		9		1		1	1	1	1		1					1	Keine Besuche der Mutter	5		1	1	1	1	3	3
160177	3,873381	4	140420	2	1	3	2	76	5	1	5	2	2	2	2	1	5	5	5		3	fernsehen, Radio	1	1		1		1		1	1	1	1		1					1	wir bleiben zuhause, kein Kontakt zu Enkeln	5		1	1	1	1	1	1
160178	,254828	4	140420	2	1	3	2	67	5	1	7	5	2	2	2	9	3	2	5		2	Fernsehen, Zeitung, Internet	1	1		1		1		1	1	1	1		1					1	indem ich alles befolgt habe was Sie aufgezählt haben	3		2	9	1	1	2	1
160179	,254828	4	140420	2	1	2	2	55	5	1	6	5	1	3	3	4	4	3	5		2	RKI, Leopoldina, BBC	1	1		1		1		1	1	1	1		1					1	halten sich an Regeln, haben Masken	1		3	3	2	3	4	4
160180	4,838813	4	140420	2	1	3	1	64	5	1	6	2	2	1	1	2	2	1	4		3	Zeitung, Fernsehen	1	1		1		1		1	1	1	1		2					1	Ausgangseinschränkung, Minijob zur Zeit nicht ausgeübt	4		4	1	2	2	2	3
160181	4,760048	4	140420	2	1	2	2	21	5	1	6	4	1	5	5	9	3	1	4		2	Rober-Koch-Institut, Tagesschau, Internetseite des Wohnortes	1	1		2		1		1	1	1	1		2					1	ja, Hände waschen, desinfizieren, auf Arbeit Mundschutz (Altenheim)	2		2	1	4	3	3	5
160182	,254828	4	140420	2	1	3	1	67	5	1	6	5	2	2	2	4	3	4	3		2	Fersehen ,Internet ,Radio	1	1		2		1		1	1	1	1		1					1	Hände waschen, Mundschutz,Handschuhe	1		2	1	1	2	3	1
160183	,254828	4	140420	2	1	3	1	65	5	1	3	5	2	2	2	3	5	1	3		2	ARD, ZDF, Internet	1	1		1		1		1	1	1	1		1					1	Allgemeine hygiene maßnahmen, einhalten der regeln	4		2	2	3	5	2	4
160184	,448129	4	140420	2	1	1	2	86	5	1	3	3	2	2	2	1	2	2	5		2	Print tv	2	1		2		1		1	1	1	1		2					1	Mundschutz desinfektion	3		2	1	2	3	1	2
160185	3,873381	4	140420	2	2	2	2	38	5	1	6	3	2	2	2	1	1	3	3		2	fernsehen internet	1	1		1		1		1	1	1	1		2					1	wenig raus gehen hygiene	4		3	9	3	3	4	2
160186	1,355458	4	140420	2	1	3	1	59	5	1	5	3	1	3	3	4	2	3	4		9	Das öffentliche, rechtliche Fernsehen und deren Internetportale.	1	1		2		1		1	1	1	1		2					1	Ein starkes Einhalten der Regeln.	1		1	9	1	1	2	3
160187	,254828	4	140420	2	1	3	1	79	5	1	5	4	2	2	2	4	2	2	2		2	Fernsehen	1	1		1		1		1	2	1	1		1					2		5		3	1	4	3	3	3
160188	3,845762	4	140420	2	1	1	2	57	5	1	6	3	1	2	2	3	1	1	9		9	keine	2	2		2		2		2	2	2	2		2					2		5		1	1	1	1	1	1
160189	,254828	4	140420	2	0	2	2	85	5	1	7	3	2	1	1	3	1	1	2		3	Faz, Fernsehen-(Phönix)	1	1		1		1		1	1	1	1		1					2		5		1	1	1	1	4	1
160190	,254828	4	140420	2	1	3	2	77	5	1	7	3	2	1	1	2	9	9	9		1	TV Internet und Zeitung	1	1		1		1		1	1	1	1		2					1	Maske	5		4	9	1	4	4	5
160191	,254828	4	140420	2	2	2	2	87	5	1	6	5	2	1	1	9	2	1	9		2	Zeitung, Radio, Fernsehen.	1	1		2		9		2	1	1	1		1					1	Ich trag Gesichtsmaske oder wenn ich mit anderen Personen spreche, nicht um mich zu schützen, sondern andere zu schützen.	3		1	1	1	1	9	3
160192	,254828	4	140420	2	0	3	2	69	5	1	6	5	2	1	1	3	3	3	5		2	Offentlich rechtliche Fernsehsender, Wochenzeitschrift,	1	1		1		1		1	1	1	1		1					1	Ich nähe Atemschutzmasken. Ich gehe zu ausgewählten Zeiten einkaufen, Abstand halten auch zu Mitbewohnern im Haus, Händewaschen nachdem ich draußen war	3		2	2	1	2	3	3
160193	,222657	4	140420	2	1	3	2	85	5	1	5	3	2	1	1	1	5	3	2		2	radio, tv und zeitung	1	1		2		1		1	1	1	1		2					1	hält die maßnahmen ein	3		2	2	3	2	2	1
160194	3,873381	4	140420	2	1	3	1	55	5	1	5	2	1	2	2	4	3	2	3		3	Tageszeitung, Fernsehen, Radio	1	1		1		1		1	1	1	1		2					1	Nehmen an keinen Veranstaltungen teil. Mundschutz bei der Arbeit. Sicherheitsabstand beim Einkaufen.	3		4	5	4	4	4	5
160195	,254828	4	140420	2	2	3	1	67	5	1	6	5	2	1	1	1	3	3	5		2	Fernsehen, Radio, Internet	1	1		2		1		1	1	1	1		2					1	Kontaktarmut, Abstandsregelung, Händewaschen	3		1	1	1	1	1	1
160196	,254828	4	140420	2	1	3	2	53	5	1	5	4	1	2	2	2	2	3	4		2	Fernsehen, Radio, Internet	1	1		1		1		1	1	1	1		1					1	Händewaschen , Gummihandschuhe, Mundschutz	1		3	1	4	1	4	1
160197	,254828	4	140420	2	1	3	2	52	5	1	7	4	1	5	1	1	2	1	5		3	Internet, Fernsehen	2	1		2		2		1	1	1	2		1					1	Mundschutz, Desinfektionsmittel, häufiges Händewaschen, Wäsche waschen	1		1	1	1	1	1	1
160198	,563085	4	140420	2	2	3	1	39	6	1	7	5	1	2	2	4	1	2	3		2	Internet, TV, Radio	1	1		2		1		1	1	1	2		2					1	Hygienevorschriften beachtet, weniger Kontakt zu Fremden gesucht	4		1	1	1	1	1	1
160199	,254828	4	140420	2	1	3	1	66	6	1	7	5	2	1	1	2	4	3	3		2	TV	2	1		2		1		1	1	1	1		2					1	Abstand halten und Hände waschen.	1		3	2	2	3	4	4
160200	4,767811	4	140420	2	1	3	1	18	6	1	6	2	2	2	2	9	1	1	1		2	Fernsehen, Internet	1	1		2		1		1	1	1	1		1					1	bleibe zu Hause, nähe Masken	5		5	5	5	1	5	1
160201	,254828	4	140420	2	1	2	2	47	6	1	7	5	1	4	3	4	3	3	2		2	Fernsehen, Zeitung, Internet	1	1		1		1		2	1	1	1		2					1	beachte alle angeordneten Regeln	3		1	2	1	3	3	3
160202	,229613	4	140420	2	1	1	2	73	6	1	7	3	2	1	1	3	2	1	4		2	Zeitung, Fersehen, Internet	1	1		1		1		1	1	1	1		1					2		5		3	1	1	1	4	3
160203	3,508826	4	140420	2	1	1	2	37	6	1	7	3	1	4	3	3	3	1	5		1	internet john hopkins universität fernsehen	1	1		1		1		1	1	1	1		1					1	abstand regel sohn darf nicht treffen hände waschen	1		4	3	2	5	3	1
160204	1,563901	4	140420	2	1	2	1	18	6	1	7	3	2	4	3	9	4	3	1		2	Internet, Fernsehen ,Radio	1	1		1		1		1	1	1	1		2					1	Zu Hause bleiben, Mundschutz im Supermarkt	3		2	1	1	2	5	3
160205	,254828	4	140420	2	1	3	2	36	6	1	6	4	1	4	2	4	4	4	5		2	Robert-Koch-Institut; Hessenschau; Nachrichten in ARD und ZDF	1	1		1		1		1	1	1	1		1					1	Händewaschen; weitgehender Verzicht auf Kontakte	2		2	1	3	4	5	1
160206	1,088908	4	140420	2	2	1	1	61	6	1	3	5	1	2	2	9	2	1	1		2	Internet, medizinische Fachliteratur, fachgebundene Diskussionen live im beruflichen Context	1	1		2		1		1	1	1	1		2					1	Kontaktsperre, zurückgezogen, heraus aus dem Berufsleben, Mundschutz und Handschuhe, sowie Abstand halten und Hände waschen	1		1	1	1	3	1	1
160207	,569488	4	140420	2	1	3	1	56	6	1	4	4	1	5	5	4	1	2	1		3	Internet	2	2		2		2		2	2	2	2		2					2		5		1	1	1	1	1	1
160208	1,901273	4	140420	2	1	3	2	56	6	1	6	5	2	2	2	2	4	2	4		2	Fernsehen(Nachrichten), Tageszeitung, Radio	1	1		1		1		1	1	1	1		1					1	nicht zur Mutter zu Ostern	4		1	1	1	1	1	1
160209	,254828	4	140420	2	1	3	2	69	6	1	6	5	1	2	2	4	9	2	5		2	Fernsehen, Tagespresse, Internet	1	1		1		1		1	1	1	9		9					1	zuhause bleiben, Einkaufsdienst, keinen Kontakt mit Enkeln	1		2	1	3	9	2	1
160210	,254828	4	140420	2	0	1	2	89	6	1	6	4	2	1	1	1	1	1	3		3	Fernsehen	1	1		2		1		1	1	1	1		2					2		3		1	1	1	3	3	1
160211	2,897323	4	140420	2	1	1	2	49	6	1	6	2	1	1	1	1	5	5	5		3	- Fernsehen, Facebook	1	1		1		1		1	1	1	1		2					1	- zu Hause bleiben, kein Kontakt	3		5	3	4	5	4	2
160212	,22165	4	140420	2	1	1	2	58	7	1	6	4	1	2	2	4	2	2	3		3	TV, Handy, Internet	1	1		1		1		1	1	1	1		2					1	Abstand halten zu anderen Menschen.	1		1	1	2	3	3	1
160213	2,779162	4	140420	2	1	3	1	53	7	1	6	3	1	2	2	9	5	3	3		2	Fernsehen	1	1		2		1		1	1	1	1		1					1	Maske genäht	4		2	2	2	2	3	2
160214	4,448787	4	140420	2	1	1	2	44	7	1	4	3	1	2	2	4	2	3	1		2	Radio, Internet und Fernseher	1	1		1		1		1	1	1	1		1					1	Auf jeden Fall sich an die Ausgangsbeschränkungen halten,weniger Kontakte, Hygiene ( Hände waschen und desinfizieren). Am Anfang Fieber messen.	2		2	1	1	2	3	2
160215	,618325	4	140420	2	1	1	1	17	7	1	7	1	2	2	2	9	1	1	5		1	Nachrichten, Internet, Zeitung, Fernsehprogramme, Interviews von Biologen.	1	1		1		1		1	1	1	1		1					1	Großeltern bleiben zuhause, ich gehe einkaufen, Schule geschlossen, halte mich nur noch in der Familie auf.	4		3	1	2	3	3	3
160216	2,334104	4	140420	2	1	3	2	15	7	1	6	2	2	5	2	1	3	3	5		2	Fernsehnachrichten, über Internet per Handy	1	1		1		1		1	1	1	1		1					1	Mit Masken zum Schutz anderer und alle Hygieneregeln befolgt.	2		3	1	1	2	3	4
160217	4,359849	4	140420	2	1	3	2	70	7	1	1	4	2	2	2	9	4	3	4		2	tv radio internet	1	1		1		1		1	1	1	1		2					2		3		2	1	2	1	3	1
160218	1,486416	4	140420	2	1	3	1	60	7	1	1	5	2	1	1	9	5	5	5		2	Internet, Fernsehen, Printmedien	1	1		1		1		1	1	1	1		1					1	Einhalten von Kontaktverbot, Handehygiene, Abstand beim Supermarkt	4		1	1	1	5	5	1
160219	,254828	4	140420	2	1	2	2	61	7	1	6	5	1	2	2	4	4	3	4		2	Robert Koch Institut	1	1		2		1		1	1	1	2		2					1	wir halten uns an die Regeln	3		2	1	2	4	3	2
160220	,254828	4	140420	2	1	3	2	65	7	1	6	3	2	1	1	1	2	2	2		3	Nachrichten im Fernsehen und Zeitung	2	1		2		1		1	1	1	1		1					1	Ich gehe mit Maske einkaufen mit 3 Meter Abstand	3		2	1	1	9	2	1
160221	,254828	4	140420	2	1	3	2	23	7	1	6	4	2	4	4	9	4	3	2		3	Fersehen,Internet	1	1		9		1		9	1	1	1		1					1	Handschuhe,Desinfektionsmittel,Seife-Händewaschen,Kontakte vermeiden	4		1	1	2	2	2	1
160222	,254828	4	140420	2	1	3	2	60	7	1	4	5	2	2	2	2	5	5	4		2	nur Internet	1	1		1		1		1	1	1	1		1					1	verzichte auf Kontkte mit unseren Kindern und Enkelkindern, würde Maske und Handschuhe tragen, wenn ich diese Artikel bekommen würde	1		3	4	2	3	5	2
160223	1,012909	4	140420	2	1	3	2	42	7	1	7	3	1	4	2	4	3	1	5		2	TV, Radio, Internet,	1	1		1		1		1	1	1	1		1					1	Bleiben zu hause	3		4	1	3	2	5	2
160224	3,873381	4	140420	2	0	1	2	81	7	1	7	2	2	2	2	9	1	1	1		2	Robert-Koch-Institut, Fernsehen, Zeitungen	1	1		1		1		1	1	1	1		1					1	an vorschriften halten, abstand halten, keine menschengruppen aufsuchen	3		1	1	1	5	5	1
160225	3,873381	4	140420	2	2	3	1	36	8	1	7	3	1	4	4	3	4	1	5		3	internet, zeitung	1	1		1		1		2	1	1	1		2					1	so wenig wie möglich die Wohnung verlassen	3		1	1	1	1	1	1
160226	,831859	4	140420	2	1	1	2	77	8	1	7	3	2	1	1	1	5	3	3		2	fernsehen, Zeitung, Arzt	1	1		1		1		1	1	1	1		2					1	gehe nicht ausser Haus	3		2	5	2	3	4	2
160227	,254828	4	140420	2	1	3	2	60	8	1	7	5	1	2	2	4	3	2	4		2	Fernsehnachrichten; Internet	1	1		2		1		1	1	1	1		2					1	Mundschutz zum Einkaufen	2		2	1	1	2	2	1
160228	,217675	4	140420	2	1	1	2	81	8	1	7	5	2	1	1	4	1	1	2		3	NTV Stuttgarter Zeitung Internet	1	1		2		1		1	1	1	2		2					2		3		1	3	1	5	4	2
160229	,571505	4	140420	2	1	3	1	72	8	1	7	4	2	2	2	4	2	1	2		2	Fernsehen, Tageszeitung, Internet	1	1		1		1		2	1	1	1		1					1	Wir sind zu Hause geblieben, haben den Lieferservice genutzt und Kontakte vermieden.	3		1	3	2	2	3	2
160230	,254828	4	140420	2	1	3	1	53	8	1	6	4	1	1	1	3	2	1	5		3	Fernsehen, Internet ,Radio	1	1		2		1		2	1	1	1		2					2		3		2	3	3	1	3	3
160231	2,936558	4	140420	2	1	1	2	55	8	1	2	3	1	4	4	4	4	3	3		3	Fernsehen, Tagesschau, Landratsamt über Internet	1	1		9		1		2	1	1	1		2					1	zu Hause bleiben, Homeoffice	3		2	1	3	2	2	2
160232	,254828	4	140420	2	1	3	1	48	8	1	5	4	1	5	5	4	1	1	5		2	Zeitung, Internet, TV	1	1		2		1		2	1	1	2		2					2		4		3	4	3	4	1	1
160233	4,88775	4	140420	2	1	3	2	65	8	1	5	2	2	2	2	2	3	3	5		3	Radio, Fernsehen, Zeitung	1	1		1		1		1	1	1	1		2					1	nicht Enkel und Kinder beaufsichtigt, sondern Abstand	1		2	4	3	3	5	1
160234	,254828	4	140420	2	1	1	2	52	8	1	5	5	1	3	2	9	4	3	1		2	RKI, Berichte Virologe Drosten, Berichte Virologe Streek	1	1		1		1		1	1	1	1		1					1	In erster Linie desinfizieren, Masken und Handschuhe, Kleidung im Flur wechseln, und vor der Tür eine Matte mit Chlor zur Schuhdesinfektion.	1		5	1	3	1	5	1
160235	,230735	4	140420	2	1	3	1	72	8	1	5	5	2	1	1	3	3	1	3		3	fernsehen nachrichten spiegel	1	1		2		1		1	1	1	1		2					1	hygiene abstand	3		1	1	1	1	1	1
160236	1,841668	4	140420	2	1	2	1	73	8	1	6	5	2	2	2	3	1	1	2		3	Zeitung, Radio, Illustrierte	1	9		2		1		2	1	1	1		9					1	Kontaktsperren, Masken, Abstand halten,	4		3	3	1	1	1	1
160237	3,541538	4	140420	2	1	3	1	36	8	1	7	5	1	2	2	4	3	2	5		3	Internet, Zeitung	1	1		1		1		1	1	1	1		2					1	Abstand halten, soziale Kontakte reduzieren	2		3	1	1	1	1	1
160238	,232678	4	140420	2	1	3	1	54	8	1	7	5	1	2	2	4	2	3	4		2	Internet, Fernsehen, Arbeitgeber	1	1		1		1		1	1	1	1		2					1	Sauberkeit der Hände, soziale Distanz	1		1	1	1	2	2	1
160239	,216523	4	140420	2	2	2	2	40	8	1	7	3	1	3	2	3	1	1	2		2	Fernsehen, Radio, Internet	1	1		1		1		1	1	1	1		1					1	häufigere Händehygiene, weniger Einkaufen gehen, für Großeltern mit einkaufen	3		4	3	3	5	3	5
160240	,213144	4	140420	2	1	3	2	60	8	1	7	3	1	2	2	4	3	3	3		2	Fernsehen, internet Presse	1	1		1		1		1	1	1	1		1					1	halten uns an die Regeln, Handschuhe	3		3	1	9	4	5	3
160241	,254828	4	140420	2	0	1	1	63	8	1	7	5	2	2	2	3	2	2	9		2	Zeitung Internet	1	1		2		2		1	1	1	1		2					1	mehr Händewaschen, Infektionsmittel, den Empfehlungen gefolgt	3		2	1	1	3	4	2
160242	4,131318	4	140420	2	1	3	1	46	8	1	6	3	1	4	2	3	5	4	3		3	ARD , ZDF	1	1		2		1		1	1	1	2		2					1	Masken gekauft	3		1	1	2	3	5	3
160243	,313556	4	140420	2	1	3	2	22	8	1	6	4	2	5	5	1	1	1	2		3	Die Zeit, die Tagesschau.	1	1		1		1		1	1	1	1		2					1	Mundschutz zu tragen.	3		1	2	1	1	2	1
160244	,254828	4	140420	2	1	3	1	60	8	1	6	5	1	2	2	4	2	1	4		2	Fernsehen, Internet	1	1		1		1		2	1	1	1		2					1	Maßnahmen werden befolgt	5		1	2	1	1	1	1
160245	1,642699	4	140420	2	1	3	1	26	8	1	7	4	2	5	5	4	2	1	4		2	internet, familie, fernsehen	1	1		1		1		1	1	1	1		2					2		3		3	1	1	1	2	2
160246	,254828	4	140420	2	1	3	1	74	8	1	7	5	2	1	1	3	1	1	2		2	Fernsehen, Smartphone	1	1		1		1		1	1	1	1		1					1	Mund und Nasenschutz, Vorschriften- wie Abstand halten	3		2	9	2	3	1	3
160247	1,329336	4	140420	2	1	1	1	67	8	1	7	3	2	3	2	2	5	1	5		2	Medien, Google.	1	1		9		1		1	1	1	1		1					1	Weniger Kontakt, Distanz, Mundschutz, Handschuhe.	2		3	1	3	3	3	4
160248	,254828	4	140420	2	2	3	2	68	8	1	7	3	2	1	1	1	4	4	3		2	Fernsehen und Internet	1	1		1		1		1	1	1	1		1					1	an Isolation gehalten, Händewaschen, Hygiene	3		1	2	2	3	3	3
160249	1,844484	4	140420	2	1	3	2	27	8	1	3	4	2	2	2	1	2	1	5		2	Das öffentlich, rechtliche Fernsehen und die Online Auftritte der öfftlich Rechtlichen sowie Facebook.	1	1		1		1		2	1	1	1		9					1	Abstand einhalten	2		1	1	1	1	1	1
160250	3,873381	4	140420	2	1	3	1	49	8	1	6	2	1	1	1	2	4	2	1		2	Fernsehen,Radio,Internet	1	1		2		1		1	1	1	1		2					1	Mundschutz,Desinfektionsmittel und Hände waschen	4		2	3	2	4	2	2
160251	,21199	4	140420	2	1	3	2	72	8	1	5	4	2	2	2	2	1	1	3		3	Fernsehen	2	1		2		1		2	1	1	2		2					1	Weitgehend zu Hause zu bleiben	1		1	3	1	1	3	1
160252	,254828	4	140420	2	1	1	2	66	8	1	6	5	2	1	1	3	5	2	3		2	Tageszeitung, Fernsehen, Internet	1	1		1		1		1	1	1	1		1					1	vorgegebenen Beschränkungen gehalten	3		1	1	2	4	3	1
160253	4,779881	4	140420	2	1	3	1	70	8	1	6	3	2	1	1	2	2	3	5		2	tv, printmedien,	1	1		1		1		1	1	1	1		1					1	Mundschutz, Handwaschen	3		4	3	3	4	5	4
160254	3,873381	4	140420	2	1	1	2	25	8	1	3	3	1	5	5	4	3	2	5		2	Zeitung, TV Internet	1	1		2		1		1	1	1	1		2					2		3		2	1	1	2	4	2
160255	,206061	4	140420	2	1	3	1	82	8	1	3	5	2	1	1	9	2	3	3		3	Fernsehen	2	2		2		2		2	2	2	2		2					1	Fernhalten von größeren Menschenansammlungen	4		2	1	2	1	3	1
160256	3,873381	4	140420	2	3	2	2	54	8	1	4	3	1	3	3	2	3	3	2		3	Internet, Fernsehen und Radio	1	1		2		2		1	1	1	2		2					1	Mundschutz und Handschuhe und Desinfektionsmittel auf der Arbeit, privat: Hände waschen.	2		1	1	2	3	3	1
160257	3,523432	4	140420	2	1	1	2	55	8	1	4	3	1	2	1	2	1	1	2		3	Internet sostige Ärzte	2	2		2		9		2	2	2	2		2					1	Ernährung	5		2	1	1	5	1	3
160258	,254828	4	140420	2	1	3	1	45	9	1	6	5	1	1	1	3	3	3	4		2	Internet, Zeitungsverlage und öffentlicht-rechtliche Fernsehsender	1	1		1		1		1	1	1	1		1					1	Home-office, Abstand halten	4		3	1	3	3	3	3
160259	,444271	4	140420	2	1	3	1	24	9	1	7	3	1	2	2	4	5	1	5		3	print tv internet	1	1		1		1		1	1	1	1		1					2		1		5	1	1	5	5	1
160260	,254828	4	140420	2	1	1	1	71	9	1	7	4	2	2	2	4	5	1	5		2	Zeitung und Fernsehen	1	1		1		1		1	1	1	1		1					2		3		1	3	1	1	1	2
160261	,254828	4	140420	2	1	3	2	37	9	1	7	4	1	3	2	4	3	1	5		2	Fernsehen, Podcast, Internet	1	1		1		1		1	1	1	1		1					1	Mund und Nasenschutz, Desinfektion, Abstandsregel	3		3	2	1	3	3	1
160262	,254828	4	140420	2	1	1	2	67	9	1	7	3	2	1	1	9	3	2	5		2	TV, Internet, Printzeitungen	1	1		1		1		1	1	1	1		1					1	Mundschutz, für mich wird von der Familie eingekauft, ich treffe niemanden außerhalb meines Haushaltes	2		1	1	1	2	2	1
160263	,213797	4	140420	2	1	3	2	50	9	1	7	4	2	2	2	4	1	1	2		3	TV, Radio,Internet	2	2		2		2		2	2	1	2		2					1	meiner Mutter Maske besorgt, für mich selbst keine Maßnahmen	1		3	1	1	3	2	4
160264	,254828	4	140420	2	1	1	2	74	9	1	7	5	2	1	1	9	2	2	2		2	Fernsehen, Tageszeitung, Fachzeitschriften	1	1		1		1		1	1	1	2		1					1	Regelmässiges Gurgeln	5		2	5	2	4	3	3
160265	,254828	4	140420	2	1	3	2	43	9	1	7	5	1	4	2	4	4	3	5		2	Internet, Radio, NTV	1	1		2		1		2	1	1	1		1					1	Mitte Februar Masken, FFP2-Masken, Händewaschen, Abstand halten	3		1	1	1	4	4	4
160266	1,43317	4	140420	2	1	3	1	14	9	1	7	1	2	4	3	9	4	3	5		2	Fernsehen, Tagesschau, Internet, nicht suchend, was vorgeschlagen wird, lese Zeitung.	1	1		1		1		1	1	1	2		1					1	Vorrat Bohnen, nicht ganz, etwas kleinerer Vorrat.	4		1	1	2	2	4	3
160267	,254828	4	140420	2	0	1	2	62	9	1	7	3	1	1	1	9	1	1	1		3	Radio, Tv	2	1		2		1		2	1	1	1		2					2		3		1	1	1	1	1	1
160268	,254828	4	140420	2	1	3	1	30	9	1	7	3	1	4	2	3	3	2	5		2	Fernseher und Internet.	1	1		1		1		1	1	1	1		1					1	Die Maßnahmen einzuhalten, die vom Staat vorgegeben sind.	4		2	3	2	2	4	2
160269	,254828	4	140420	2	1	1	2	65	9	1	7	2	1	1	1	1	5	4	3		2	Fernsehen	1	1		1		1		1	1	1	1		1					1	zu Hause geblieben, nur rausgegangen, wenn erforderlich war	1		3	4	1	3	1	1
160270	,254828	4	140420	2	2	3	1	43	9	1	7	5	1	2	2	4	1	3	5		2	Webcast RKI, Tagesschau , Homepage Joans Hopkins	1	1		1		1		1	1	2	1		1					1	Mundschutz	4		1	1	1	3	1	1
160271	,254828	4	140420	2	1	3	2	31	9	1	7	5	1	2	2	4	4	2	3		2	internet printmedien	1	1		1		1		2	1	1	1		1					1	ich besuche meine älteren verwanten nicht mehr mundschutz für die öffentlichen verkehrsmittel und einkäufe	1		1	1	1	4	2	5
160272	,463351	4	140420	2	1	1	2	76	9	1	7	2	2	1	1	9	9	3	9		2	TV und Radio	1	1		1		1		1	1	1	1		1					1	nicht mit anderen Leuten treffen, nicht so oft raus gehen	1		1	1	1	1	9	1
160273	,254828	4	140420	2	1	1	2	63	9	1	6	4	2	2	2	2	3	9	3		2	Fernseher	1	1		1		1		1	1	1	1		2					1	Mundmasken, Desinktionsmittel, ich hab genug Klopapier und eine kleinen Vorrat angelegt	1		4	2	3	5	2	2
160274	1,009014	4	140420	2	1	3	1	57	9	1	4	2	1	2	2	3	3	1	3		3	Fernsehen, Internet	1	1		2		1		1	1	1	1		1					2		1		1	1	2	4	1	3
160275	,254828	4	140420	2	1	3	2	66	9	1	7	3	1	2	2	4	3	2	4		2	Tageszeitung, Nachrichten im Fernsehen (Erstes oder Zweites Programm) und Radio	1	1		1		1		1	1	1	1		1					1	Mundschutz nähen und an die Vorgaben halten.	4		2	1	9	9	3	1
160276	,254828	4	140420	2	2	3	2	50	9	1	7	4	1	1	1	2	5	1	3		9	Fernsehen (Tagesschau, Welt)	1	1		2		1		1	1	1	1		1					1	Mundschutzmasken, große Packung Einweghandschuhe,	3		2	2	3	4	4	3
160277	3,873381	4	140420	2	2	3	1	43	9	1	7	2	1	3	3	4	1	3	5		2	Internet, Tageszeitung	1	1		1		1		1	1	1	1		1					1	Homeoffice	5		1	1	1	1	3	1
160278	,254828	4	140420	2	1	2	1	51	9	1	7	5	1	2	2	4	3	2	5		2	Zeitung, Internet, Öffentlich-rechtlichen TV	1	1		1		1		1	1	1	1		1					1	weniger Kontak, keine Reisen, kein coocooning, wenig Aussenkontakt	2		2	1	1	1	2	1
160279	,254828	4	140420	2	1	3	1	56	9	1	2	3	1	1	1	1	5	4	3		2	Fernsehen internet Handy	1	1		1		1		1	1	1	1		1					1	lebe allein hände wqaschen häufig , mundschutz	5		5	5	1	3	5	1
160280	,254828	4	140420	2	2	3	2	38	9	1	7	5	1	3	2	4	4	3	5		3	Internet,Zeitungen,Fernsehen	1	1		1		1		1	1	1	1		1					2		3		1	1	1	2	2	2
160281	,254828	4	140420	2	1	3	2	60	9	1	7	3	1	3	3	4	2	1	1		3	Tv, Internet, Handy , Radio	1	1		2		1		1	1	1	1		2					1	ständiges Hände waschen, Abstand halten,	3		1	1	2	1	1	2
160282	,254828	4	140420	2	1	3	2	39	9	1	7	5	1	2	1	9	3	1	5		3	Internet, TV	1	1		2		1		1	1	1	2		2					1	Kontaktverbot eingehalten	3		1	1	2	1	2	3
160283	,254828	4	140420	2	1	3	2	74	9	1	7	5	1	2	2	9	2	1	1		3	Nachrichten im Fernsehen, Infos einholen über Zeitungen (Süddeutsche und Frankfurter Allgemeine), Gespräche	1	1		1		9		1	1	1	2		2					1	Tragen von Maske und Mundschutz beim Einkaufen. Öfters Hände waschen. Beim Kontakt mit Menschen auf Distanz gehen. Unterwegs (z.B. beim Einkaufen) Handschuhe tragen.	4		1	3	1	3	3	1
160284	,213797	4	140420	2	1	3	2	57	9	1	7	4	2	2	2	4	3	1	5		2	Zdf App, Fernsehen, Nachrichten, Internet.	1	1		1		1		1	1	1	1		1					1	Kein Kontakt zu den Enkelkindern oder eigenen Kindern, nicht einspringen, Urlaub abgesagt, mehere Einladungen abgesagt, Mann hat Homeoffice.	2		2	3	4	5	2	4
160285	2,296396	4	140420	2	1	3	1	74	9	1	7	2	2	2	2	3	1	1	1		3	Fernsehen, Verschiedene Zeitungen, Internet	2	1		2		1		2	1	1	1		2					1	Keinen Kontakt zu anderen Personen, also in der Öffentlichleit (fremde Personen)	4		1	1	1	1	1	1
160286	,463351	4	140420	2	1	1	2	72	9	1	7	2	2	1	1	1	5	3	5		2	Fernsehen und Radio	1	1		1		1		1	1	1	1		1					1	Mundschutz, häufiges Händewaschen.	3		3	2	3	3	4	5
160287	,254828	4	140420	2	1	2	1	49	9	1	7	5	1	5	3	4	3	2	5		2	Süddeutsche Zeitung, Internet, Nachrichten im Fernsehen	1	1		1		1		1	1	1	1		1					1	Mundschutz, Kontaktverbot, Homeoffice, häufigeres Händewaschen, Handschuhe tragen	2		1	1	1	2	2	2
160288	,254828	4	140420	2	1	3	1	67	9	1	7	5	2	2	2	3	3	5	3		2	Zeitung , Fersehen, Intern.	1	1		1		1		1	1	1	1		1					1	Reisen abgesagt,	4		2	2	2	3	4	1
160289	,254828	4	140420	2	1	1	2	62	9	1	3	2	1	1	1	3	1	1	1		2	Fernsehen, Radio, Internet	1	1		2		1		1	1	1	2		2					2		5		1	1	3	5	5	3
160290	,254828	4	140420	2	1	3	2	50	9	1	4	3	1	2	2	2	3	1	5		2	Internet, Zeitung, Fersehen	1	1		2		1		1	1	1	1		1					2		2		3	1	1	1	4	1
160291	,254828	4	140420	2	1	3	2	70	9	1	6	3	1	1	1	3	5	2	5		2	Radio fernsehen Internet	1	1		1		1		1	1	1	1		1					1	meine Tochter kauf für mich ein , spazieren nur eine Stunde , mundschutz tragen .	4		3	1	3	5	3	3
160292	,254828	4	140420	2	1	3	2	68	9	1	3	5	2	1	1	3	5	5	5		2	Fernsehen, Tablet youtube	1	1		1		1		1	1	1	1		1					1	Hatte mit Abstand Kontakt zum Sohn.	3		1	4	2	3	2	3
160293	,508589	4	140420	2	1	1	2	24	9	1	6	5	2	3	3	9	1	1	5		2	Tagesthemen, RKI, zeitungen	1	1		1		1		1	1	1	1		1					1	beschränkungen einhalten, hände desinfizieren, handschuhe, kein kontakt zu Risikogruppen	4		1	1	1	1	5	1
160294	3,873381	4	140420	2	1	2	1	59	9	1	3	2	1	2	2	9	3	2	3		2	Zeitung, Internet, Fernsehen	1	1		1		1		1	1	1	1		2					1	'Den Schutz zu befolgen wie angeordnet aber keine zusätzlichen Maßnahmen.'	5		3	3	2	5	5	5
160295	,254828	4	140420	2	1	3	2	56	9	1	4	4	1	4	4	3	5	2	5		2	Fernsehen Radio Internet	1	1		1		1		1	1	1	1		1					1	Kontaktverbot halten wir ein	3		1	1	1	2	2	1
160296	,254828	4	140420	2	1	1	1	66	9	1	6	2	2	1	1	9	3	1	5		2	Zeitung,TV,pers. gespräche.	1	1		2		1		1	1	1	1		2					1	an Vorschriften der Regierung halten.	3		3	2	2	3	3	1
160297	,254828	4	140420	2	1	1	2	76	9	1	6	4	2	1	1	9	2	1	1		2	Radio Fernsehen Internet	1	1		1		1		2	1	1	1		2					2		3		2	1	1	3	3	2
160298	,254828	4	140420	2	1	1	2	72	9	1	6	2	2	1	1	1	4	4	5		2	Fernsehen, Radio , Tageszeitujng	1	1		1		1		1	1	1	1		1					1	meide Kontakte	3		2	9	3	3	3	3
160299	,254828	4	140420	2	1	3	1	58	9	1	3	4	1	2	2	3	2	3	5		2	Zeitung, Fernsehne, Internet	1	1		1		1		1	1	1	1		1					2		2		1	1	1	2	1	1
160300	,57664	4	140420	2	1	2	1	42	9	1	6	3	1	3	2	4	1	4	9		2	Radio und Internet	1	1		2		1		1	1	9	1		9					1	kleines Kind nicht mit zum Einkaufen nehmen, Abstand halten, immer Einkaufswagen nehmen	1		1	4	1	1	1	1
160301	,421152	4	140420	2	1	1	2	71	9	1	6	2	2	2	2	9	3	2	4		2	Fernsehen, Zeitung, Radio	1	1		1		1		1	1	1	1		1					1	Ich habe keinen Besuch mehr empfangen. Ich habe Abstand zu anderen Menschen genommen. Ich bin seltener einkaufen gegangen.	3		3	1	2	3	3	2
160302	,254828	4	140420	2	1	2	2	47	9	1	6	3	1	2	2	4	2	2	3		2	TV, Internet, Zeitung	1	1		1		1		1	1	1	1		1					1	Schutzmasken, keine Teilnahme an Gruppenveranstalungen, Meiden von Personenansammlungen	2		2	3	2	3	4	1
160303	,254828	4	140420	2	1	1	2	81	9	1	6	5	2	1	1	3	5	3	4		2	Radio, Fernsehen	1	1		1		1		1	1	1	1		1					1	bleibe zu Hause, verzichte auf persönliche Kontakte	2		1	2	2	1	3	2
160304	2,02657	4	140420	2	1	1	2	71	9	1	3	2	2	1	1	1	3	5	5		2	Fernsehen	1	1		1		1		1	1	2	1		1					2		5		1	1	1	1	1	1
160305	,254828	4	140420	2	1	2	2	80	9	1	5	4	2	2	2	9	4	1	1		2	Zeitung, Radio und Fernsehen	1	1		2		1		2	1	1	1		1					2		4		5	1	1	1	1	5
160306	1,021991	4	140420	2	1	3	1	70	9	1	4	2	2	2	2	4	2	2	2		3	Tageszeitung, Radio und TV	1	2		2		2		2	2	2	1		2					2		1		1	1	1	1	1	1
160307	,254828	4	140420	2	1	1	2	65	9	1	7	5	1	2	2	3	4	3	4		2	Fernsehen, Internet, Tageszeitung	1	1		1		1		1	1	1	1		1					2		2		1	1	1	3	3	1
160308	4,873626	4	140420	2	1	1	2	15	9	1	7	1	2	2	2	9	4	3	5		2	Radio, Nachrichten im Internet und im TV	1	1		1		1		1	1	1	1		2					1	bleiben zu Hause	2		4	1	1	4	5	5
160309	,804043	4	140420	2	2	1	1	67	9	1	7	2	2	1	1	9	2	2	2		3	Internet, Radio	9	1		2		1		1	1	1	2		1					1	Zuhause bleiben, alles desinfizieren.	4		2	1	1	1	3	1
160310	,254828	4	140420	2	1	3	1	57	9	1	7	4	1	2	2	4	4	2	5		2	TV	1	1		1		1		1	1	1	1		1					1	Kontaktverbote einhalten	5		2	3	3	3	3	3
160311	1,826315	4	140420	2	1	3	2	67	9	1	4	2	2	2	2	1	5	3	5		2	Fernsehen, Internet	1	1		1		1		1	1	1	1		1					1	halte mich an Ausgangsregeln, persönliche Kontakte eingaschränkt	5		2	1	2	2	2	2
160312	,254828	4	140420	2	1	3	2	51	9	1	4	3	1	3	3	2	3	2	3		2	internet, videotext und tv	1	1		1		1		1	1	1	1		1					1	handschuhe beim einkaufen, hände waschen, besonders nach dem einkaufen, abstand halten	3		3	1	1	5	3	3
160313	,254828	4	140420	2	1	1	2	40	9	1	7	5	1	2	2	2	3	3	4		3	TV	1	1		1		1		1	1	1	2		2					1	ich bleibe und sehe niemanden, Sachen vor benutzung waschen, Reinlichkeit, Hände waschen	4		3	1	2	4	3	1
160314	4,330172	4	140420	2	1	3	1	67	9	1	7	2	2	2	2	2	1	1	1		3	Fernsehen, Radio, Zeitung	1	1		1		1		1	1	1	1		1					1	Wir besuchen nicht die Enkel und die kommen auch nicht zu uns.	2		1	1	1	1	3	1
160315	2,379636	4	140420	2	1	1	2	53	9	1	4	2	1	2	2	9	2	2	3		3	Fernsehen, Radio, Internet	1	1		1		1		1	1	1	1		1					2		2		3	5	2	3	5	2
160316	,254828	4	140420	2	1	3	1	63	9	1	5	4	1	3	3	2	4	3	3		3	Zeitung, Fernsehen	1	2		2		9		1	1	1	1		1					1	Händewaschen	3		3	1	1	2	2	1
160317	,254828	4	140420	2	1	3	2	52	9	1	6	3	1	2	2	9	3	2	3		2	Radio; Fernsehen; Internet	1	1		2		1		1	1	1	1		2					2		2		2	2	2	3	3	2
160318	,254828	4	140420	2	1	3	1	57	9	1	6	2	1	2	2	3	1	1	1		3	Internet	2	2		2		1		2	2	2	2		2					2		1		1	1	1	1	1	1
160319	,223949	4	140420	2	1	3	2	51	9	1	6	2	1	2	2	2	1	1	1		2	Radio, Fernsehen, Internet	1	1		1		1		1	1	1	1		1					1	Häufiges Händewaschen, nur einmal in der Woche einkaufen. Kundenaußenweg gehen im Supermarkt. Auf jeden Fall gut Abstand zu den Menschen halten (aus Schutzgründen). Viel zu Hause bleiben, außer man muss zu seiner Arbeitsstelle. Kontakt zu vielen Menschen vermeiden.	4		3	5	1	2	2	2
160320	,254828	4	140420	2	2	3	1	57	9	1	4	3	1	1	1	2	5	4	4		2	Internet,Fernsehen	1	1		2		1		1	1	1	1		1					1	gehe nicht aus dem Haus und nicht zur Arbeit bekomme Betreuung durch meinen Arzt	2		3	3	2	4	4	5
160321	,254828	4	140420	2	1	3	2	53	9	1	4	3	1	3	3	9	1	1	1		3	Internet und heutejournal	1	2		2		1		1	1	1	1		1					1	Ausgangsbeschränkungen und das Geschäft geschlossen.	4		1	1	1	1	1	1
160322	,254828	4	140420	2	1	1	2	55	9	1	6	3	2	1	1	2	2	2	3		2	Fernsehen, Zeitung	1	1		1		1		1	1	1	1		1					1	Mundschutz, Hände waschen	3		3	2	2	4	3	5
160323	,254828	4	140420	2	1	3	1	52	9	1	6	2	1	2	2	3	3	2	3		2	Zeitung, Radio, Fernsehen	1	1		1		1		1	1	1	1		2					1	Hände waschen, Kontakt zu anderen Personen meiden.	3		3	3	3	3	4	4
160324	,254828	4	140420	2	1	3	1	38	9	1	6	3	1	4	2	4	4	3	5		3	Internet, Fernsehen, Radio	1	1		1		1		1	1	1	1		2					1	Masken und Desinfektionsmittel, größere Gruppen von Menschen vermeiden , Einkäufe alleine erledigen.	3		5	1	2	5	5	5
160325	,254828	4	140420	2	1	2	1	40	9	1	6	4	1	2	2	3	4	4	2		2	Internetauftritt von 'Welt' (TV auf dem Smartphone); Radionachrichten	1	1		1		1		1	1	1	1		1					1	Habe Lebensmittel besorgt wie vom Zivil- und Katastrophenschutz vorgegeben	4		2	2	1	1	5	1
160326	,254828	4	140420	2	1	3	2	58	9	1	7	5	1	3	3	4	3	3	3		3	auf der arbeit im labor nachrichten im fernsehen zeitungen	1	1		2		1		1	1	1	1		1					1	ausgerüstet desinf mundschutz	5		1	1	2	2	3	2
160327	,322786	4	140420	2	1	3	2	63	9	1	7	2	2	1	1	1	5	2	3		2	Fernsehen Internet	1	1		1		1		1	1	1	1		1					1	maske handschuhe infiziert hände waschen	3		5	1	3	1	5	2
160328	,254828	4	140420	2	1	3	1	78	9	1	7	5	2	2	2	4	4	2	5		2	Fernsehen, Radio,Internet	1	1		1		1		1	1	1	1		1					1	Wir haben uns selber Masken genäht, haben Familientreffen vermieden, also wir haben uns an die verordneten Maßnahmen gehalten.	3		1	3	1	4	2	1
160329	,254828	4	140420	2	0	1	2	78	9	1	7	3	2	2	2	4	4	3	4		2	I-Pad, Zeitung, Fernsehen	1	1		2		1		1	1	1	1		1					1	Daheim geblieben, Mundschutz beim Einkaufen getragen, Hände gewaschen	5		3	1	1	1	1	1
160330	1,021991	4	140420	2	1	3	1	70	9	1	4	2	2	2	2	9	3	2	3		1	Fernsehen Internet Zeitung	2	2		2		9		2	1	2	1		2					1	Masken werden genäht, Imunsystem wird gestärkt	3		1	1	3	1	1	3
160331	2,543254	4	140420	2	1	1	1	76	9	1	5	2	2	2	2	2	4	2	3		3	Zeitung,TV.	1	1		2		1		1	1	1	1		1					2		3		2	3	2	2	2	2
160332	,216758	4	140420	2	1	2	2	63	10	1	6	3	2	2	2	2	2	1	3		2	Tageszeitung, Nachrichten im TV	1	1		1		1		1	1	1	1		1					1	wir bleiben zu Hause.	4		1	1	3	5	4	3
160333	1,130371	4	140420	2	1	1	1	81	10	1	6	2	2	2	2	9	5	3	5		2	fernsehen und Radio	1	1		1		1		2	1	1	1		1					1	Hände waschen, kein ausgang, nur im Notfall einkaufen, einmal die woche, Abstand halten	2		2	1	2	2	1	1
160334	,44633	4	140420	2	1	2	1	62	10	1	6	2	1	2	2	4	2	3	1		3	Internet, Fernsehen und Radio	2	1		2		1		1	1	1	2		2					2		5		3	1	1	1	3	1
160335	,254828	4	140420	2	1	3	2	65	10	1	6	4	2	3	3	4	3	4	5		2	Internet, TV	1	1		1		1		1	1	1	1		1					1	Desinfektionsmittel, Mundschutz besorgt und verwendet	2		5	1	1	1	3	1
160336	,254828	4	140420	2	1	3	1	39	10	1	4	5	1	2	2	4	3	3	4		3	große Zeitungen (Süddeutsche, FAZ, Zeit), verlinkte Artikel (nur mit Skepsis allerdings)	1	1		1		1		1	1	1	1		2					1	einkaufen aufppasee, home office, abstand halten, hande waschen	3		4	1	2	3	3	3
160337	1,613392	4	140420	2	1	3	2	59	11	1	7	5	1	1	1	3	1	1	5		3	Internet, Fernsehen	2	2		2		2		2	2	1	2		2					2		5		1	1	1	3	1	5
160338	,2216	4	140420	2	2	2	2	73	11	1	7	2	2	1	1	1	1	1	1		2	Fernsehen, Radio	1	1		1		1		1	1	1	1		1					2		5		1	1	1	9	9	1
160339	,254828	4	140420	2	2	2	1	75	11	1	7	5	2	1	1	2	3	1	2		2	TV, Internet, Tageszeitung	1	1		1		1		1	1	1	1		1					1	Masken tragen und Abstand halten	4		2	1	1	4	3	4
160340	,254828	4	140420	2	1	3	1	82	11	1	7	3	2	1	1	2	5	3	5		2	TV, Internet	2	2		2		1		1	1	1	1		1					1	An die Vorgaben gehalten	3		3	1	1	3	1	3
160341	,254828	4	140420	2	1	3	2	76	11	1	7	3	2	2	2	9	1	1	1		2	Nachrichten im Radio und Fernsehen	1	1		1		1		1	1	1	1		1					1	Abstand halten, wir besuchen uns nicht und der Einkauf wird vor die Tür gestellt	5		1	1	1	5	5	5
160342	,254828	4	140420	2	1	1	2	83	11	1	7	5	2	1	1	2	5	2	4		9	Fernsehen, Verwandtschaft in der Bundespolizei,	1	1		1		1		1	1	1	1		2					1	mit den Kindern nur telefonischen Kontakt, Mundschutz, Desinfektionsspray, und bekomme Einkaufsware geliefert,	3		3	9	3	3	9	9
160343	2,969891	4	140420	2	1	2	2	70	11	1	7	2	2	2	2	3	5	5	5		3	Internet, Fernsehen	1	1		1		1		1	1	1	1		1					1	habe Kontakte eingeschränkt	2		1	2	2	2	2	2
160344	2,302471	4	140420	2	1	3	1	67	11	1	7	3	2	2	2	3	1	1	1		2	Fernsehen	1	1		1		1		1	1	1	2		1					1	an die Regeln gehalten,	5		3	1	1	3	5	1
160345	,96998	4	140420	2	1	3	2	33	11	1	7	5	1	2	2	4	2	2	4		2	fernsehen,Tageszeitungen,Internet	1	1		1		1		2	1	1	1		2					2		4		2	1	1	3	4	4
160346	,254828	4	140420	2	1	3	1	71	11	2	7	4	2	2	2	4	5	3	5		2	Fernsehen zeitung	1	1		1		1		1	1	1	1		1					1	Masken ,infektionsmittwel hände Waschen	3		1	1	2	5	3	1
160347	,254828	4	140420	2	1	3	1	44	11	2	7	4	1	5	3	4	2	5	5		2	Internet, Zageszeitung und Radio	2	2		2		1		2	1	1	2		2					1	Verhaltensregeln beachtet, kontakte vermieden insbesondere bei Ältern, Atemschutzmasken waren vorhanden; Hygiene	3		1	9	1	1	1	1
160348	2,763511	4	140420	2	1	1	1	15	11	2	7	3	2	5	5	9	3	2	5		3	Internet,	1	1		1		1		1	1	1	1		1					2		1		1	1	3	1	5	4
160349	,254828	4	140420	2	1	3	2	46	11	2	7	5	1	4	4	4	3	3	4		2	Fernsehen, Internet, Radio	1	1		1		1		1	1	1	1		1					1	gehe nicht mehr raus, bleiben im Garten, keinen Aussen kontakt, homeoffice, 1 x in der Woche Einkaufen.	2		1	1	1	1	1	1
160350	,215207	4	140420	2	1	3	2	48	11	2	7	5	1	2	2	2	2	2	4		2	TV, Zeitung, Internet	1	1		1		1		1	1	1	2		1					1	Desinfektionsspray benutzen	5		1	1	1	1	1	1
160351	,254828	4	140420	2	1	3	2	32	11	2	7	5	1	2	2	2	2	2	3		2	öffentlich rechtliche Sender Hauptsächlich ARD mehr als ZDF, Zeit und Süddeutsche, und Podcasts	1	1		1		1		1	1	1	1		1					1	Man hält sich zu hause auf und erledigt nur das Nötigste draußen.	4		1	2	1	3	2	2
160352	,254828	4	140420	2	1	3	1	34	11	2	7	5	1	2	2	4	2	2	4		2	Die Zeit, RBB,	1	1		1		1		1	1	1	1		1					1	Ich gehe nicht allzuviel vor die Tür.	4		3	1	1	3	3	2
160353	,254828	4	140420	2	2	3	1	16	11	2	7	1	2	5	4	9	9	1	1		3	Fernsehen, Internet, Radio	1	1		1		1		1	1	1	1		1					1	Keinen Kontakt zu anderen Personen, bleiben alle zu Hause	5		5	5	3	5	3	1
160354	,254828	4	140420	2	1	1	2	59	11	2	7	4	1	1	1	2	2	3	2		2	Radio Fernsehen & Internet	1	1		1		1		1	1	1	1		2					1	Atemschutzmaske, Abstand halten, mehr Händewaschen	2		1	1	1	2	3	2
160355	1,721083	4	140420	2	1	1	2	57	11	2	7	3	1	4	4	4	2	1	3		2	Handy Nachrichten, Google Nachrichten, spezielle Internetseiten	1	1		1		1		1	1	1	1		1					1	Hygienemassnahmen , Bekanntschaften und Kontakte meiden soweit es möglich ist	1		5	2	2	3	5	5
160356	,254828	4	140420	2	2	3	2	58	12	2	5	5	1	2	2	4	3	3	5		3	Internet, Rundfunk, Fernsehen und Zeitung	1	1		2		1		1	1	1	1		2					1	Ich halte mich an die angegebenen Regeln. Habe aber keine besonderen Maßnahmen darüber hinaus getroffen.	3		1	1	1	3	1	1
160357	,860269	4	140420	2	1	3	1	67	12	2	7	5	1	2	2	9	2	1	3		2	Fernsehen und Internet.	1	1		2		1		1	1	1	1		2					1	Maske und Handschuhe in der Öffentlichkeit.	4		1	1	1	3	2	2
160358	,254828	4	140420	2	2	2	1	55	12	2	7	5	1	2	2	4	4	3	5		2	Fernsehen, Internet, Radio	1	1		1		1		1	1	1	1		2					2		3		1	2	3	3	2	3
160359	,212145	4	140420	2	1	3	1	64	12	2	7	5	1	1	1	2	1	1	5		2	Internet	2	1		1		1		1	1	1	1		1					1	Kontakte eingeschränkt.	3		1	1	1	1	1	1
160360	,254828	4	140420	2	1	1	2	73	12	2	4	3	2	1	1	1	4	2	5		2	Fernsehen, Zeitungen	1	1		1		1		1	1	1	1		1					1	Ich benutze Desinfektionsspray und lasse meinen Einkauf von meinem Nachbarn erledigen bzw. er hat sich angeboten. Atemschutzmasken sind leider schlecht zu bekommen.	3		1	1	1	2	1	1
160361	,254828	4	140420	2	1	3	2	69	12	2	7	5	1	2	2	4	3	4	4		2	Internet, Fernsehen, Radio	1	1		1		1		1	1	1	1		2					1	Desinfektionsmittel, Gesichtsmaske, Handschuhe	3		1	2	1	1	2	1
160362	,254828	4	140420	2	1	3	1	80	12	2	7	5	2	2	2	4	3	4	3		3	TV	2	2		2		2		1	2	2	2		2					2		2		2	2	1	1	1	1
160363	,222731	4	140420	2	1	2	2	75	12	2	3	5	2	1	1	3	1	1	5		2	Fernsehen, Presse,	1	1		1		1		1	1	1	1		1					2		3		1	1	1	1	1	1
160364	3,604545	4	140420	2	1	3	2	56	12	2	6	3	1	3	3	4	2	1	4		3	Internet, Zeitung, Fernsehen	1	1		1		1		1	1	2	1		9					1	regelmäßiges desinfizieren der Hände, Kontakte vermeiden, Mundschutz tragen,	3		3	1	1	1	5	1
160365	,254828	4	140420	2	1	3	1	69	12	2	7	5	2	2	2	3	2	2	2		2	Fernsehen, Smartphone.	1	1		1		1		1	1	1	1		1					2		4		1	1	1	9	9	9
160366	1,050442	4	140420	2	1	2	2	67	12	2	2	4	2	1	1	1	3	2	3		3	tv, radio und internet	1	2		2		1		1	1	1	2		2					1	hält sich an die kontakt regeln	3		2	3	1	4	3	1
160367	,95144	4	140420	2	1	3	1	71	13	2	4	5	2	2	2	2	1	2	5		3	tageszeitung, tv, radio	1	1		1		1		1	1	1	1		1					1	abstand wird eingehalten, nur haus veralssen um einzukaufen oder spaz. zu gehen	3		2	1	1	1	3	1
160368	,33535	4	140420	2	1	1	2	67	13	2	3	3	2	2	2	2	1	1	1		2	Fernsehen,Radio und Internet	1	1		1		1		1	1	1	1		1					1	Alleine einkaufen gehen,nur telefonieren und keine Familienfeiern	4		1	1	1	2	3	1
160369	,254828	4	140420	2	2	3	2	58	13	2	6	5	1	2	2	4	2	1	3		2	Zeitungen (auch online), Fernsehen, Radio	1	1		1		1		1	1	1	1		1					1	Einhalten sämtlicher Bestimmungen, es geht nur eine Person einkaufen kurz und nicht weit weg, Hände waschen, möglichst keinen Kontakt zu anderen Personen	4		2	2	3	4	3	4
160370	,955693	4	140420	2	1	3	1	69	13	2	5	5	2	2	2	2	3	1	5		2	Fernsehen, Zeitung, Internet	1	1		1		1		1	1	1	1		2					2		5		1	1	1	1	1	1
160371	3,582974	4	140420	2	1	1	1	59	13	2	4	3	1	1	1	1	4	4	5		2	- Zeitung , Fernsehen (NDR)	1	1		9		1		1	1	1	1		2					1	Zu Hause bleiben, nur für die Arbeit rausgehen	1		4	3	2	2	3	4
160372	,254828	4	140420	2	1	3	1	43	14	2	6	5	1	4	2	4	2	2	5		2	Internet, Tageszeitung, Fernsehen	1	1		2		1		1	1	1	1		2					1	Desinfizieren, Abstandsregelung, Händewaschen	1		1	1	2	4	5	1
160373	1,902895	4	140420	2	1	3	1	50	14	2	6	3	1	3	2	3	2	2	2		9	Radio, Internet, Fernsehen	2	1		2		1		1	1	1	2		1					1	Ich habe Desinfektionsmittel gekauft und wasche mir die Hände	1		3	9	3	9	5	3
160374	,254828	4	140420	2	1	1	2	69	14	2	2	5	1	2	2	3	2	2	4		2	Fernsehen, Radio	1	1		1		1		1	1	1	1		1					2		4		1	1	1	1	1	1
160375	,254828	4	140420	2	1	3	2	54	14	2	3	5	1	1	1	3	1	1	1		3	Fernsehen	1	1		1		1		1	2	1	2		2					2		5		1	1	1	1	3	1
160376	1,055077	4	140420	2	1	3	1	56	14	2	6	3	1	2	2	4	3	1	5		2	Fernsehen Radio Internet	1	1		2		1		1	1	1	1		2					2		1		1	1	2	1	1	3
160377	,254828	4	140420	2	1	3	2	60	14	2	6	3	1	2	2	1	1	4	1		2	TV, Radio, Whatsapp (Gesundheitsbereich)	2	1		2		1		1	1	1	1		2					1	Nur zum einkaufen, arbeiten nach draußen. Kein Kontakt zu den Kindern au0er telefonisch	2		1	1	1	1	2	1
160378	2,022312	4	140420	2	1	1	2	83	14	2	6	2	2	1	1	1	1	1	1		2	Fernsehen und Radio.	1	1		1		1		1	1	1	1		1					2		3		1	3	4	3	5	3
160379	,426188	4	140420	2	1	2	1	68	14	2	7	3	2	2	2	3	1	2	2		3	Internet, ARD, ZDF	1	1		1		1		1	1	1	1		1					1	kein Besuch	4		1	3	3	3	3	1
160380	,254828	4	140420	2	1	1	2	57	14	2	7	3	1	2	2	9	3	1	5		2	internet;Tv; tageszeitungen	1	1		1		1		1	1	1	1		1					1	zu hause bleiben, desifizieren und waschen, keinen Kontakt	3		3	9	2	3	5	3
160381	,254828	4	140420	2	1	1	2	85	14	2	5	5	2	1	1	1	4	3	4		3	Fernsehen, Rundfunk, Zeitung	1	1		1		1		1	1	1	1		1					1	Nach dem Einkaufen öfters Hände waschen, Abstand zu den Menschen beim Einkaufen halten.	3		1	3	2	4	4	1
160382	2,197457	4	140420	2	1	3	2	59	14	2	4	5	2	3	2	2	3	1	5		2	TV Internet	1	1		1		1		2	1	1	1		1					1	Hände waschen, Gummihandschuhe, Mundschutz, es geht nur einer einkaufen und da wird dann alles erledigt einmal die Woche.	5		3	1	1	1	4	1
160383	2,653085	4	140420	2	1	1	2	76	14	2	7	2	2	2	2	1	5	2	4		2	Nachrichten	1	1		1		1		1	1	1	1		1					2		3		3	3	5	5	4	5
160384	,254828	4	140420	2	1	1	2	68	14	2	7	5	2	2	2	2	5	2	5		2	Radio, Fernsehen	1	2		2		2		1	1	1	1		2					2		4		9	1	1	9	4	1
160385	,254828	4	140420	2	1	3	2	67	14	2	7	3	1	2	2	4	1	2	9		3	TV, Zeitung, dienstl. Infos	2	1		2		1		1	1	1	2		2					2		3		2	1	2	3	3	1
160386	,353438	4	140420	2	2	2	1	55	14	2	7	3	1	3	3	9	3	3	5		3	fernsehen, internet, tageszeitung	1	1		2		1		2	1	1	1		2					2		4		1	2	2	4	4	4
160387	,254828	4	140420	2	1	1	2	63	14	2	7	5	1	2	2	9	9	1	1		3	RKI	1	1		1		1		1	1	1	1		1					1	trägt Handschuhe/Schutzmaske selbst, Kontaktminimierung, Einkaufen (konzentriert/weniger)	9		3	2	2	5	4	1
160388	1,40561	4	140420	2	1	1	1	21	14	2	3	2	1	5	4	4	4	2	4		2	TV und Facebook.	1	1		1		1		1	1	1	1		2					2		5		5	5	1	1	5	1
160389	,254828	4	140420	2	1	2	2	81	15	2	6	4	2	1	1	2	1	1	3		3	Fernsehen,Youbtoub,Wahrheit - Albert Mueller Kanal	2	2		2		1		1	1	1	2		2					1	Kontakte vermindert	5		1	1	1	3	2	1
160390	,254828	4	140420	2	1	1	2	68	15	2	4	2	2	1	1	1	2	2	2		2	Fernsehen	1	1		1		1		1	1	1	1		1					2		5		1	1	1	1	3	1
160391	,254828	4	140420	2	1	3	2	81	15	2	4	2	2	2	2	3	5	4	5		2	Radio, Fernsehen, Zeitung	1	1		2		1		1	1	1	1		1					1	Mund und Nasenschutz besorgt, Desinfektionsmittel	3		3	2	2	2	3	2
160392	,254828	4	140420	2	1	2	2	78	15	2	5	3	2	1	1	9	9	9	9		2	TV, Zeitung	1	1		2		1		1	1	1	1		1					2		3		9	3	9	1	9	9
160393	2,156871	4	140420	2	2	3	1	44	15	2	4	5	1	1	1	4	2	3	3		2	Nachrichten im TV , Tagesschau, Tageszeitung, Internet focos.de	1	1		2		1		1	1	1	1		2					1	Kontaktbeschränkungen zu Verwandte, zu Freunde,Hygienevorschriften einhalten, Abstand 1,5 m einhalten	3		2	1	2	2	2	4
160394	1,229439	4	140420	2	1	1	2	60	15	2	2	5	1	2	2	4	4	4	5		3	Tageszeitung, Fernsehen	1	1		2		1		1	1	1	1		1					1	- nur raus wenn nötig, nur einmal einkaufen, die Angaben der Bunderegierung befolgt	4		2	1	3	5	3	2
160395	4,831024	4	140420	2	0	1	1	84	15	2	5	2	2	1	1	2	4	4	3		2	Fernsehen, Zeitung	1	1		1		1		1	1	1	1		2					1	Familienmitglieder wohnen weit weg und vermeiden es zu kommen, also keine Kontakte. Wenn dann nur alleine mit dem Auto raus und auch sonst alleine im Haus.	1		4	5	5	9	5	5
160396	1,438061	4	140420	2	1	3	1	81	15	2	3	5	2	1	1	2	1	1	3		2	Tagespresse, Fernsehen	1	1		1		1		1	1	1	1		2					2		3		1	1	1	1	3	1
160397	,254828	4	140420	2	1	3	2	78	15	2	5	2	2	1	1	2	5	3	4		2	fernsehen,	1	1		1		1		1	1	1	1		1					1	gehe nicht aus dem haus, nur in Ausnahmefällten z.b. einmal pro woche einkaufen	4		1	3	1	3	4	2
160398	,216638	4	140420	2	1	2	2	66	16	2	5	5	2	1	1	2	3	2	2		2	Fernsehen, Internet, Tageszeitungen	1	1		1		1		1	1	1	1		1					1	Einweghandschuhe und Masken für den Einkauf.	3		2	1	2	1	2	2
160399	3,873381	4	140420	2	1	3	1	46	16	2	4	2	1	3	3	2	2	2	3		2	Internet, Nachrichten	1	1		1		1		1	1	1	1		2					1	Nur den nötigsten Kontakt, Hände waschen, Desinfektion	1		3	2	2	2	4	1
160400	,254828	4	140420	2	0	1	2	87	16	2	4	4	2	1	1	1	1	9	9		2	Fernsehen, Zeitung	1	1		1		1		1	1	1	1		1					1	Einhaltung der Vorschriften	5		5	5	5	9	5	9
160401	1,020309	4	140420	2	1	1	1	75	16	2	1	5	2	2	2	3	5	2	9		2	Fernsehen, Radio, Tagesspiegel	1	1		1		1		1	1	1	1		1					1	gehe nicht mehr einkaufen	4		1	1	1	1	1	1
160402	,254828	4	140420	2	1	1	1	70	16	2	3	2	2	1	1	9	1	2	2		2	Fernsehen , Radio, Handy.	1	1		1		1		1	1	1	1		1					1	Desinfizieren der Hände, Türgriffe desinfiziert.	3		2	1	1	1	3	1
160403	,279539	4	140420	2	1	3	2	55	16	2	5	5	1	2	2	2	2	2	4		2	Internet Fernseher Radio	1	1		1		1		1	1	1	1		1					2		3		1	1	1	4	3	1
160404	,254828	4	140420	2	1	2	1	62	1	1	6	5	1	1	1	2	3	3	5		2	tageszeitung	1	1		2		1		2	1	1	2		2					1	distanz halten und desinfektionsmitte gekauft	3		1	1	1	1	2	1
160405	,254828	4	140420	2	1	3	2	58	1	1	5	5	1	2	2	4	3	3	3		1	Robert-Koch-Institut, Internet, Fernsehen, Nachrichten allgemein	1	1		1		1		1	1	1	1		1					1	absolute Einschränkung zur Außenwelt, gehe nur einmal in der Woche einkaufen, halte mehr wie 2 Meter abstand	1		3	2	1	3	3	2
160406	4,774637	4	140420	2	1	1	1	14	1	1	3	1	2	4	4	9	2	1	3		3	Youtube, google, Instagram	1	1		1		1		1	1	1	1		2					1	Ich gehe einkaufen und lasse eltern zuhause	5		3	1	3	1	1	4
160407	,254828	4	140420	2	1	3	2	26	1	1	7	3	1	2	2	9	4	3	5		3	1.internet 2.fernsehr 3.zeitung	1	1		1		1		1	1	1	1		1					2		4		5	4	4	5	3	4
160408	,254828	4	140420	2	1	3	1	32	2	1	7	4	1	5	2	3	5	1	4		3		2	1		1		1		2	1	1	1		1					2		1		9	1	2	5	1	5
160409	,254828	4	140420	2	1	2	2	43	2	1	7	3	1	2	2	3	5	3	5		3	Tagesschau	1	1		1		1		1	1	1	1		1					1	vermehrtes Händewaschen, nicht ins Gesicht fassen	4		1	3	1	3	4	5
160410	,254828	4	140420	2	1	3	1	47	2	1	7	3	1	1	1	2	2	2	5		3	Internet und Videotext.	1	1		1		1		1	1	1	1		2					2		2		1	1	2	3	3	3
160411	,755434	4	140420	2	2	1	2	70	3	1	7	4	2	2	2	3	1	1	1		3	Zeitung, internet, fernsehen.	2	2		2		1		1	1	1	1		2					1	Masken tragen, kontakt Sperre	5		1	1	1	3	3	3
160412	1,673065	4	140420	2	1	1	2	31	3	1	7	5	1	2	2	4	2	4	2		2	TV, Internet	1	1		1		1		1	1	1	1		1					1	an die Regeln halten, vermehrtes Händewaschen	4		2	2	2	2	1	2
160413	,254828	4	140420	2	1	1	2	19	3	1	6	4	1	2	2	9	5	1	3		3	Seite: Niedersächsiche Gesundheit und im Fernsehen	1	1		1		1		1	1	1	1		1					1	Ausgangssperre, die Sauberkeit im Haushalt, Desinfektionsmittel für die Hände.	3		4	2	3	3	4	5
160414	,254828	4	140420	2	2	2	2	59	3	1	6	4	1	2	2	3	5	4	5		9	Handy im Internet, über Gespräche mit Personen	1	1		1		1		1	1	1	1		1					1	Mundschutz, Handschuhe, Hände waschen, habe mich 14 Tage krankschreiben lassen da ich zur Risikogruppe gehöre	1		1	1	1	5	2	3
160415	,330754	4	140420	2	1	2	2	51	3	1	5	3	1	2	2	9	2	5	1		2	1.internet	1	1		1		1		1	1	1	1		1					1	hygieneregeln beachten	5		1	1	1	1	1	1
160416	,254828	4	140420	2	1	2	1	66	3	1	5	5	2	3	3	3	4	2	3		2	Internet, TV Nachrichten, Zeitung	1	1		1		1		2	1	1	1		1					1	Selber Kontakte herunter gefahren, auf Distanz geachtet, selbst angefertigen Mund-/Nasenschutz, Aussenkontakte wie Einkäufe auf das erforderliche Maß reduziert	3		2	1	2	2	1	2
160417	,254828	4	140420	2	1	1	1	78	3	1	2	4	2	2	2	3	1	1	2		2	TV, Zeit	9	1		2		1		1	1	1	1		2					1	Halten uns an die Regeln, Mundschutz	4		3	2	1	3	2	1
160418	,205659	4	140420	2	1	2	2	57	3	1	5	3	1	1	1	2	5	4	5		9	fernseher focous online	1	1		1		1		1	1	1	1		1					1	hygine, stoffmaske	5		5	3	1	5	1	5
160419	4,778431	4	140420	2	1	1	1	56	3	1	6	2	1	1	1	2	3	3	5		3	Zeitung, Fernsehen, Rundfunk	1	1		2		1		2	1	1	1		1					1	Kontakt vermeiden, Abstand halten	3		1	1	1	1	1	1
160420	,208544	4	140420	2	1	3	1	53	3	1	4	3	1	5	4	4	4	4	5		1	Internet,TV-Berichte	1	1		1		1		1	1	1	2		2					1	Arbeit aufgeteilt,berufsmäßig und mehrfach Hände waschen	2		3	2	2	2	2	2
160421	3,323053	4	140420	2	1	2	2	48	3	1	4	2	1	3	2	3	3	2	4		2	Fernseher, gelegentlich Internet	1	1		1		1		1	1	1	1		1					2		3		1	1	1	2	2	2
160422	3,409728	4	140420	2	1	1	2	75	3	1	6	2	2	1	1	9	2	3	1		2	Fernsehen	1	1		1		1		1	1	1	1		1					1	ich befolge die Ratschläge und Vorgaben	3		9	9	9	9	9	9
160423	,206024	4	140420	2	1	3	1	19	3	1	6	4	2	5	5	9	3	3	2		2	Tagesschau, Spiegel	1	1		1		1		1	1	1	1		1					2		3		3	2	2	3	4	4
160424	2,708874	4	140420	2	1	3	1	85	4	1	7	5	2	2	2	9	5	4	4		2	Nachriten, Zeitungen, TV	1	1		2		1		1	2	1	1		1					1	Zurückgezogen	5		1	9	1	5	3	1
160425	1,331617	4	140420	2	0	1	2	83	4	1	6	3	2	2	2	2	1	3	1		2	Zeitung und Fernsehen	1	1		1		1		1	1	1	1		1					2		3		1	3	1	3	3	5
160426	,254828	4	140420	2	1	3	1	51	5	1	7	5	1	3	2	4	1	1	1		2	Nachrichtenseiten im Internet	1	1		2		1		2	1	1	1		2					1	Befolgen der Regeln bzw. Maßnahmen der Bundesregierung; habe Schutzausrüstung zu Verwandten geschickt, die zur Risikogruppe gehören	4		1	1	1	4	2	1
160427	1,653925	4	140420	2	1	1	1	19	5	1	7	1	2	5	5	4	3	2	5		1	Internet, Fernsehen,Zeitung	1	1		1		1		1	1	1	1		2					2		2		4	3	5	5	5	5
160428	,254828	4	140420	2	1	1	2	84	5	1	7	4	2	2	2	2	5	3	3		2	Radio, TV	1	1		1		1		1	1	1	1		1					1	ich bleibe zu Hause	3		3	5	5	5	3	3
160429	3,873381	4	140420	2	1	3	2	43	5	1	6	5	1	2	2	4	3	3	5		2	Fernsehen	1	1		1		1		1	1	1	1		9					1	Homeoffice	3		1	1	1	1	2	2
160430	,485771	4	140420	2	1	2	1	59	5	1	6	3	2	2	2	2	3	3	4		2	Tageszeitung, Fernsehen	1	1		2		1		2	1	1	1		1					1	keinen Kontakt mit unbekannten Leuten, mehr zuhause bleiben	1		5	5	3	3	3	3
160431	,307241	4	140420	2	0	1	1	82	5	1	7	3	2	2	2	9	5	5	4		2	Westdeutscher Rundfunk, Süddeutsche Zeitung	1	1		1		1		1	1	1	1		1					2		4		1	1	1	1	1	1
160432	3,944605	4	140420	2	1	1	2	32	5	1	6	5	1	4	2	3	2	2	4		3	Tagesschau ARD, YouTube, Radio	1	1		1		1		1	1	1	2		2					1	Ich halte mich an die Regeln.	1		1	1	1	1	1	2
160433	,254828	4	140420	2	1	3	1	62	5	1	3	4	2	3	3	3	2	2	4		2	Öffentliche Fernsehen, Internet und Tagezeitung (per Post)	1	1		1		1		2	1	1	1		2					2		3		2	1	1	3	1	2
160434	,254828	4	140420	2	1	1	2	74	5	1	7	5	2	1	1	2	3	2	4		2	Zeitung,Fernsehen,Teletext	1	1		1		1		1	1	1	1		1					1	Ich gehe so wenig wie möglich aus dem Haus .Ich ziehe mir eine Maske an und Handschuhe.Kontakteinsckränkung zu Kindern und Enkeln. Ich fahre auch nur noch mit dem Taxi.Händewaschen so oft wie möglich.	5		1	1	1	2	2	1
160435	2,277833	4	140420	2	1	2	1	64	5	1	7	2	2	1	1	2	5	2	2		2	TV, Radio und Internet	1	1		2		1		2	1	1	1		1					1	Bin nicht so oft draußen.	5		1	1	2	1	3	1
160436	3,873381	4	140420	2	1	2	2	41	5	1	6	5	1	4	2	3	1	1	5		3	nachrichten im tv, ineternet und youtube	1	1		2		1		1	1	9	1		9					1	mundschutz	2		1	1	1	4	1	1
160437	4,195204	4	140420	2	1	1	1	50	5	1	7	2	1	1	1	1	3	1	3		2	zeitung und radio	2	1		1		1		1	1	1	2		1					2		3		1	1	1	1	2	3
160438	,254828	4	140420	2	1	3	2	60	5	1	7	4	2	2	2	4	2	1	5		1	Internet, Tageszeitung	1	1		1		1		1	1	1	1		1					1	Ich halte die Kontaktsperre ein.	4		5	3	3	3	3	5
160439	,448129	4	140420	2	1	1	2	75	5	1	3	3	2	2	2	9	5	3	3		2	Fernsehen	1	1		2		1		2	1	1	1		1					1	Kontakte vermeiden, mit der Familie	5		3	2	2	3	3	2
160440	3,873381	4	140420	2	1	1	2	17	5	1	5	3	2	5	4	2	3	2	4		2	fernseher internet	1	1		1		1		1	1	1	1		1					1	hände disinfizieren abstand zu menschen	4		4	3	3	3	4	3
160441	,526773	4	140420	2	1	3	1	59	5	1	5	3	1	2	2	4	4	1	5		2	fernseher	1	1		1		1		1	1	1	1		1					2		5		3	3	1	3	3	1
160442	,254828	4	140420	2	2	3	2	62	5	1	5	4	1	2	2	4	2	5	2		2	Internet, Radio, Tv	1	1		1		1		1	1	1	1		2					1	KOntaktsperren, mundschutz,kontakt zu eltern die älter als 70 jahre sind vermieden	3		3	1	2	2	2	2
160443	,223418	4	140420	2	1	3	2	62	5	1	6	5	1	2	2	4	1	1	2		3	Radio und Fernsehen.	2	1		2		1		1	1	1	1		2					1	ich habe keinen kontakt zu meinen kindern , den abstand von 2 m halte ich und trage Handschuhe, ich bin zuhause. ,	5		2	1	2	4	4	5
160444	,204093	4	140420	2	2	2	2	54	5	1	6	4	1	2	2	4	2	2	4		2	Videotext	1	1		1		1		1	1	1	1		1					2		4		1	1	1	2	2	1
160445	1,827314	4	140420	2	1	3	1	75	5	1	6	3	2	2	2	2	2	1	2		3	Tageszeitung,Internet	1	1		1		1		1	1	1	1		1					1	Masken,persönliches Kontaktverbot	5		1	1	1	1	1	1
160446	1,131983	4	140420	2	1	1	2	25	5	1	4	4	2	4	4	3	2	1	5		2	Fernsehen und Internet	1	1		1		1		2	1	1	1		2					1	Ja, ich versuche möglichst viel drinnen in der Wohnung zu bleiben. Ich gehe höchstens zum Einkaufen raus, mehr nicht.	3		1	2	2	4	2	4
160447	,254828	4	140420	2	1	3	2	60	6	1	6	5	1	2	2	4	3	1	3		3	TV, Internetseiten	2	1		2		1		1	1	1	1		2					1	Ich habe eine Gesichtsmaske gekauft, ich mache eine freiwillige Quarantäne weil ich Kontakt zu Menschen aus dem Ausland hatte die im Risikogebiet waren	3		2	3	3	4	2	3
160448	,254828	4	140420	2	1	1	2	79	6	1	7	5	2	1	1	9	5	2	2		2	1.fernsehr 2.zeitung	1	1		2		1		1	1	1	1		1					2		3		3	1	1	3	5	1
160449	,22617	4	140420	2	1	2	2	69	6	1	7	4	2	2	2	4	3	2	1		3	TV, Internet, Zeitung	1	1		1		1		1	1	1	1		2					2		1		2	4	1	1	3	1
160450	2,040202	4	140420	2	1	3	1	47	6	1	7	4	1	3	3	2	5	1	1		2	Zeitung , Internet und Fernsehen .	1	1		1		1		1	1	1	1		1					1	Die Handschuhe , Masken und wenig rausgehen .	3		5	3	5	5	5	3
160451	,254828	4	140420	2	1	3	2	55	6	1	6	4	1	1	1	2	5	2	5		2	Fernsehen und Internet	1	1		2		1		1	1	1	1		1					2		3		1	1	1	1	2	1
160452	,205405	4	140420	2	1	3	2	67	6	1	7	4	2	2	2	3	4	2	5		2	Rundfunk und Fernsehsender - öffentlich rechtlich Internet- aber gute Quellen	1	1		1		1		1	1	1	1		2					1	gehen nur noch wenig ausser Haus - nur Arzt und einkäufe - Wemm mit Handschuhen und Maske	3		2	1	2	2	3	1
160453	3,873381	4	140420	2	1	1	2	65	6	1	4	3	2	2	2	3	3	1	3		2	1.fernsehr 2.radio 3.internet	1	1		1		1		1	1	1	1		1					2		3		1	1	1	2	1	1
160454	2,452308	4	140420	2	1	3	1	28	6	1	3	4	1	3	3	4	1	1	1		2	internet,tv,zeitung	1	1		1		1		1	1	1	1		1					1	private treffen vermieden	4		3	2	2	3	3	2
160455	,254828	4	140420	2	1	3	1	63	7	1	6	4	1	3	3	3	5	2	5		3	tonline,ntv	1	1		1		1		2	1	1	1		2					1	mit keinen anderen menschen treffen	2		5	3	5	2	1	2
160456	,254828	4	140420	2	1	3	1	81	7	1	6	5	2	2	2	4	5	3	5		3	tv und tageszeitung	1	1		1		1		1	1	1	1		2					1	Mundschutz, einhaltung kontaktverbot d.h meine enkel,kinder kommen nicht mehr zu besuch und ich treffe keine freunde und bekannte mehr.	2		1	2	2	1	2	1
160457	,254828	4	140420	2	1	3	1	57	7	1	4	4	1	1	1	2	4	2	4		2	Internet, Fernsehen	1	1		2		1		1	1	1	1		2					1	Beachtung der Hygiene	3		1	1	2	2	1	1
160458	,217675	4	140420	2	1	1	2	93	8	1	7	4	2	1	1	2	5	1	2		2	Zeitung und TV	1	1		1		1		1	1	1	1		1					1	Masken und Handschuhe	4		2	1	2	2	2	1
160459	,245077	4	140420	2	1	1	2	63	8	1	6	3	2	2	2	2	5	3	5		3	fernsehen	1	1		2		1		1	1	1	2		1					1	wir tragen masken und hände waschen zuhaus	3		1	1	1	2	3	2
160460	,254828	4	140420	2	1	2	2	46	8	1	4	4	1	4	2	9	3	4	5		2	Robert Koch Institut , Nachrichten von ARD und ZDF, Tageszeitung	1	1		1		1		1	1	1	1		1					1	Uns masken selbst genäht und die Maßnahmen eingehalten	2		1	1	2	1	2	1
160461	,887278	4	140420	2	1	3	1	77	8	1	4	5	2	2	2	2	5	3	4		3	Tageszeitung, Fernsehen, Zeitschrift Focus	1	1		2		1		1	1	1	1		2					1	auf Besuche von Verwandten verzichtet	2		1	2	2	1	2	1
160462	,254828	4	140420	2	1	3	1	64	8	1	3	5	1	4	4	4	3	2	5		2	Internet, Fachzeitschriften, Fernsehen	1	1		1		1		1	1	1	1		2					1	Herunterfahren sozialer Kontakte, Hygienemaßnahmen, Tragen von Masken	3		2	1	1	1	2	1
160463	,977631	4	140420	2	2	2	1	47	8	1	6	5	1	3	3	4	2	2	3		3	Internet, Fernsehen, Zeitung.	1	1		1		1		1	1	1	1		1					1	Atemschutzmasken, regelmäßiges Händewaschen, Desinfektionsmittel, Handschuhe.	2		2	3	2	4	3	2
160464	,23917	4	140420	2	2	3	1	60	8	1	6	3	1	4	4	9	2	1	3		2	internet, die Tagespresse	1	1		1		1		1	1	1	1		2					1	halte mich an die vorgebene vorschrifte von regierung an	5		3	1	1	2	3	2
160465	,254828	4	140420	2	1	3	1	62	8	1	5	5	1	4	4	9	2	2	5		9	Internet, Fernsehen	1	1		1		1		1	1	1	1		1					2		3		2	2	2	2	3	9
160466	,887278	4	140420	2	1	3	1	71	8	1	5	5	2	2	2	9	1	1	1		2	tv, zeitungen frankfurter allgemeine, Focus	1	1		1		1		1	1	1	1		2					1	keine berührungen, viel frische luft , nicht notwenige kontakte werden gemieden	5		1	1	2	1	2	3
160467	,297271	4	140420	2	1	1	2	40	8	1	6	3	1	2	2	3	4	5	5		3	Privat, Internet, Lesen, Radio.	1	1		2		1		1	1	1	1		1					2		3		1	3	2	3	5	2
160468	,794742	4	140420	2	1	1	2	36	8	1	5	3	1	4	2	4	3	1	5		2	Fernseher und Internet.	1	1		2		1		1	1	1	1		2					1	Wir bleiben Kontakt und haben den Kontakt zur Außenwelt minimiert. Ich betreibe aktuell Home Office.	4		1	1	1	3	2	1
160469	1,541217	4	140420	2	1	2	2	17	8	1	6	1	2	4	3	9	4	2	5		2	tagesschau schule web seite	1	1		2		1		2	1	1	1		2					2		2		3	2	3	4	4	4
160470	,254828	4	140420	2	1	1	2	18	9	1	6	3	1	2	2	9	4	2	5		2	Tagesschau ARD, Heute ZDF, Donaukurier	1	1		1		1		1	1	1	1		1					1	Desinfizieren, Hände waschen, Abstand einhalten, Kontakt beschränken, Einkaufen gehen einschränken	2		3	1	1	1	5	4
160471	,254828	4	140420	2	1	2	2	65	9	1	6	3	2	1	1	9	1	1	1		3	internet,Fernsehen und Rdio	1	1		1		1		1	1	1	1		1					1	Kontakt vermeiden. Abstnd halten und Maske tragen	3		4	1	3	5	5	2
160472	,22476	4	140420	2	1	3	1	59	9	1	7	2	1	1	1	1	5	4	5		2	Tv, Internet und zeitung	1	1		1		1		1	1	2	2		2					1	Mehr zu hause geblieben	3		1	1	1	3	1	3
160473	,254828	4	140420	2	1	3	2	57	9	1	7	4	1	3	3	3	2	2	5		3	radio,tv,internet	1	1		1		1		1	1	1	1		1					1	hände desinfizieren	1		2	2	2	1	1	1
160474	1,5632	4	140420	2	1	2	2	24	9	1	7	5	2	2	2	1	2	2	4		2	Tagesschau; App; Website v. Krankenhaus, in dem ich arbeite;	1	1		1		1		2	1	1	1		1					2		1		3	1	1	4	4	5
160475	,254828	4	140420	2	1	3	1	14	9	1	2	1	2	4	4	9	4	1	3		2	Fernseher, Google	1	1		1		1		1	1	1	1		2					1	wenig raus gehen und freunde nicht mehr treffen	3		2	3	4	2	1	3
160476	,254828	4	140420	2	1	3	2	40	9	1	5	5	1	5	2	4	1	1	1		3	Zeit-Online, Robert-Koch-Institut, Statistisches Bundesamt	2	2		2		2		2	2	2	2		2					2		1		3	1	1	2	1	1
160477	,254828	4	140420	2	1	3	2	60	9	1	4	5	1	2	2	4	5	3	5		2	Zeitung,Internet und Rundfunk	1	1		1		1		1	1	1	1		1					1	Mundschutz,Desinfektionsmittel, Handschuhe , soziale Kontake vermeiden,	3		1	1	1	2	2	1
160478	,254828	4	140420	2	1	3	2	60	9	1	7	5	1	1	1	3	3	2	4		2	tv und zeitung	1	1		1		1		1	1	1	1		1					1	Quarantäne sachen einhalten	2		1	1	1	1	1	1
160479	,254828	4	140420	2	1	1	2	62	9	1	7	3	1	3	3	9	2	2	4		2	Fernsehen, zeitung, Internet.	1	1		1		1		1	1	1	1		1					1	Ausgangsbeschränkung eigehalten und alles was notwendig ist.	2		3	2	2	1	4	1
[truncated: 3,077 more rows]
[truncated: 3 more columns]
