# Supplementary material for: Serial cross-sectional data on the public's perception on the coronavirus during the first months of the pandemic in Germany
Source: Data Brief. 2021 Sep 25;38:107430. doi: 10.1016/j.dib.2021.107430 (PMC8463299; doi:10.1016/j.dib.2021.107430)
Supplement: Coded data (CSV) [file mmc6.csv]

id	weight	wave	date	phone	number_mobile	number_landline	sex	age	state	region	bik	education	occupation	household_size	household_size_from14	household_income	V1_1	V1_2	V1_3	V2	V2B	V3_oe	V3_c1	V3_c2	V3_c3	V3_c4	V3_c5	V3_c6	V3_c7	V3_c97	V4_1	V4_2	V4_2B	V4_3	V4_3B	V4_4	V4_4B	V4_5	V4_6	V4_7	V4_8	V4_8B	V4_9	V4_10	V4_11	V4_12	V4_13	V5	V5_rec
130001	,217955	1	240320	1	1	1	1	41	9	1	7	5	1	5	2	4	2	1	5	3		Presse Online Radio	0	0	0	1	1	1	0	0	1	1		1		1		1	1	1	1		1					1	1
130002	1,560753	1	240320	1	1	0	2	21	9	1	6	3	1	3	2	4	3	2	5	3		Radio, RKI	1	0	0	1	0	0	0	0	1	1		1		1		1	1	1	1		1					1	1
130003	1,880982	1	240320	1	1	0	2	46	9	1	4	2	1	4	4	9	5	5	5	4		Internet, und was ich von andren Leuten höre	0	1	0	0	0	1	0	0	2	2		1		1		1	1	2	1		1					1	1
130004	1,154053	1	240320	1	1	0	2	53	15	2	4	3	1	2	2	3	1	1	1	5		Nachrichten, Internet,	0	0	0	0	0	1	1	0	1	1		2		1		1	2	1	1		1					1	1
130005	3,84907	1	240320	1	1	3	1	23	12	2	5	3	1	3	3	4	1	2	1	5		Google, Radio und Fernsehn.	0	0	1	1	0	1	0	0	2	1		1		1		1	1	1	1		1					2	2
130006	1,262995	1	240320	1	1	3	2	43	5	1	7	5	1	2	2	9	5	5	5	4		internet tv zeitung	0	0	1	0	1	1	0	0	1	1		1		1		1	1	1	1		1					1	1
130007	,217678	1	240320	1	2	3	2	59	9	1	7	3	1	1	1	2	5	1	3	5		Internet, Arbeit, Apotheke	0	1	0	0	0	1	0	1	1	1		1		1		1	1	1	1		1					2	2
130008	1,206971	1	240320	1	1	3	1	24	3	1	6	4	2	2	2	2	2	1	3	5		Website des Robert-Koch-Instituts, Upday (App), heute-show	1	0	1	0	0	1	0	0	1	1		1		1		2	1	1	1		2					1	1
130009	,205739	1	240320	1	1	1	2	27	9	1	4	5	1	3	3	4	4	2	5	3		Gisandata, BGHW	1	1	0	0	0	0	0	0	1	1		1		1		1	1	1	1		1					1	1
130010	,204344	1	240320	1	2	3	1	67	1	1	5	4	2	1	1	2	3	2	5	5		Nachrichten Internet Zeitung	0	0	0	0	1	1	1	0	1	1		1		1		1	1	1	1		1					1	1
130011	,2035	1	240320	1	2	3	1	29	8	1	7	5	1	1	1	1	1	1	5	5		Tagesschau, Internet, Podcast	0	0	1	1	0	1	0	0	1	1		1		1		1	1	1	1		1					1	1
130012	,253228	1	240320	1	1	2	2	52	3	1	6	5	1	3	3	3	1	1	2	4		Tageszeitung und TV	0	0	1	0	1	0	0	0	1	1		1		1		1	1	1	1		1					1	1
130013	,232612	1	240320	1	1	1	2	37	10	1	6	5	1	2	2	3	5	3	5	5		Robert Koch Institut, ZDF-Nachrichten und WHO-Organisation	1	0	1	0	0	0	0	0	1	1		1		1		1	1	1	1		1					1	1
130014	,5861	1	240320	1	2	2	2	29	3	1	6	5	1	2	2	9	3	2	5	4		Nachrichten, Informationen vom Gesundheitsminsterium und Robert Koch Institut	1	0	0	0	0	0	1	0	1	1		1		1		2	1	1	1		1					1	1
130015	2,069773	1	240320	1	1	0	1	57	14	2	6	3	1	1	1	2	3	5	5	5		tv internet	0	0	1	0	0	1	0	0	1	1		1		1		1	1	1	1		1					1	1
130016	,212795	1	240320	1	2	0	2	25	8	1	7	5	1	1	1	3	2	1	5	4		Tageszeitungen, RKI, Fernsehen: Tagesschau, heute	1	0	1	0	1	0	0	0	1	1		1		1		1	1	1	1		1					1	1
130017	4,0842	1	240320	1	1	0	2	27	5	1	7	5	2	1	1	1	3	4	5	4		Internet, Radio, Erzählungen.	0	1	0	1	0	1	0	0	1	1		1		1		2	1	1	1		2					1	1
130018	,253228	1	240320	1	1	3	1	60	5	1	7	4	1	1	1	3	2	2	2	4		Internet/Presse; Radio; TV	0	0	1	1	1	1	0	0	1	1		1		1		1	2	1	1		1					1	1
130019	,206593	1	240320	1	1	3	2	29	9	1	4	5	1	2	2	4	2	1	4	4		Internet auf WEbseiten Fernsehen und Radio	0	0	1	1	0	1	0	0	1	1		1		1		1	1	1	1		1					1	1
130020	,272411	1	240320	1	1	1	2	60	9	1	7	3	1	1	1	9	4	1	3	5		phoenix, zdf , sueddeutsche zeitung	0	0	1	0	1	0	0	0	1	1		1		1		2	1	1	1		1					1	1
130021	1,113834	1	240320	1	1	0	1	46	3	1	5	5	1	2	2	4	2	2	4	4		Radio, TV, Internet	0	0	1	1	0	1	0	0	1	1		1		1		1	1	1	1		1					1	1
130022	,224721	1	240320	1	2	0	1	53	9	1	6	5	1	1	1	2	3	3	4	4		Handy , Internet und Fernsehen.	0	0	1	0	0	1	0	1	2	2		2		1		2	2	1	2		2					1	1
130023	,224502	1	240320	1	1	2	1	34	16	2	4	4	2	1	1	2	3	1	5	4		ZP: 'TV-Nachrichten:tagesschau, Phönix:Der Tag, Gesundheitsamt:website	1	0	1	0	0	1	0	0	1	1		1		1		1	1	1	1		1					1	1
130024	2,839296	1	240320	1	1	3	1	55	7	1	6	2	1	2	2	3	2	3	3	4		Internet und Fernsehen	0	0	1	0	0	1	0	0	1	1		1		1		1	1	1	1		1					2	2
130025	2,851625	1	240320	1	1	3	1	26	9	1	7	2	1	2	2	3	5	5	5	3		Robert Koch Institut; interne Informationen des Arbeitgebers (arbeitet im medizinischen Bereich)	1	1	0	0	0	0	0	0	9	1		2		1		1	1	1	1		1					1	1
130026	,49368	1	240320	1	1	3	1	54	14	2	5	5	1	2	2	4	1	1	3	2		Internet, Emails und Zeitung	0	0	0	0	1	1	0	0	1	9		2		9		2	1	1	2		9					1	1
130027	2,028235	1	240320	1	1	0	2	31	14	2	3	2	1	3	1	9	1	1	1	3		keine	9	9	9	9	9	9	9	9	1	1		1		1		1	1	1	1		1					2	2
130028	,335711	1	240320	1	1	3	1	51	8	1	6	3	1	4	3	9	3	3	4	2		Internet, TV	0	0	1	0	0	1	0	0	2	2		2		2		2	2	2	2		2					1	1
130029	,209659	1	240320	1	1	3	2	63	12	2	5	2	2	1	1	2	2	1	5	4		Tv, Rundfunk und Internet	0	0	1	1	0	1	0	0	1	1		9		1		1	1	1	1		1					2	2
130030	,253228	1	240320	1	1	1	1	83	2	1	7	4	2	1	1	2	5	3	3	5		gedruckte Medien, Medien, die man ins haus bekommt (Fernsehen)	0	0	1	0	1	0	0	0	1	1		1		1		1	1	1	1		1					1	1
130031	,215581	1	240320	1	1	1	1	40	5	1	7	5	1	3	3	4	1	1	3	4		Reichsinformationsdienst (Niederlande), Gemeinde bei der ich arbeite, Medien	0	1	0	0	0	0	1	1	1	2		2		1		1	1	1	1		2					2	2
130032	,396902	1	240320	1	1	3	1	56	3	1	5	3	1	2	2	3	3	2	4	4		Zeitung, Fernsehen, Hausarzt	0	1	1	0	1	0	0	0	2	1		1		1		1	1	1	2		2					1	1
130033	,23886	1	240320	1	1	1	1	57	5	1	6	3	2	1	1	1	3	5	3	2		Ich bin im Betreuten Wohnen da werde ich informiert	0	1	0	0	0	0	0	0	2	2		2		2		2	2	9	2		2					2	2
130034	2,558944	1	240320	1	1	0	1	69	15	2	5	2	2	2	2	2	1	1	1	5		Fernsehen	0	0	1	0	0	0	0	0	1	1		1		1		1	1	1	1		1					2	2
130035	1,583676	1	240320	1	2	1	1	70	11	1	7	5	2	2	2	9	3	1	3	4		Radio+Fernsehen (öffentlich-rechtliche Sender), Ärzte, Apotheker	0	0	1	1	0	0	0	1	1	1		1		1		1	1	1	1		1					2	2
130036	3,72027	1	240320	1	1	0	2	74	3	1	3	2	2	1	1	1	5	2	5	5		tageszeitung fernsehen	0	0	1	0	1	0	0	0	1	1		1		1		1	1	1	1		1					1	1
130037	2,23234	1	240320	1	1	2	2	50	9	1	2	2	1	3	3	2	5	5	5	4		Internet, Radio und Fernsehen	0	0	1	1	0	1	0	0	1	1		1		1		1	1	1	1		1					2	2
130038	1,179656	1	240320	1	2	1	1	61	1	1	7	5	2	2	2	3	5	1	5	5		Deutschland Radio, öffentlich-rechtliche Nachrichtensendungen, wie ARD und ZDF, Harald Lech aus München	0	0	1	1	0	0	0	0	1	1		1		1		1	1	1	1		1					1	1
130039	,301077	1	240320	1	1	2	1	23	9	1	7	4	2	3	3	2	3	3	4	4		Internet Zeitungen	0	0	0	0	1	1	0	0	1	1		1		1		1	1	1	1		1					1	1
130040	,253228	1	240320	1	1	3	1	52	3	1	6	4	1	4	4	3	3	1	5	5		internet tv zeitung	0	0	1	0	1	1	0	0	1	1		1		1		1	1	1	1		1					1	1
130041	,297258	1	240320	1	1	1	2	56	9	1	4	3	2	1	1	3	4	2	4	4		Internet, TV, Radio	0	0	1	1	0	1	0	0	1	1		1		1		1	1	1	1		1					1	1
130042	2,496974	1	240320	1	1	0	1	43	5	1	3	2	1	1	1	1	5	5	5	5		ZDF TV	0	0	1	0	0	0	0	0	1	1		2		1		1	1	1	2		1					2	2
130043	4,609217	1	240320	1	1	0	2	35	6	1	7	3	1	2	2	2	1	3	4	5		NTV, zdf-Nachrichten, Fernsehen	0	0	1	0	0	0	0	0	1	1		1		1		1	1	1	1		1					1	1
130044	2,548781	1	240320	1	2	0	1	38	4	1	7	5	1	2	2	4	1	1	4	5		iNTERNET, WENIGER fERNSEHEN, bEHÖRDENPOST.	1	0	0	0	0	1	0	0	1	1		1		1		1	1	1	1		2					1	1
130045	3,84907	1	240320	1	1	3	2	44	5	1	4	2	2	3	3	3	3	1	1	3		Fernsehen, Internet	0	0	1	0	0	1	0	0	1	1		1		1		1	1	1	1		1					2	2
130046	,209469	1	240320	1	1	3	2	67	6	1	6	3	2	1	1	1	1	9	9	1		Gucke Euronews, NTV und die Welt	0	0	1	0	0	0	0	0	1	1		1		1		1	1	1	1		1					1	1
130047	,220542	1	240320	1	1	0	1	40	9	1	4	5	1	3	2	2	5	5	5	5		Zeitung, Internet, Fernsehen(öffentlich-rechtlich).	0	0	1	0	1	1	0	0	1	1		1		1		1	1	1	1		1					1	1
130048	1,996411	1	240320	1	1	3	2	73	5	1	4	2	2	1	1	4	2	2	2	5		internet und tv	0	0	1	0	0	1	0	0	1	1		1		1		1	1	1	1		1					1	1
130049	,227062	1	240320	1	1	1	1	91	5	1	6	5	2	2	2	4	3	1	2	5		FAZ und Fernsehen	0	0	1	0	1	0	0	0	1	1		1		1		1	1	1	1		1					1	1
130050	,53805	1	240320	1	1	3	1	45	3	1	7	5	1	2	2	4	4	2	4	1		Internetseiten von Bund und Land, Informationsschreiben	1	0	0	0	0	1	0	1	1	1		1		1		2	1	1	1		1					1	1
130051	1,041303	1	240320	1	1	3	1	70	3	1	3	2	2	2	2	3	9	3	5	4		Fernsehen, Zeitung	0	0	1	0	1	0	0	0	1	1		1		1		9	1	1	1		1					1	1
130052	,21391	1	240320	1	1	1	2	59	5	1	6	5	1	2	2	9	5	4	5	5		Internet, Fernsehen, Radio	0	0	1	1	0	1	0	0	1	1		1		1		1	1	1	1		1					1	1
130053	,217346	1	240320	1	1	3	1	37	1	1	6	4	1	4	2	3	4	2	5	4		lokale Zeitungsredaktion, Abendnachrichten	0	0	0	0	1	0	1	0	1	1		1		1		1	1	1	1		1					1	1
130054	,253228	1	240320	1	1	1	2	60	8	1	7	5	1	3	3	4	2	1	5	5		Fernsehen, Internet und Freunde	0	1	1	0	0	1	0	0	1	1		1		1		1	1	1	1		1					1	1
130055	4,038555	1	240320	1	1	3	1	32	5	1	6	2	1	3	2	9	2	5	1	5		Internet und Fernsehen	0	0	1	0	0	1	0	0	1	1		1		1		1	1	1	1		1					1	1
130056	4,301259	1	240320	1	1	0	2	18	5	1	6	4	2	2	2	1	3	1	2	5		Tagesschau	0	0	1	0	0	0	0	0	1	1		1		1		1	1	1	1		1					1	1
130057	,481995	1	240320	1	1	1	2	80	8	1	7	2	2	1	1	1	1	1	1	5		Fernsehen	0	0	1	0	0	0	0	0	1	1		1		1		1	2	2	1		2					1	1
130058	4,390669	1	240320	1	2	3	1	31	5	1	6	2	1	5	5	4	2	3	1	5		Internet, Gespräche, Radio.	0	1	0	1	0	1	0	0	1	1		1		1		1	1	1	1		1					1	1
130059	1,14178	1	240320	1	1	0	1	28	11	2	7	3	1	1	1	2	4	1	5	3		TV über Internet und Internet allgemein	0	0	1	0	0	1	0	0	1	1		1		1		1	1	1	1		1					1	1
130060	,309534	1	240320	1	1	3	1	74	9	1	7	3	2	2	2	9	4	1	4	5		fernsehen, radio	0	0	1	1	0	0	0	0	1	1		1		1		1	1	1	1		1					1	1
130061	,390169	1	240320	1	3	2	1	24	9	1	6	3	1	5	2	4	1	3	1	4		Fernsehen, Internet, Ärzte	0	0	1	0	0	1	0	1	1	1		2		2		1	1	2	1		1					2	2
130062	4,214583	1	240320	1	1	0	1	55	5	1	4	2	1	4	4	4	2	2	2	5		tv und zeitung	0	0	1	0	1	0	0	0	1	1		1		1		1	1	1	1		1					2	2
130063	,253228	1	240320	1	1	2	2	55	2	1	7	4	1	1	1	9	3	3	1	5		Radio, Welt, NDR	0	0	0	1	1	0	1	0	1	1		1		1		1	1	1	1		1					1	1
130064	4,001784	1	240320	1	1	0	1	38	5	1	7	3	1	1	1	2	1	1	4	2		Ausländische Nachrichten, Hürriet etc. Englische Cnn, amerikanische, zappe weiter durch.	0	0	1	0	0	0	0	0	2	1		2		2		1	1	1	1		1					2	2
130065	3,152065	1	240320	1	1	0	1	39	16	2	5	3	1	2	1	3	1	1	5	5		Fernsehen Internet und Arbeit	0	1	1	0	0	1	0	0	1	1		1		1		1	1	1	1		1					2	2
130066	,219331	1	240320	1	1	1	1	80	6	1	6	5	2	1	1	4	5	3	3	5		Fernsehen, Tageszeitung, Wochenzeitung	0	0	1	0	1	0	0	0	1	1		1		1		1	1	1	1		1					1	1
130067	1,102064	1	240320	1	1	2	1	53	9	1	7	2	1	1	1	9	3	3	5	2		Radio, TV, Internet	0	0	1	1	0	1	0	0	9	1		1		1		1	9	1	2		9					2	2
130068	,253228	1	240320	1	1	3	2	25	9	1	3	4	1	2	2	4	2	3	4	4		Internet und US Nachrichten	0	0	0	0	0	1	1	0	1	1		1		1		1	1	1	1		1					1	1
130069	1,017383	1	240320	1	1	3	1	22	9	1	6	4	2	2	2	1	2	2	5	5		Robert Koch Institut, örtliche Zeitung: 'Mittel Bayrische' und Deutschlandfunk	1	0	0	1	1	0	0	0	1	1		1		1		1	1	1	1		1					1	1
130070	,326189	1	240320	1	1	0	2	34	11	2	7	4	1	2	2	9	5	2	5	5		öffentlich-rechtliche Sender, wie ARD und ZDF und Robert-Koch-Institut (RKI)	1	0	1	0	0	0	0	0	1	1		1		1		1	1	1	1		2					1	1
130071	3,491288	1	240320	1	1	0	2	53	5	1	5	3	1	1	1	1	5	3	5	3		Radio Fernsehen Internet	0	0	1	1	0	1	0	0	1	1		1		1		1	1	1	1		1					1	1
130072	1,453116	1	240320	1	2	3	2	37	5	1	7	5	1	4	2	4	1	1	5	5		Fernsehen, Radio, Internet	0	0	1	1	0	1	0	0	1	1		1		1		1	1	1	1		2					1	1
130073	2,703943	1	240320	1	1	3	1	21	5	1	7	4	2	5	5	4	2	1	4	5		RKI, Fernsehen, Tagesschau APP, Nachrichtenpodkast.	1	0	1	1	0	1	0	0	1	1		1		1		1	1	1	2		1					1	1
130074	,206461	1	240320	1	1	1	2	77	5	1	6	4	2	2	2	4	3	1	5	5		Zeitung, Internet, Fernsehen	0	0	1	0	1	1	0	0	1	1		1		1		1	1	1	1		1					1	1
130075	4,848941	1	240320	1	1	0	2	49	3	1	6	2	1	2	2	2	5	5	5	5		fernseher radio	0	0	1	1	0	0	0	0	1	1		1		1		1	1	1	1		1					1	1
130076	3,84907	1	240320	1	1	1	1	18	16	2	6	4	2	2	2	4	1	1	4	5		Nachrichten im Fernsehen,Internet	0	0	1	0	0	1	0	0	1	1		1		1		1	1	1	1		1					1	1
130077	,594964	1	240320	1	1	2	2	45	2	1	7	3	1	3	2	1	1	1	1	5		Radio	0	0	0	1	0	0	0	0	1	2		2		2		2	1	2	2		2					1	1
130078	,210745	1	240320	1	2	1	2	37	3	1	6	5	1	1	1	4	9	9	9	3		Internet	0	0	0	0	0	1	0	0	1	1		1		1		2	1	1	1		2					1	1
130079	,236582	1	240320	1	1	3	1	40	9	1	6	5	1	3	2	4	2	2	5	4		Internet, Fernsehn und Arbeitgeber.	0	1	1	0	0	1	0	0	1	1		1		1		1	1	1	1		1					1	1
130080	4,481459	1	240320	1	1	0	2	46	9	1	6	3	1	1	1	3	3	3	5	5		tv	0	0	1	0	0	0	0	0	1	1		1		1		1	1	1	1		1					1	1
130081	1,308423	1	240320	1	2	0	1	33	5	1	7	5	1	2	2	4	3	1	4	5		öffentlich-rechtlicher Rundfunk, Fernsehen, Robert-Koch-Institut	1	0	1	1	0	0	0	0	1	1		1		1		1	1	1	1		1					1	1
130082	,229086	1	240320	1	1	3	1	61	5	1	6	5	1	2	2	3	1	2	1	5		Tv, Internet, Radio	0	0	1	1	0	1	0	0	1	1		1		1		1	1	1	1		1					1	1
130083	3,305032	1	240320	1	1	0	1	34	7	1	5	4	1	5	5	9	3	2	2	5		NDR-Podcast 'Corona-Update'	0	0	0	1	0	0	0	0	1	1		1		1		2	1	1	1		1					1	1
130084	,231155	1	240320	1	1	1	2	21	6	1	7	4	2	4	2	9	4	3	4	5		internet personen	0	0	0	0	0	1	0	0	1	1		1		1		2	1	1	1		1					1	1
130085	,242091	1	240320	1	1	1	2	40	5	1	6	5	1	3	1	2	2	2	5	4		Nachrichten,	0	0	0	0	0	0	1	0	1	1		1		1		1	1	1	1		2					1	1
130086	,20819	1	240320	1	1	2	1	42	9	1	7	5	1	1	1	3	3	3	4	4		Internet, Fernsehen	0	0	1	0	0	1	0	0	1	1		1		1		1	1	1	1		2					2	2
130087	,227207	1	240320	1	1	1	1	75	3	1	6	5	2	1	1	2	3	1	2	5		Tageszeitung, Fernseher und Radio	0	0	1	1	1	0	0	0	1	1		1		1		1	1	1	2		1					2	2
130088	,253228	1	240320	1	1	2	1	64	14	2	7	5	1	2	2	2	2	3	3	2		Radio, Fernsehen	0	0	1	1	0	0	0	0	1	1		2		1		1	2	1	1		2					2	2
130089	,226282	1	240320	1	1	2	1	65	11	2	7	3	2	2	2	2	2	2	2	4		Fernsehen, Internet, Zeitung	0	0	1	0	1	1	0	0	1	1		1		1		1	1	1	1		1					2	2
130090	,910501	1	240320	1	1	3	1	67	5	1	7	2	2	3	3	4	5	3	5	4		ZDF, Sat1, Vidiotext	0	0	1	0	0	0	0	0	1	1		1		1		1	9	1	2		1					2	2
130091	1,64598	1	240320	1	1	0	1	61	11	1	7	2	1	2	2	1	1	1	1	3		Internet, Fernsehn und Facebook.	0	0	1	0	0	1	0	0	1	1		1		1		1	1	1	1		1					1	1
130092	,217548	1	240320	1	1	3	2	57	5	1	4	5	1	2	2	9	1	1	5	5		Internet, Fernsehen, Radio	0	0	1	1	0	1	0	0	1	1		1		1		1	1	1	1		1					1	1
130093	1,417449	1	240320	1	1	2	1	58	8	1	7	2	1	2	2	3	2	2	5	2		Internet, Tageszeitung, öffentlich-rechtliches Fernsehen.	0	0	1	0	1	1	0	0	2	2		2		2		2	2	2	2		2					1	1
130094	1,269363	1	240320	1	1	3	1	32	9	1	4	3	1	3	3	9	3	1	5	5		Internet, Zeitung, Radio	0	0	0	1	1	1	0	0	1	1		2		1		2	1	1	1		1					2	2
130095	1,503886	1	240320	1	1	0	2	30	2	1	7	5	1	2	2	4	1	1	4	5		Zeit online,Spiegel.de,Hamburg.de	0	0	0	0	0	1	0	0	1	1		1		1		1	1	1	1		2					1	1
130096	1,086739	1	240320	1	1	3	1	36	9	1	7	5	1	3	2	4	2	2	5	5		ZP: 'RKI, Podcast - Prof. Drosten, lokale Presse.'	1	0	0	1	1	0	0	0	1	1		1		1		2	1	1	1		2					1	1
130097	3,426417	1	240320	1	1	0	2	46	10	1	6	4	2	1	1	1	5	1	5	5		Kultur Radio Ard Zdf	0	0	1	1	0	0	0	0	1	1		1		1		1	1	1	1		1					1	1
130098	,225167	1	240320	1	2	3	1	49	9	1	6	4	1	1	1	4	3	1	3	4		Fernsehen, Tageszeitung	0	0	1	0	1	0	0	0	1	1		1		1		1	1	1	1		1					2	2
130099	,203046	1	240320	1	1	3	1	57	8	1	3	5	1	1	1	3	3	3	3	4		Fernsehen, Internet, Zeitung	0	0	1	0	1	1	0	0	2	1		2		1		1	1	1	1		2					1	1
130100	,223209	1	240320	1	1	3	2	36	2	1	7	4	1	5	2	4	5	2	5	4		Internat Nachrichten Fernsehen	0	1	1	0	0	0	1	0	1	1		1		1		1	1	1	1		1					1	1
130101	,253228	1	240320	1	1	3	1	65	5	1	7	4	2	2	2	4	5	1	4	2		fernsehen, internet, gespräche	0	1	1	0	0	1	0	0	1	1		1		1		1	1	1	1		1					1	1
130102	,21259	1	240320	1	1	2	2	66	14	2	7	4	2	2	2	4	4	2	5	2		internet, fernsehen, radio	0	0	1	1	0	1	0	0	1	1		1		1		1	1	1	1		1					2	2
130103	1,253852	1	240320	1	1	0	1	40	8	1	7	5	1	4	2	4	2	1	3	5		Internet, TV	0	0	1	0	0	1	0	0	1	1		2		1		1	1	1	1		2					1	1
130104	,253228	1	240320	1	1	2	1	35	9	1	5	5	1	3	2	3	2	1	4	3		robert koch institut, welt gesundheitsorganisation, online zeitungen	1	0	0	0	0	1	0	0	1	1		1		1		1	1	1	1		1					1	1
130105	,221704	1	240320	2	3	3	1	77	1	1	6	5	2	1	1	2	2	1	1	5		internet	0	0	0	0	0	1	0	0	1	1		1		1		1	1	1	1		1					1	1
130106	,253228	1	240320	2	1	3	1	62	1	1	6	5	1	1	1	4	3	2	5	4		Internet, Funk und Fernsehen	0	0	1	1	0	1	0	0	1	1		1		1		1	1	1	1		1					1	1
130107	,203156	1	240320	2	1	3	1	70	1	1	4	3	2	1	1	1	5	1	5	1		fernsehen nachrichten und internet	0	0	1	0	0	1	1	0	1	1		2		1		1	1	1	1		2					1	1
130108	3,84907	1	240320	2	2	3	2	29	1	1	7	4	1	2	2	4	5	5	1	5		NTV RKI und mein Arbeitgeber	1	1	1	0	0	0	0	0	1	1		1		1		2	1	1	1		2					2	2
130109	2,393916	1	240320	2	1	3	2	60	1	1	1	4	1	2	2	9	2	1	5	5		rki, morgenpost, ndr	1	0	0	0	1	0	1	0	1	1		1		1		1	1	1	1		2					1	1
130110	,253228	1	240320	2	1	1	2	41	1	1	6	5	1	3	2	3	2	4	4	5		robert koch institut,bundesgesundheisministerium,landesministeium	1	0	0	0	0	0	0	0	1	1		1		1		1	1	1	1		2					1	1
130111	4,223736	1	240320	2	1	3	1	88	1	1	4	2	2	2	2	1	5	4	3	4		Rundfunk	0	0	0	0	0	0	1	0	1	1		1		1		1	2	1	2		2					2	2
130112	,886097	1	240320	2	1	1	1	45	2	1	7	3	1	2	2	9	5	3	4	5		TV Internet Radio	0	0	1	1	0	1	0	0	1	1		1		1		1	1	1	1		1					1	1
130113	,253228	1	240320	2	1	3	2	79	2	1	7	3	2	2	1	3	2	1	1	5		Rundfunk, TV und iPad	0	0	1	1	0	0	0	1	1	1		1		1		1	1	1	1		1					1	1
130114	,571716	1	240320	2	1	3	1	26	2	1	7	4	1	1	1	1	3	1	3	5		öffentliche Einrichtung, Tagesschau	1	0	1	0	0	0	0	0	2	1		1		1		2	1	1	1		1					2	2
130115	,216881	1	240320	2	1	3	2	57	2	1	7	3	1	2	2	3	5	3	5	5		internet , zeitung und fernsehen	0	0	1	0	1	1	0	0	1	1		1		1		1	1	1	1		1					1	1
130116	,253228	1	240320	2	1	1	2	58	2	1	7	4	1	1	1	2	3	3	5	3		TV,Radio,Internet	0	0	1	1	0	1	0	0	1	1		1		1		1	1	1	1		1					1	1
130117	3,286397	1	240320	2	1	1	2	18	2	1	7	3	2	4	4	2	5	2	5	4		Nachrichten im TV und Internet	0	0	1	0	0	1	0	0	1	1		1		1		1	1	1	1		1					2	2
130118	,253228	1	240320	2	1	3	1	50	3	1	6	5	1	1	1	3	3	2	5	2		Internet, Radio und Fernsehen	0	0	1	1	0	1	0	0	1	1		1		1		1	1	1	1		1					1	1
130119	,321567	1	240320	2	1	2	2	25	3	1	6	4	2	2	2	3	2	2	3	4		TV-Nachrichten, Internet, Zeitung	0	0	1	0	1	1	0	0	1	1		1		1		1	1	1	1		2					1	1
130120	,233287	1	240320	2	1	3	2	52	3	1	5	3	2	1	1	1	2	1	2	4		internet,tv,	0	0	1	0	0	1	0	0	1	1		1		1		1	1	1	1		1					1	1
130121	,22998	1	240320	2	2	3	1	88	3	1	7	5	2	2	2	4	5	1	1	5		Radio, TV, Zeitungen	0	0	1	1	1	0	0	0	1	1		1		1		1	1	1	1		1					1	1
130122	,400362	1	240320	2	1	3	1	58	3	1	1	3	2	1	1	2	3	1	5	4		Zeitung,Internet,Fernseh	0	0	1	0	1	1	0	0	1	1		1		1		1	1	1	1		2					2	2
130123	,343996	1	240320	2	1	1	2	40	3	1	4	5	1	3	2	4	2	1	4	3		tagesschau, spiegel,tagesthemen	0	0	1	0	1	0	0	0	1	1		1		1		1	1	1	1		1					1	1
130124	2,585147	1	240320	2	1	2	1	16	3	1	6	1	2	5	5	4	2	2	3	4		Internet, Nachrichten im Fernsehen,	0	0	1	0	0	1	0	0	1	1		1		1		1	1	1	1		1					2	2
130125	,203225	1	240320	2	1	3	1	72	3	1	7	5	2	2	2	9	3	3	5	5		Raio,Fernsehen und Zeitung	0	0	1	1	1	0	0	0	1	1		1		1		1	1	1	1		1					2	2
130126	,225288	1	240320	2	1	2	2	76	3	1	3	5	2	1	1	2	4	2	4	5		tv	0	0	1	0	0	0	0	0	1	1		1		1		1	1	1	1		1					1	1
130127	4,838499	1	240320	2	1	2	2	69	3	1	4	2	2	1	1	2	5	1	2	5		RTL, Nordseewelle Radio, Videoportal	0	0	1	1	0	0	1	0	1	1		1		1		1	1	1	1		1					1	1
130128	4,405957	1	240320	2	1	3	1	49	3	1	6	2	1	2	2	1	5	4	5	2		google	0	0	0	0	0	1	0	0	1	1		1		1		1	1	1	1		1					1	1
130129	,359833	1	240320	2	1	2	2	36	3	1	4	4	1	2	1	1	3	1	5	5		Internet und Freundin, die im Gesundheitswesen arbeitet	0	1	0	0	0	1	0	0	1	1		1		1		2	1	1	1		2					2	2
130130	,341753	1	240320	2	1	2	1	82	3	1	3	2	2	1	1	2	1	1	1	5		fernsehen und radio	0	0	1	1	0	0	0	0	1	1		1		1		1	1	1	1		1					1	1
130131	,253228	1	240320	2	1	3	2	76	3	1	5	3	2	1	1	2	4	4	4	3		Fernsehen, Radio	0	0	1	1	0	0	0	0	1	1		1		1		1	1	1	1		2					2	2
130132	1,474568	1	240320	2	1	3	1	19	3	1	3	3	2	1	1	1	3	2	5	3		instagramm facebook	0	0	0	0	0	1	0	0	1	1		2		1		1	1	1	1		1					1	1
130133	1,14478	1	240320	2	1	3	2	68	3	1	6	2	2	1	1	2	3	2	1	5		Internet radio zeitung	0	0	0	1	1	1	0	0	1	1		1		1		1	1	1	1		1					1	1
130134	,309436	1	240320	2	1	3	2	27	3	1	4	5	1	1	1	2	5	5	5	5		internet nachrichten & lokale	0	0	0	0	0	1	0	0	1	1		1		1		1	1	1	1		1					1	1
130135	,25751	1	240320	2	2	2	2	50	3	1	1	5	1	3	2	9	2	1	3	5		tv facebook und landeszeiten	0	0	1	0	1	1	0	0	1	1		1		1		2	1	1	1		2					1	1
130136	,213751	1	240320	2	1	3	1	58	4	1	6	4	1	2	2	4	4	4	4	3		Internet, Fernsehen und Radio	0	0	1	1	0	1	0	0	1	1		1		1		1	1	1	1		2					1	1
130137	,225997	1	240320	2	1	3	1	53	5	1	7	3	2	2	2	4	2	1	4	4		Zeitung, Fernsehen, Radio	0	0	1	1	1	0	0	0	1	1		1		1		1	1	1	1		1					1	1
130138	,8051	1	240320	2	0	1	2	85	5	1	7	3	2	1	1	9	5	5	5	5		radio und tageszeitung	0	0	0	1	1	0	0	0	1	1		1		1		1	1	1	1		1					1	1
130139	2,4929	1	240320	2	1	3	1	83	5	1	7	2	2	2	2	2	2	2	1	4		Tageszeitung, Fernsehen, Radio	0	0	1	1	1	0	0	0	1	1		1		1		1	1	1	1		1					2	2
130140	1,907154	1	240320	2	1	2	1	88	5	1	7	2	2	3	2	4	2	1	5	5		Zeitung,Tv	0	0	1	0	1	0	0	0	1	1		1		1		1	1	2	1		1					2	2
130141	,252681	1	240320	2	1	2	1	58	5	1	7	3	1	1	1	3	5	5	5	5		Medien, Internet, und Arbeitgeber per Mail	0	1	0	0	0	1	1	0	1	1		1		1		9	1	1	1		1					1	1
130142	,236863	1	240320	2	1	3	1	48	5	1	7	5	1	3	2	3	2	1	3	5		Öffentlichrechtliche Grundfunk	0	0	0	0	0	0	1	0	1	1		1		1		2	1	1	1		1					2	2
130143	1,262995	1	240320	2	1	3	2	45	5	1	7	4	1	2	2	9	4	2	5	5		Internet, Fernsehen	0	0	1	0	0	1	0	0	1	1		1		1		1	1	1	1		1					1	1
130144	,782602	1	240320	2	1	2	1	19	5	1	6	4	2	3	3	2	5	2	4	5		Internet,Tagesschau und Zeitung.	0	0	1	0	1	1	0	0	1	1		1		1		1	1	1	1		2					2	2
130145	,253228	1	240320	2	1	3	2	75	5	1	6	5	2	2	2	4	3	2	3	5		Fernsehen,Sohn und Internet	0	1	1	0	0	1	0	0	1	1		1		1		1	1	1	1		1					2	2
130146	,431164	1	240320	2	1	3	2	63	5	1	6	3	1	2	2	3	5	3	5	5		Fernsehen und Internet	0	0	1	0	0	1	0	0	1	1		1		1		1	1	1	1		1					1	1
130147	,33237	1	240320	2	1	1	2	60	5	1	6	3	2	2	2	9	3	2	5	4		Fernsehen, Internet	0	0	1	0	0	1	0	0	1	1		1		1		1	1	1	1		1					1	1
130148	,720357	1	240320	2	1	2	2	27	5	1	3	4	1	3	3	4	1	1	4	3		Internet, Tagesschau, Intranet	0	1	1	0	0	1	0	0	1	1		1		1		1	1	1	1		2					1	1
130149	1,416694	1	240320	2	1	3	2	18	5	1	3	3	2	4	4	4	3	3	5	5		die Tagesschau , die Welt , der Fokus	0	0	1	0	1	0	0	0	1	1		1		1		1	1	1	1		1					1	1
130150	,450487	1	240320	2	1	2	2	48	5	1	6	5	1	2	2	4	1	1	5	3		Radio WDR 5, Zeitung und ARD Fernsehen	0	0	1	1	1	0	0	0	1	1		2		1		9	1	1	9		2					1	1
130151	3,548864	1	240320	2	1	2	1	76	5	1	7	2	2	2	2	2	4	2	3	4		tv, zeitung	0	0	1	0	1	0	0	0	1	1		1		1		1	1	1	2		2					9	9
130152	,68206	1	240320	2	1	1	2	81	5	1	7	3	2	1	1	9	9	9	9	5		Zeitung, Nachrichten und Das Fenrsehen	0	0	1	0	1	0	1	0	1	1		1		1		1	1	1	1		1					1	1
130153	,253228	1	240320	2	1	1	1	60	5	1	7	5	1	1	1	2	4	2	5	4		radio Fernsehen Zeitung	0	0	1	1	1	0	0	0	1	1		1		1		1	1	1	1		1					1	1
130154	4,734785	1	240320	2	1	1	2	14	5	1	7	1	2	5	5	9	2	1	1	4		Google ,Familie und Tv	0	1	1	0	0	1	0	0	1	1		1		1		1	1	1	9		1					1	1
130155	,320204	1	240320	2	1	1	2	78	5	1	7	5	2	2	2	4	1	1	1	5		1.fernsehr 2.rundfunk 3.zeitung	0	0	1	1	1	0	0	0	1	1		1		1		2	1	1	1		2					1	1
130156	,233657	1	240320	2	1	3	2	76	5	1	7	4	2	2	2	1	3	1	5	5		Rundfunk,	0	0	0	0	0	0	1	0	1	1		1		1		1	1	1	1		2					1	1
130157	,235349	1	240320	2	1	3	1	68	5	1	7	3	2	1	1	2	2	1	5	4		Fernseher, Radio, Tageszeitung	0	0	1	1	1	0	0	0	1	1		1		1		1	1	1	1		2					1	1
130158	3,84907	1	240320	2	1	3	2	55	5	1	7	2	1	1	1	1	5	1	5	3		radio und fernseher	0	0	1	1	0	0	0	0	1	1		1		1		1	1	1	1		1					1	1
130159	,340463	1	240320	2	0	2	1	74	5	1	7	3	2	2	2	4	1	1	2	5		Internet	0	0	0	0	0	1	0	0	1	1		2		1		1	1	1	1		1					2	2
130160	,309902	1	240320	2	1	3	1	61	5	1	7	3	1	2	2	9	5	5	1	4		internet(presse)	0	0	0	0	0	1	0	0	1	1		1		1		1	1	1	1		1					1	1
130161	,253228	1	240320	2	1	1	2	62	5	1	7	4	2	1	1	2	1	1	1	5		internet	0	0	0	0	0	1	0	0	1	1		1		1		1	1	1	1		1					2	2
130162	,204826	1	240320	2	1	3	1	59	5	1	4	4	1	2	2	4	2	1	5	5		ntv und generell Nachrichten und Internet	0	0	1	0	0	1	1	0	1	1		1		1		2	1	1	1		1					1	1
130163	,762851	1	240320	2	1	3	1	64	5	1	4	2	2	2	2	2	5	3	5	5		tv, internet	0	0	1	0	0	1	0	0	1	1		1		1		1	1	1	1		2					2	2
130164	4,443939	1	240320	2	1	1	1	47	5	1	6	2	1	3	3	1	5	3	5	5		Fernseher, internet, Nachrichten	0	0	1	0	0	1	1	0	1	1		1		1		1	1	1	1		1					1	1
130165	,253228	1	240320	2	1	1	1	56	5	1	7	5	2	1	1	2	2	1	1	4		1. Nachrichten 2. Internet	0	0	0	0	0	1	1	0	1	1		2		1		1	1	1	2		2					2	2
130166	,811894	1	240320	2	2	3	1	60	5	1	7	2	1	1	1	4	3	1	3	5		Fernsehen, Internet	0	0	1	0	0	1	0	0	1	1		1		1		1	1	1	1		1					2	2
130167	,222469	1	240320	2	1	1	2	60	5	1	6	5	1	1	1	3	2	1	1	5		radio.tv.internet	0	0	1	1	0	1	0	0	1	1		1		1		1	1	1	1		1					2	2
130168	,256338	1	240320	2	1	2	1	38	5	1	4	5	1	2	2	4	3	2	5	4		Internet, Radio	0	0	0	1	0	1	0	0	1	1		1		1		1	1	1	1		1					1	1
130169	,236588	1	240320	2	1	3	2	42	5	1	3	4	1	4	3	4	1	2	4	5		1.Internet 2.Fernseher und Tageszeitung	0	0	1	0	1	1	0	0	1	1		1		1		9	1	1	1		1					1	1
130170	,328467	1	240320	2	1	1	2	56	5	1	5	5	1	2	2	1	3	2	4	5		Im Krankenhaus, Von meinen Kindern, Internetseiten	0	1	0	0	0	1	0	1	1	1		1		1		1	1	1	1		1					1	1
130171	2,062754	1	240320	2	1	3	2	18	5	1	7	4	2	4	3	9	2	2	5	3		Schreibe bei Google Fragen zu Corona	0	0	0	0	0	1	0	0	1	1		1		1		1	1	1	1		2					1	1
130172	,208298	1	240320	2	1	3	2	67	5	1	7	3	2	1	1	3	5	3	5	5		Fernseher, Internet und die Tageszeitung.	0	0	1	0	1	1	0	0	1	1		1		1		1	1	1	1		1					1	1
130173	,220572	1	240320	2	1	3	2	78	5	1	6	3	2	1	1	1	2	3	5	5		tv radoi zeitung	0	0	1	1	1	0	0	0	1	1		1		1		1	1	1	1		1					1	1
130174	,21521	1	240320	2	0	1	1	67	5	1	5	5	2	2	2	1	5	2	3	1		Zeitung	0	0	0	0	1	0	0	0	1	1		1		1		1	1	1	1		2					1	1
130175	1,230377	1	240320	2	1	2	2	50	5	1	5	3	1	3	3	4	5	5	4	5		Social Media Zeitungen Fernsehen	0	0	1	0	1	1	0	0	1	1		1		1		1	1	1	1		1					1	1
130176	2,444065	1	240320	2	1	3	1	65	5	1	5	2	1	2	2	2	4	4	4	4		Umgebung von arbeitskollegen.	0	1	0	0	0	0	0	0	1	1		1		1		1	1	2	1		1					1	1
130177	,244206	1	240320	2	1	3	1	15	5	1	3	1	2	5	4	9	1	1	2	4		tagesschau, google news	0	0	1	0	0	1	0	0	1	1		1		1		1	1	1	1		1					2	2
130178	,232622	1	240320	2	1	3	2	50	5	1	6	4	1	1	1	1	3	4	5	4		Internet Fernsehen Radio	0	0	1	1	0	1	0	0	1	1		2		1		1	1	1	1		2					1	1
130179	2,802933	1	240320	2	1	3	2	61	5	1	6	2	1	2	1	9	5	5	1	3		Tageszeitung, Radiohochstifft, Fernsehen	0	0	1	1	1	0	0	0	1	1		1		1		1	1	1	1		1					1	1
130180	,253228	1	240320	2	1	3	1	69	5	1	6	5	2	2	2	3	3	2	2	4		Politically Incorrect, Politikstube, Journalistenwatch	0	0	0	0	0	1	0	0	1	1		1		1		1	1	1	1		2					1	1
130181	,21609	1	240320	2	1	3	2	60	5	1	6	3	1	1	1	1	4	4	5	4		TV NTV oder WELT, Internet, Gespräche mit anderen Menschen	0	1	1	0	0	1	0	0	1	1		1		1		1	1	1	1		2					1	1
130182	,220764	1	240320	2	1	3	1	75	5	1	6	4	2	1	1	4	1	3	9	5		Nachrichten Zeitung	0	0	0	0	1	0	1	0	1	1		1		1		1	1	1	1		1					2	2
130183	4,315697	1	240320	2	1	1	2	75	5	1	6	2	2	2	2	2	1	3	1	5		Tageszeitung und Fernsehen	0	0	1	0	1	0	0	0	1	1		2		1		1	1	1	1		1					1	1
130184	,20524	1	240320	2	1	3	2	59	5	1	7	5	1	4	4	4	5	5	5	4		Tageszeitungen,Internet und TV	0	0	1	0	1	1	0	0	1	1		1		1		1	1	1	1		1					1	9
130185	1,266768	1	240320	2	1	3	2	68	5	1	6	2	2	3	3	3	1	1	3	5		Radio, Tv, Zeitung	0	0	1	1	1	0	0	0	1	1		1		1		1	1	1	1		1					1	1
130186	,222846	1	240320	2	1	1	2	65	5	1	6	5	2	2	2	2	1	1	1	3		tv,internet	0	0	1	0	0	1	0	0	1	1		1		1		1	1	1	1		1					1	1
130187	1,639859	1	240320	2	2	3	1	42	6	1	6	5	1	4	2	4	1	3	5	5		Internet und betriebsarzt	0	1	0	0	0	1	0	0	2	1		2		1		1	1	1	2		2					2	2
130188	2,351949	1	240320	2	2	3	1	63	6	1	7	2	2	2	2	2	5	3	4	4		Internet, Fernsehen, Radio	0	0	1	1	0	1	0	0	1	1		1		1		1	1	1	1		1					1	1
130189	1,008616	1	240320	2	1	1	1	24	6	1	7	4	2	3	3	4	2	1	4	5		Online Zeitungen, Nachrichten, im Internet (Handy/Smartphone)	0	0	0	0	0	1	1	0	1	1		1		1		1	1	1	1		2					1	1
130190	3,335934	1	240320	2	1	3	2	43	6	1	6	4	1	3	1	2	2	2	5	3		- Nachrichten - Hessenwarn App - Arbeit	1	1	0	0	0	0	1	0	1	1		1		1		1	1	1	1		1					1	1
130191	,252416	1	240320	2	1	3	2	32	6	1	7	3	1	1	1	2	2	2	3	5		google news,spiegel,robert koch institut	1	0	0	0	1	1	0	0	1	1		1		1		1	1	1	1		1					1	1
130192	,225513	1	240320	2	1	1	2	39	6	1	6	5	1	1	1	9	2	1	5	5		Seite des Robert-Koch-Instituts, Hessen.de, Internetseite der Stadt Darmstadt	1	0	0	0	0	1	0	0	1	1		1		1		1	1	1	1		1					1	1
130193	1,815905	1	240320	2	1	3	1	44	6	1	6	5	1	5	2	4	5	1	5	4		internet	0	0	0	0	0	1	0	0	1	1		1		1		2	1	1	1		2					2	2
130194	4,654768	1	240320	2	1	2	1	20	6	1	3	3	1	4	4	4	4	2	4	5		TV, Smartphone, Tageszeitung (N24 Welt, Faz, Reginal)	0	0	1	0	1	0	0	1	1	1		1		1		1	1	1	1		2					2	2
130195	,444164	1	240320	2	1	3	1	25	6	1	7	4	2	4	4	2	1	3	2	4		Online-Medien, Umgebung	0	0	0	0	0	1	0	1	1	1		1		1		1	1	1	1		1					1	1
130196	,207662	1	240320	2	2	3	2	52	6	1	6	3	1	2	2	4	5	3	5	5		Fernseher und Internet	0	0	1	0	0	1	0	0	1	1		1		1		1	1	1	1		1					1	1
130197	1,85294	1	240320	2	1	1	2	86	6	1	7	3	2	1	1	1	3	5	4	4		fernsehen und radio	0	0	1	1	0	0	0	0	1	1		2		1		1	1	1	1		2					1	1
130198	,210768	1	240320	2	1	3	2	24	6	1	3	4	1	2	2	2	3	3	5	2		TV, Internet	0	0	1	0	0	1	0	0	2	1		1		1		1	1	1	1		1					1	1
130199	3,027397	1	240320	2	1	2	2	62	6	1	4	3	1	2	1	3	4	2	4	5		Zeitung,Internet,Fernsehen	0	0	1	0	1	1	0	0	1	1		1		1		1	1	1	1		1					2	2
130200	,953296	1	240320	2	1	3	1	49	6	1	6	5	1	1	1	9	3	2	5	3		Fernsehen, Internet	0	0	1	0	0	1	0	0	1	1		1		1		1	1	1	1		1					1	1
130201	1,096791	1	240320	2	1	3	2	71	6	1	3	3	2	2	2	4	1	2	2	4		tv zeitung	0	0	1	0	1	0	0	0	1	1		1		1		1	1	1	1		2					1	1
130202	,311685	1	240320	2	1	3	1	65	6	1	4	3	2	1	1	2	1	1	1	3		Fernsehen und Internet und Smarphone.	0	0	1	0	0	1	0	1	1	1		1		1		1	1	1	2		2					1	1
130203	1,862013	1	240320	2	1	2	2	64	7	1	2	2	2	1	1	1	4	2	5	5		radio und fernsehen	0	0	1	1	0	0	0	0	1	1		1		9		1	1	1	1		2					1	1
130204	3,230729	1	240320	2	1	2	1	59	7	1	1	2	1	2	2	3	5	2	5	3		Fernsehen, Internet, Radio	0	0	1	1	0	1	0	0	1	1		1		1		2	1	1	1		2					2	2
130205	,574028	1	240320	2	1	1	2	50	7	1	5	5	1	4	3	9	3	5	3	3		fernsehen internet und zeitungen	0	0	1	0	1	1	0	0	1	1		1		1		1	1	1	1		1					1	1
130206	,51746	1	240320	2	0	1	1	79	7	1	6	5	2	1	1	2	2	1	3	5		Rheinzeitung, Fernseher	0	0	1	0	1	0	0	0	1	1		1		1		1	1	1	1		1					1	1
130207	,461107	1	240320	2	1	3	2	63	7	1	1	3	2	2	2	2	9	1	5	5		Fernsehr	0	0	1	0	0	0	0	0	1	1		1		1		1	1	1	1		1					1	1
130208	,232449	1	240320	2	1	1	2	57	7	1	3	3	1	1	1	1	3	2	2	4		ZDF-Heute-Journal und andere Nachrichtensendungen, auch ARD, News auf dem Handy	0	0	1	0	0	0	0	1	1	1		1		1		1	1	1	1		2					1	1
130209	,218558	1	240320	2	1	2	2	85	7	1	1	4	2	1	1	3	4	3	5	3		TV, Radio Tageszeitung	0	0	1	1	1	0	0	0	1	1		1		2		1	2	1	2		2					2	2
130210	,90949	1	240320	2	1	2	2	39	7	1	6	3	1	4	2	3	3	3	5	1		Lokalo Nachrichtenseite von Trier, Stadt Trier, Web.de	1	0	0	0	0	1	0	0	1	1		1		1		1	1	1	1		1					1	1
130211	,262389	1	240320	2	2	3	1	60	7	1	6	3	1	1	1	4	4	4	5	4		TV; radio, Internet	0	0	1	1	0	1	0	0	1	1		1		1		1	1	1	1		2					1	1
130212	,216832	1	240320	2	1	2	1	63	7	1	7	4	1	1	1	3	2	1	1	4		Internet und TV	0	0	1	0	0	1	0	0	1	1		2		1		1	1	1	1		2					1	1
130213	,880704	1	240320	2	1	1	2	21	7	1	7	4	2	3	2	9	2	2	5	5		Tagesshow, Frankfurter Allgemeinezeitung, Zeit	0	0	1	0	1	0	0	0	1	1		1		1		1	1	1	1		1					1	1
130214	,786323	1	240320	2	1	1	2	14	7	1	6	1	2	4	3	9	2	3	5	5		Nachrichten Facebook	0	0	0	0	0	1	1	0	1	1		2		1		1	1	1	1		1					1	1
130215	,253228	1	240320	2	1	2	1	59	8	1	7	5	1	1	1	2	4	3	5	5		Fernsehen, Zeitung, Internetrecherche	0	0	1	0	1	1	0	0	1	1		1		1		2	1	1	2		2					1	1
130216	,253228	1	240320	2	1	3	1	56	8	1	7	5	1	1	1	1	1	1	1	5		Fernsehen, Tageszeitung, Internet	0	0	1	0	1	1	0	0	1	1		1		1		1	1	1	1		2					1	1
130217	,995686	1	240320	2	1	3	1	53	8	1	7	2	1	2	2	9	9	3	1	5		-Tv, Internet und Freunde	0	1	1	0	0	1	0	0	1	1		1		1		1	1	1	1		1					1	9
130218	,697081	1	240320	2	1	3	2	54	8	1	1	3	1	4	4	4	4	3	3	5		Potcast und Fernsehen	0	0	1	1	0	0	0	0	1	1		1		1		1	1	1	1		1					1	1
130219	,23663	1	240320	2	1	3	1	86	8	1	2	3	2	2	2	2	1	1	3	5		Internet, Fernsehen und Rundfunk	0	0	1	1	0	1	0	0	1	1		1		1		1	1	1	1		1					1	1
130220	4,030787	1	240320	2	1	1	2	16	8	1	7	1	2	3	3	9	2	1	5	4		Welthhealth organisation, Tagesschau, bundesgesundheitsministerium	1	0	1	0	0	0	0	0	1	1		2		1		1	1	1	1		1					1	1
130221	,400175	1	240320	2	1	3	2	23	8	1	7	3	1	4	4	2	3	2	4	4		NAchrichten (Fernsehen und Internet) und auf der Arbeit	0	1	1	0	0	1	0	0	1	1		1		1		1	1	1	1		1					1	1
130222	4,827225	1	240320	2	1	1	2	60	8	1	7	2	2	2	2	9	5	2	2	1		Fernsehen,Interenet und Telefonie von verwanden	0	1	1	0	0	1	0	0	1	1		1		1		1	1	1	1		1					2	2
130223	,239961	1	240320	2	2	3	1	54	8	1	6	4	1	4	2	4	2	2	3	4		Internet, Fernsehen, Zeitung	0	0	1	0	1	1	0	0	2	2		2		2		2	1	1	2		2					1	1
130224	4,31767	1	240320	2	1	1	2	21	8	1	6	4	2	1	1	1	4	3	5	4		Internet, Zeitungen, Fernsrhen	0	0	1	0	1	1	0	0	1	1		1		1		1	1	1	1		2					1	1
130225	4,450149	1	240320	2	1	3	1	47	8	1	5	3	1	1	1	9	1	1	3	5		Internet, Zeitung, Arbeit	0	1	0	0	1	1	0	0	1	1		2		1		1	1	2	2		2					2	2
130226	,240543	1	240320	2	1	2	2	52	8	1	6	5	1	4	4	4	5	3	5	5		Zeitung, Internet, TV	0	0	1	0	1	1	0	0	1	1		1		1		1	1	1	1		2					1	1
130227	1,575809	1	240320	2	1	3	1	24	8	1	3	5	1	4	4	4	2	2	4	3		Whatsapp, Internet	0	0	0	0	0	1	0	0	1	1		2		1		1	1	1	1		2					1	1
130228	3,121775	1	240320	2	1	1	2	70	8	1	3	3	2	2	2	3	3	4	3	5		1.Zeitung 2.TV 3.Internet	0	0	1	0	1	1	0	0	1	1		1		1		1	1	1	1		1					1	1
130229	3,21471	1	240320	2	1	1	2	15	8	1	7	1	2	5	3	9	2	1	5	3		durch Bekannte/Freunde, Fernsehen	0	1	1	0	0	0	0	0	1	1		1		1		1	1	1	1		1					2	2
130230	1,963595	1	240320	2	1	1	2	80	8	1	7	2	2	2	2	9	3	1	5	5		Fernseher, Zeitungen;	0	0	1	0	1	0	0	0	1	1		1		1		1	1	1	1		1					1	1
130231	,918906	1	240320	2	1	1	2	53	8	1	6	3	1	1	1	2	4	1	5	5		internet, fernsehen und radio	0	0	1	1	0	1	0	0	1	1		1		1		1	1	1	1		1					1	1
130232	,253228	1	240320	2	2	3	2	78	8	1	7	5	2	1	1	2	2	2	2	1		faz; Regionalzeitung Badische Zeitung; TV (meist phoenix und 3sat)	0	0	1	0	1	0	0	0	2	1		2		1		2	2	1	2		2					2	2
130233	,22636	1	240320	2	1	3	1	59	8	1	3	5	1	3	3	4	1	1	5	4		internet, zeitung fernsehen	0	0	1	0	1	1	0	0	1	1		1		1		1	1	1	1		2					2	2
130234	1,050484	1	240320	2	2	3	1	50	8	1	3	3	1	3	3	4	3	2	5	4		Nachrichten, Internet, Radio	0	0	0	1	0	1	1	0	1	1		2		1		1	1	1	1		2					2	2
130235	,204584	1	240320	2	1	3	1	63	8	1	6	5	1	2	2	4	3	3	3	2		Tagesschau, Internet, Tageszeitung	0	0	1	0	1	1	0	0	1	1		1		1		2	1	2	2		2					1	1
130236	,532978	1	240320	2	1	3	1	65	8	1	5	3	2	2	2	4	5	4	5	5		tv zeitung	0	0	1	0	1	0	0	0	1	1		1		1		1	1	1	1		1					2	2
130237	1,786595	1	240320	2	2	1	1	40	8	1	6	5	1	4	2	9	4	3	5	4		Internet, Printmedien und Fernsehen	0	0	1	0	1	1	0	0	1	1		1		1		1	1	1	1		1					1	1
130238	,223457	1	240320	2	1	3	2	52	8	1	6	5	1	3	2	4	4	2	5	5		Deutschlandfunk, Tageszeitung, Überrregionale Zeitung	0	0	0	1	1	0	0	0	1	1		1		1		1	1	1	1		1					1	1
130239	,204358	1	240320	2	0	3	1	56	8	1	3	4	1	2	2	4	2	1	4	5		fernsehen ;tageszeitung; radio	0	0	1	1	1	0	0	0	1	1		2		1		1	1	1	2		2					2	2
130240	,550213	1	240320	2	1	3	1	58	8	1	6	3	1	2	2	4	5	3	5	3		Radio, Fernsehen, Internet	0	0	1	1	0	1	0	0	1	1		1		1		1	1	1	1		1					1	1
130241	4,540341	1	240320	2	1	3	1	32	8	1	6	5	1	5	3	3	3	2	4	2		Internet. Fernsehen	0	0	1	0	0	1	0	0	1	1		1		1		1	1	1	1		1					2	2
130242	1,608011	1	240320	2	1	3	2	28	8	1	4	3	1	4	2	4	1	4	5	3		Tagesschau, Twitter, rundfunk	0	0	1	0	0	1	1	0	1	1		1		1		1	1	1	1		1					2	2
130243	,229741	1	240320	2	1	1	2	40	9	1	7	5	1	4	2	9	9	2	4	4		Internet, TV	0	0	1	0	0	1	0	0	1	1		1		1		1	1	1	1		1					1	1
130244	,214822	1	240320	2	1	3	1	49	9	1	7	3	1	2	1	3	4	3	3	5		Fernsehen, RKI, Mediatheken	1	0	1	0	0	0	1	0	2	2		2		1		1	1	1	1		2					1	1
130245	,404974	1	240320	2	1	3	2	46	9	1	7	3	1	2	2	3	1	1	1	5		Ueberhaput nicht	9	9	9	9	9	9	9	9	9	9		9		9		2	2	9	2		9					2	2
130246	,638748	1	240320	2	1	3	1	23	9	1	6	3	1	3	3	4	4	3	5	5		Internet TV	0	0	1	0	0	1	0	0	1	1		1		1		1	1	1	1		1					1	1
130247	1,101331	1	240320	2	0	3	1	65	9	1	1	3	2	5	5	2	1	5	1	5		Fernseher, Schwester, Familie im Gespräch	0	1	1	0	0	0	0	0	1	1		1		1		1	1	1	1		1					1	1
130248	2,586264	1	240320	2	1	3	2	50	9	1	7	2	1	4	2	4	1	4	4	2		Fernsehen Internet Handy	0	0	1	0	0	1	0	1	2	2		2		2		2	1	1	2		2					1	1
130249	,211261	1	240320	2	2	2	1	52	9	1	2	3	1	3	2	4	5	5	2	5		internet zeitung radio	0	0	0	1	1	1	0	0	1	1		1		1		1	1	1	2		1					2	2
130250	,219186	1	240320	2	2	3	2	55	9	1	7	4	1	1	1	3	5	5	5	5		Internet,TV Medien,Im Beruf	0	1	1	0	0	1	0	0	1	1		1		1		1	1	1	1		1					1	1
130251	,241572	1	240320	2	1	3	1	71	9	1	7	4	2	1	1	1	1	1	1	4		TV, Presse und die Zeitung zum Beißpiel die Frankfurter odser Deutsche	0	0	1	0	1	0	0	0	1	1		1		1		1	1	1	1		1					2	2
130252	,219186	1	240320	2	2	3	2	52	9	1	7	5	1	1	1	9	5	5	5	5		Fernsehen,Internet	0	0	1	0	0	1	0	0	1	1		1		1		1	1	1	1		1					1	1
130253	1,214805	1	240320	2	1	1	2	89	9	1	6	3	2	1	1	1	5	3	1	5		Rundfunk, Tageszeitung,	0	0	0	0	1	0	1	0	1	1		1		1		1	1	1	1		1					1	1
130254	,253228	1	240320	2	0	1	1	60	9	1	2	5	1	2	2	1	2	1	3	4		Fersehen, Radio	0	0	1	1	0	0	0	0	1	1		1		1		1	1	1	2		1					1	1
130255	1,660576	1	240320	2	1	1	2	46	9	1	3	2	1	1	1	9	1	3	4	3		m	0	0	0	0	0	0	0	1	9	9		9		9		9	9	9	9		9					9	9
130256	,414459	1	240320	2	1	2	1	15	9	1	7	1	2	4	3	9	3	2	9	4		Internet, Radio und Fernsehen	0	0	1	1	0	1	0	0	1	1		1		1		1	1	1	1		1					1	1
130257	,243353	1	240320	2	1	3	2	68	9	1	1	4	2	2	2	2	1	1	5	5		Fernsehen, Radio, Zeitung	0	0	1	1	1	0	0	0	1	1		1		1		1	1	1	1		1					1	1
130258	2,220815	1	240320	2	1	2	2	64	9	1	3	3	2	5	3	9	1	1	1	4		TV Zageszeitung	0	0	1	0	1	0	0	0	1	1		1		1		1	1	1	1		1					2	2
130259	,21492	1	240320	2	3	3	1	26	9	1	5	4	1	4	4	4	3	3	5	2		Goggle, Smartphone=Google news, Radio	0	0	0	1	0	1	0	1	2	1		2		1		1	1	2	2		2					2	2
130260	1,152678	1	240320	2	1	1	2	23	9	1	6	1	2	3	3	9	1	1	4	1		Familie die im Krankenhaus arbeitet, übers internet.	0	1	0	0	0	1	0	0	1	1		1		1		1	1	1	1		1					1	1
130261	,206185	1	240320	2	1	3	1	59	9	1	5	2	1	1	1	2	5	5	5	5		Fernsehen und Internet	0	0	1	0	0	1	0	0	1	1		1		1		1	1	1	1		2					2	2
130262	,938925	1	240320	2	1	3	1	18	9	1	6	4	2	5	5	9	2	2	5	3		Internet, Zeitung	0	0	0	0	1	1	0	0	1	1		1		1		1	1	1	2		1					1	1
130263	,270679	1	240320	2	1	3	1	76	9	1	6	4	2	2	2	2	2	1	5	5		fern radio fachpresse	0	0	1	1	1	0	0	0	1	1		2		1		1	2	1	2		2					1	1
130264	,28133	1	240320	2	1	1	2	47	9	1	6	4	1	4	4	4	2	2	2	5		tv	0	0	1	0	0	0	0	0	1	1		1		1		1	1	1	1		1					1	1
130265	,205548	1	240320	2	1	3	1	43	9	1	2	5	1	1	1	3	2	2	2	5		Internet, Zeitung und Fernsehen	0	0	1	0	1	1	0	0	1	1		1		1		1	1	1	1		1					1	1
130266	4,52054	1	240320	2	1	3	1	84	9	1	6	2	2	2	2	2	5	2	5	2		Fernsehen, Radio, Zeitung.	0	0	1	1	1	0	0	0	1	1		1		1		1	1	1	1		1					1	1
130267	2,353235	1	240320	2	1	3	1	65	9	1	5	2	2	3	3	3	5	3	5	2		Fernsehen und Internet	0	0	1	0	0	1	0	0	1	1		1		1		1	1	1	1		1					2	2
130268	,711118	1	240320	2	1	2	2	52	9	1	6	4	2	4	1	9	1	2	5	5		Internet,Fernsehen,Radio	0	0	1	1	0	1	0	0	1	1		1		1		1	1	1	1		1					2	2
130269	,357846	1	240320	2	1	3	1	17	9	1	6	3	1	4	2	3	4	2	5	5		Nachrichten, Internet,	0	0	0	0	0	1	1	0	1	1		1		1		1	1	1	1		1					1	1
130270	,570312	1	240320	2	1	1	2	73	9	1	6	4	2	2	2	4	3	1	1	5		Zeitung, Radio, Fernsehen	0	0	1	1	1	0	0	0	1	1		1		1		2	1	1	1		1					1	1
130271	,254394	1	240320	2	1	3	1	82	9	1	7	3	2	1	1	1	2	3	3	5		smartphone, tv, internet	0	0	1	0	0	1	0	1	1	1		1		1		1	1	1	1		2					2	2
130272	,225439	1	240320	2	1	3	2	51	9	1	7	4	1	2	2	9	5	1	4	5		internet, zeitung	0	0	0	0	1	1	0	0	1	1		1		1		1	1	1	1		1					1	1
130273	,23195	1	240320	2	2	3	1	57	9	1	7	4	1	2	2	4	1	2	2	3		internet fernshen radio	0	0	1	1	0	1	0	0	2	2		2		2		2	2	2	2		2					2	2
130274	,253228	1	240320	2	1	2	1	57	9	1	4	3	1	2	2	3	2	2	5	5		Radio, TV und Internet	0	0	1	1	0	1	0	0	1	1		1		1		2	1	1	1		1					1	1
130275	1,269231	1	240320	2	1	1	1	80	9	1	3	2	2	1	1	2	4	2	1	3		fernsehen Pc Auto radio	0	0	1	1	0	0	0	1	2	1		1		1		1	2	1	1		1					2	2
130276	,211088	1	240320	2	2	3	1	40	9	1	3	5	1	4	4	4	3	4	5	5		Zeitungen und internet	0	0	0	0	1	1	0	0	1	1		1		1		1	1	1	1		1					2	2
130277	1,071085	1	240320	2	1	1	2	50	9	1	6	3	1	1	1	1	1	1	5	5		Ich sehe das nur im Fernsehen	0	0	1	0	0	0	0	0	1	1		1		1		1	1	1	1		1					1	1
130278	,206091	1	240320	2	1	3	2	45	9	1	4	4	1	5	4	3	2	2	9	5		Internet; TV	0	0	1	0	0	1	0	0	1	1		1		1		1	1	2	1		2					1	1
130279	,52463	1	240320	2	1	3	2	70	9	1	6	2	1	1	1	1	9	1	1	5		TV, N24	0	0	1	0	0	0	0	0	1	1		1		1		1	1	1	1		1					1	1
130280	,234057	1	240320	2	1	3	1	71	9	1	6	5	2	3	3	4	1	1	3	1		Zeitung, Fernsehr, Internet.	0	0	1	0	1	1	0	0	1	1		1		1		1	1	1	1		1					2	2
130281	,228451	1	240320	2	1	3	1	57	9	1	4	3	1	3	2	4	5	5	5	1		facebook ,zeitung, tv	0	0	1	0	1	1	0	0	1	1		1		1		1	1	1	1		1					1	1
130282	,253228	1	240320	2	1	1	2	22	9	1	7	3	1	1	1	2	4	2	5	3		Fernsehen, Internet, Arbeitsstelle Uniklinik	0	1	1	0	0	1	0	0	2	1		1		1		1	1	1	1		1					1	1
130283	,25388	1	240320	2	1	2	1	72	9	1	6	4	2	2	2	3	3	1	1	5		1.internet 2.fernsehr 3.radio	0	0	1	1	0	1	0	0	1	1		1		1		1	1	1	1		1					1	1
130284	1,412198	1	240320	2	1	3	1	53	9	1	3	2	1	3	3	9	3	4	5	4		radio fernseher zeitungen	0	0	1	1	1	0	0	0	1	1		1		1		1	1	1	1		1					1	1
130285	,226795	1	240320	2	1	1	2	80	9	1	4	5	2	2	2	9	5	9	5	5		radio	0	0	0	1	0	0	0	0	1	1		1		1		1	1	1	1		1					1	1
130286	,407318	1	240320	2	1	1	1	15	9	1	4	3	2	3	3	2	4	3	4	3		Instagram (soziale Medien), TV	0	0	1	0	0	1	0	0	1	1		1		1		1	1	1	2		1					2	2
130287	3,105671	1	240320	2	1	1	2	52	9	1	6	3	1	3	3	3	5	5	5	5		Nachrichten und Handy	0	0	0	0	0	0	1	1	1	1		1		1		1	1	1	1		1					1	1
130288	,265893	1	240320	2	1	3	2	65	10	1	6	2	2	2	2	2	4	2	9	2		Zeitung und Nachrichten (Fernsehen)	0	0	1	0	1	0	0	0	1	1		1		1		1	1	1	1		2					1	1
130289	,233284	1	240320	2	2	3	2	77	10	1	6	3	2	4	4	9	5	2	5	5		Fernsehen, Radio und Telefon	0	0	1	1	0	0	0	1	1	1		1		1		1	1	1	1		1					1	1
130290	1,284773	1	240320	2	1	1	1	80	10	1	3	2	2	1	1	2	5	3	5	5		TV, Radio	0	0	1	1	0	0	0	0	1	1		1		1		1	1	1	1		1					1	1
130291	,789975	1	240320	2	0	1	1	78	10	1	6	3	2	2	2	3	3	3	2	1		Zeitung und Fernsehen	0	0	1	0	1	0	0	0	1	1		1		1		1	1	1	1		1					1	1
130292	,253228	1	240320	2	1	3	1	66	10	1	4	4	2	1	1	3	4	4	5	5		TV; Zeitung UND Internet	0	0	1	0	1	1	0	0	1	1		1		1		1	1	1	1		1					1	1
130293	2,929864	1	240320	2	1	1	2	42	11	1	7	3	1	4	2	9	5	5	5	1		1.internet 2.fernsehr 3.arbeitsplatz	0	1	1	0	0	1	0	0	1	1		1		1		1	1	1	1		2					1	1
130294	,220565	1	240320	2	1	3	2	58	11	1	7	3	1	3	3	4	5	4	4	4		Internt, Omline-zeitungen, fernsehen	0	0	1	0	0	1	0	0	1	1		1		1		1	1	1	1		1					1	1
130295	,757507	1	240320	2	1	2	2	22	11	1	7	4	2	4	4	2	3	3	5	1		fernsehen,zeitung,online zeitung	0	0	1	0	1	1	0	0	1	1		1		1		1	1	1	1		1					1	1
130296	,220451	1	240320	2	2	3	1	78	11	1	7	5	2	1	1	1	1	1	5	1		Internet	0	0	0	0	0	1	0	0	1	1		2		1		1	1	1	1		2					2	2
130297	,231068	1	240320	2	1	3	1	76	11	1	7	5	2	1	1	1	4	3	5	5		Tageszeitung, Fernsehr und Internet.	0	0	1	0	1	1	0	0	1	1		1		1		2	1	1	1		1					1	1
130298	2,00385	1	240320	2	1	2	2	59	11	1	7	2	1	2	2	9	3	1	5	5		Internet	0	0	0	0	0	1	0	0	1	1		1		1		1	1	1	1		2					1	1
130299	,253228	1	240320	2	1	1	2	64	11	1	7	5	1	1	1	3	1	1	1	4		Fernsehen , Zeitung und Informationen von Bekannten	0	1	1	0	1	0	0	0	1	1		1		1		1	1	1	1		1					1	1
130300	,21393	1	240320	2	1	3	2	76	11	1	7	4	2	1	1	1	1	1	1	5		Ich Informiere mich übers Handy oder gucke Fernsehen.	0	0	1	0	0	0	0	1	1	1		1		1		1	1	1	1		1					1	1
130301	,445526	1	240320	2	1	2	2	31	11	1	7	5	1	2	2	4	5	5	5	5		RKI; Tageszeitung	1	0	0	0	1	0	0	0	1	1		1		1		1	1	1	1		1					1	1
130302	,253228	1	240320	2	2	3	1	51	11	2	7	5	1	1	1	3	4	4	3	4		Tv,internet,presse	0	0	1	0	1	1	0	0	1	1		1		1		1	1	1	1		1					1	1
130303	,787665	1	240320	2	1	3	1	71	11	2	7	3	2	2	2	2	5	1	2	2		fernsehen internet	0	0	1	0	0	1	0	0	1	1		2		1		1	1	1	1		1					1	1
130304	1,453027	1	240320	2	1	3	2	33	11	2	7	5	2	3	2	4	2	3	4	3		Internetdeite der Senatsverwaltung für Berlin, Tagesschau , Spiegel. Bundesministerien	1	0	1	0	1	1	0	0	1	2		1		1		1	1	1	1		2					1	1
130305	,224435	1	240320	2	1	3	1	88	11	2	7	5	2	2	2	9	5	3	4	5		internet, wissenschaftliche informationen	0	0	0	0	0	1	0	1	1	1		1		1		1	1	1	1		1					1	1
130306	,214027	1	240320	2	1	3	2	65	12	2	6	3	1	2	2	2	5	3	4	5		tv, betrieblich, internet	0	1	1	0	0	1	0	0	1	1		1		1		1	1	1	1		2					2	2
130307	,253228	1	240320	2	1	1	2	74	12	2	7	5	2	1	1	1	1	1	1	5		im fernsehen im nachrichten und sondersendungen und ihr sohn der arzt ist	0	1	1	0	0	0	0	0	1	1		1		1		1	1	1	1		1					1	1
130308	,204889	1	240320	2	1	3	1	63	12	2	5	2	1	5	5	9	5	5	5	4		internet, tv, radio	0	0	1	1	0	1	0	0	1	1		1		1		1	1	1	1		2					1	1
130309	2,322464	1	240320	2	1	1	2	46	12	2	7	4	1	4	4	9	3	3	3	5		internet,Nachrichten,bekannte\Familie.	0	1	0	0	0	1	1	0	1	1		1		1		1	1	1	1		2					1	1
130310	1,459715	1	240320	2	2	1	1	68	12	2	3	2	2	2	2	2	1	1	1	1		TV	0	0	1	0	0	0	0	0	1	1		1		1		1	1	1	1		2					1	1
130311	,236946	1	240320	2	1	1	1	81	12	2	6	5	2	4	4	4	5	3	5	5		An erster Stelle Fernsehen, an zweiter Zeitung.	0	0	1	0	1	0	0	0	1	1		1		1		1	1	1	1		1					1	1
130312	,227082	1	240320	2	1	1	2	80	12	2	4	4	2	1	1	2	3	1	3	5		Fernsehen NDR, Internet	0	0	1	0	0	1	0	0	1	1		1		1		1	1	1	1		1					1	1
130313	,219056	1	240320	2	2	3	1	56	12	2	3	5	1	1	1	4	5	2	4	4		Internet, Arbeitgeber, Medien	0	1	0	0	0	1	1	0	1	1		1		1		2	1	1	2		1					1	1
130314	,221604	1	240320	2	1	3	2	57	12	2	4	5	1	2	2	4	3	3	5	5		Internet, fernsehen und zeitung.	0	0	1	0	1	1	0	0	1	1		1		1		2	1	1	9		1					1	1
130315	1,553298	1	240320	2	0	1	1	81	13	2	6	2	2	2	2	9	5	1	1	5		NDR über Fernsehen	0	0	1	0	0	0	0	0	1	1		1		1		1	1	1	1		1					2	2
130316	3,84907	1	240320	2	1	3	2	33	13	2	6	3	1	2	1	1	3	1	4	4		Fernsehen Google	0	0	1	0	0	1	0	0	1	1		2		1		1	1	1	1		2					2	2
130317	,235863	1	240320	2	1	1	2	24	13	2	4	4	2	1	1	1	2	2	4	5		Nachrichten, Fernsehen oder Internet, Quarks & Co. (WDR)	0	0	1	0	0	1	1	0	1	1		1		1		1	1	2	1		2					1	1
130318	,635274	1	240320	2	0	1	2	57	13	2	1	3	1	2	2	9	3	3	5	5		rober koch institut, nachrichten , Radio	1	0	0	1	0	0	1	0	1	1		1		1		1	1	1	1		1					2	2
130319	,253228	1	240320	2	1	1	2	72	13	2	2	3	2	1	1	1	1	1	1	5		fernsehen,radio,arzt	0	0	1	1	0	0	0	1	1	1		1		1		1	1	1	1		1					1	1
130320	,253228	1	240320	2	1	2	1	53	13	2	5	4	1	1	1	3	4	4	5	3		Medien	0	0	0	0	0	0	1	0	1	1		1		1		1	1	1	1		1					1	1
130321	,2114	1	240320	2	1	3	1	77	13	2	4	3	2	2	2	1	5	2	3	4		Die Presse, Das Fernsehen, Radio	0	0	1	1	1	0	0	0	1	1		1		1		1	1	1	1		1					1	1
130322	,253228	1	240320	2	1	2	2	46	13	2	5	3	1	4	4	4	4	2	5	5		Fernsehen, Internet, mein Arbeitgeber.	0	1	1	0	0	1	0	0	1	1		1		1		1	1	1	1		1					2	2
130323	1,238946	1	240320	2	1	3	1	26	13	2	5	5	1	3	3	4	3	3	5	4		internet	0	0	0	0	0	1	0	0	1	1		1		1		1	1	1	1		1					1	1
130324	,223814	1	240320	2	0	3	2	65	14	2	2	5	1	1	1	2	5	5	5	5		Fernsehen, Radio, Zeitung	0	0	1	1	1	0	0	0	1	1		1		1		1	1	1	1		1					1	1
130325	,253228	1	240320	2	1	2	1	57	14	2	3	3	1	4	4	9	2	2	5	4		Öffentlich, rechtliches Fernsehen und Radio	0	0	1	1	0	0	0	0	1	1		1		1		1	1	1	1		1					1	1
130326	1,405092	1	240320	2	0	3	2	67	14	2	4	4	2	2	2	3	5	1	1	5		fernsehen radio	0	0	1	1	0	0	0	0	1	1		1		1		1	1	1	1		1					1	1
130327	,650223	1	240320	2	1	3	2	50	14	2	1	3	1	3	1	9	5	5	5	5		Fersehen, Internet und Zeitung	0	0	1	0	1	1	0	0	1	1		1		1		1	1	1	1		1					1	1
130328	,253228	1	240320	2	2	1	1	76	14	2	7	4	2	2	2	2	4	3	3	4		fernsehen zeitung internet	0	0	1	0	1	1	0	0	1	1		1		1		1	1	1	1		1					1	1
130329	1,358737	1	240320	2	1	3	1	60	14	2	5	4	1	4	4	2	3	1	5	2		Internet	0	0	0	0	0	1	0	0	1	1		1		1		1	1	1	1		1					1	1
130330	1,388306	1	240320	2	1	1	2	54	14	2	1	3	1	1	1	9	3	3	3	5		Tageszeitunt, fernsehen	0	0	1	0	1	0	0	0	1	1		1		1		1	1	1	1		1					1	1
130331	1,414214	1	240320	2	1	3	2	23	14	2	3	5	2	3	3	9	3	1	5	4		1.Tagesschau 2.Vom land sachsen die Website 3.Robert koch institut	1	0	1	0	0	1	0	0	1	1		1		1		1	1	1	1		1					1	1
130332	,253228	1	240320	2	0	1	1	55	14	2	3	3	1	2	2	4	3	3	3	5		TV, Zeitung, Radio	0	0	1	1	1	0	0	0	1	1		1		1		1	1	1	1		1					2	2
130333	,512236	1	240320	2	1	3	1	88	14	2	5	4	2	1	1	1	1	3	4	4		tv, radio	0	0	1	1	0	0	0	0	1	1		2		1		1	1	1	2		2					2	2
130334	3,84907	1	240320	2	1	3	2	49	14	2	7	3	1	3	3	3	5	5	5	3		TV ( NTV ) Radio , Internet	0	0	1	1	0	1	0	0	1	1		1		1		1	1	1	1		1					1	1
130335	,23832	1	240320	2	1	3	2	58	14	2	7	3	1	2	2	4	5	4	4	5		Radio, Fernsehen, Internet	0	0	1	1	0	1	0	0	1	1		1		1		1	1	1	1		1					1	1
130336	,243201	1	240320	2	1	3	2	65	14	2	7	5	1	1	1	1	5	4	5	3		1. Fernsehen 2. Internet	0	0	1	0	0	1	0	0	1	1		1		1		1	1	1	1		1					1	1
130337	,235741	1	240320	2	1	1	2	65	15	2	6	5	2	1	1	3	3	2	1	5		TV, Radio und Presse	0	0	1	1	1	0	0	0	1	1		1		1		1	1	1	1		1					1	1
130338	,722237	1	240320	2	0	3	1	74	15	2	6	4	2	2	2	3	1	1	1	5		Radio, Fernsehen	0	0	1	1	0	0	0	0	1	1		1		1		2	1	1	1		1					1	1
130339	,904171	1	240320	2	1	3	2	59	15	2	6	4	1	2	2	4	5	4	5	1		Presse TV Internet	0	0	1	0	1	1	0	0	1	1		1		1		1	1	1	1		2					1	1
130340	1,205642	1	240320	2	2	1	2	67	15	2	6	3	2	2	1	1	3	2	5	5		fernseher internet	0	0	1	0	0	1	0	0	1	1		1		1		1	1	1	1		1					1	1
130341	,234375	1	240320	2	1	3	2	70	15	2	4	3	2	1	1	2	5	3	5	5		Zeitung lesen und TV gucken	0	0	1	0	1	0	0	0	1	1		1		1		1	1	1	1		1					1	1
130342	1,597247	1	240320	2	1	3	2	71	15	2	1	5	2	2	2	1	1	1	2	5		Fernsehen und Internet.	0	0	1	0	0	1	0	0	1	1		1		1		1	1	1	1		1					1	1
130343	,24106	1	240320	2	1	3	2	70	15	2	5	3	2	2	2	3	5	2	5	5		TV, Radio, Internet	0	0	1	1	0	1	0	0	1	1		1		1		1	1	1	1		1					1	1
130344	,796118	1	240320	2	2	2	1	82	15	2	6	5	2	2	2	9	5	4	5	4		internet	0	0	0	0	0	1	0	0	1	1		1		1		1	1	1	1		1					1	1
130345	,253228	1	240320	2	2	3	1	62	15	2	3	5	1	2	2	4	1	2	2	3		Internet, Fernsehen und Zeitung	0	0	1	0	1	1	0	0	1	1		1		1		1	1	1	1		1					2	2
130346	,253228	1	240320	2	2	3	2	70	15	2	5	5	2	2	2	2	5	3	4	5		Tägliche presse, fernsehen, radio internet	0	0	1	1	1	1	0	0	1	1		1		1		1	1	1	1		2					1	1
130347	,537046	1	240320	2	0	1	2	82	15	2	5	2	2	1	1	1	1	1	1	2		fernsehen	0	0	1	0	0	0	0	0	1	1		2		1		1	2	1	1		2					2	2
130348	1,137163	1	240320	2	1	3	1	46	15	2	5	3	1	1	1	1	2	3	3	5		Internet und Zeitungen	0	0	0	0	1	1	0	0	1	1		1		1		1	1	1	1		1					1	1
130349	1,238338	1	240320	2	1	1	2	81	15	2	3	3	2	1	1	2	1	1	1	5		Fernsehen, Zeitung, Radio	0	0	1	1	1	0	0	0	1	1		1		1		2	1	1	1		2					1	1
130350	,253228	1	240320	2	1	1	2	54	16	2	5	3	1	3	3	3	4	1	5	5		internet, nachrichten und zeitung	0	0	0	0	1	1	1	0	1	1		1		1		1	1	1	1		1					1	1
130351	3,764824	1	240320	2	1	1	2	74	16	2	5	2	2	1	1	2	1	1	1	5		TV Tageszeitung	0	0	1	0	1	0	0	0	1	1		1		1		1	1	1	1		2					2	2
130352	,219332	1	240320	2	2	3	1	54	16	2	4	3	1	2	2	3	5	3	5	5		Fernsehen, Zeitung	0	0	1	0	1	0	0	0	1	1		1		1		1	1	1	1		1					1	1
130353	,253228	1	240320	2	1	1	1	60	16	2	4	5	1	3	2	1	5	3	5	4		Presse, Rundfunk, Fernsehen	0	0	1	1	1	0	0	0	1	1		1		2		1	1	1	1		1					1	1
130354	,21011	1	240320	2	1	3	2	70	16	2	1	3	2	1	1	1	5	1	5	5		TV, Internet und Handy	0	0	1	0	0	1	0	1	1	1		1		1		1	1	1	1		1					1	1
130355	,218059	1	240320	2	2	3	2	56	16	2	4	3	2	2	2	2	4	2	5	3		Internet, TV,	0	0	1	0	0	1	0	0	1	1		1		1		1	1	1	1		1					1	1
130356	,225761	1	240320	2	1	2	1	62	16	2	6	5	1	2	2	9	3	2	2	5		Internet, TV-Medien	0	0	1	0	0	1	0	0	1	1		1		1		1	1	1	1		2					1	1
130357	,253228	1	240320	2	1	1	2	58	16	2	3	4	1	3	3	4	4	4	5	4		Rundfunk, Fernsehen und Zeitung	0	0	1	1	1	0	0	0	1	1		1		1		1	1	1	1		1					2	2
130358	,253228	1	240320	2	1	1	2	75	16	2	4	4	2	2	2	2	4	5	5	4		Fernseher, Tagespresse	0	0	1	0	1	0	0	0	1	1		1		1		1	1	1	1		1					1	1
130359	,205229	1	240320	2	1	2	2	76	1	1	6	3	2	2	2	4	1	3	1	4		Fernsehen, Tageszeitung Internet	0	0	1	0	1	1	0	0	1	1		1		1		1	1	1	1		9					1	1
130360	,253228	1	240320	2	1	3	2	50	1	1	6	4	2	2	2	3	2	2	2	1		Internet, Fernsehen, Radio	0	0	1	1	0	1	0	0	1	1		1		1		1	1	1	1		1					1	1
130361	,253228	1	240320	2	0	3	2	55	1	1	6	3	1	2	2	9	1	1	1	5		Internet	0	0	0	0	0	1	0	0	2	2		2		2		2	2	2	2		2					2	2
130362	,253228	1	240320	2	2	3	1	81	1	1	6	5	2	2	2	9	3	3	1	5		Internet, Fernsehen, Zeitung	0	0	1	0	1	1	0	0	1	1		1		1		1	1	1	1		1					2	2
130363	,253228	1	240320	2	1	3	2	47	1	1	3	5	1	4	4	4	2	1	5	5		Fernsehen, Internet (selten)	0	0	1	0	0	1	0	0	1	1		1		1		1	1	1	1		2					1	1
130364	,290613	1	240320	2	1	2	2	48	1	1	3	3	1	3	1	4	3	3	5	4		Presse, Fernsehen, Internet	0	0	1	0	1	1	0	0	1	1		1		1		1	1	1	1		1					1	1
130365	,788734	1	240320	2	1	3	2	34	1	1	7	4	1	4	2	4	2	2	5	4		Nachrichten, Internet, normale Gespräche	0	1	0	0	0	1	1	0	1	1		2		1		1	1	1	1		1					1	1
130366	,740915	1	240320	2	2	1	2	52	1	1	7	3	1	1	1	9	5	5	5	4		Fernsehen, Internet und Zeitung	0	0	1	0	1	1	0	0	1	1		1		1		1	1	1	1		1					1	1
130367	1,329548	1	240320	2	1	3	2	52	1	1	6	2	1	2	2	2	3	1	5	5		Tageszeitung und Internet	0	0	0	0	1	1	0	0	1	1		2		1		1	1	1	2		2					1	1
130368	,316964	1	240320	2	1	3	2	64	2	1	7	3	2	3	3	4	2	1	4	5		Fernsehen, Rundfunk, Internet	0	0	1	1	0	1	0	0	1	1		1		1		1	1	1	1		1					1	1
130369	,223924	1	240320	2	0	3	2	84	2	1	7	5	2	1	1	2	3	3	5	5		Zeitung, Radio, Fernsehen	0	0	1	1	1	0	0	0	1	1		1		1		1	1	1	1		2					1	1
130370	,236435	1	240320	2	1	1	2	30	2	1	7	4	1	1	1	2	2	1	1	5		Zeitungen, TV, Radio	0	0	1	1	1	0	0	0	1	1		1		1		1	1	1	1		1					1	1
130371	1,19828	1	240320	2	1	3	2	17	2	1	7	3	2	4	3	9	2	1	4	4		robert koch institut internet fernsehen	1	0	1	0	0	1	0	0	1	1		1		1		1	1	1	1		1					1	1
130372	,789687	1	240320	2	2	1	2	81	2	1	7	2	2	1	1	1	3	1	1	3		Zeitung, Fernsehen, Radio	0	0	1	1	1	0	0	0	2	1		1		1		1	1	1	1		1					1	1
130373	,324	1	240320	2	2	3	1	45	2	1	7	3	1	2	2	3	2	5	2	4		TV,Internet, Radio	0	0	1	1	0	1	0	0	1	1		1		1		1	1	1	1		1					2	2
130374	,216194	1	240320	2	1	3	2	53	3	1	6	3	1	4	4	3	5	3	5	5		Fernsehen, Internet, Zeitung	0	0	1	0	1	1	0	0	1	1		1		1		1	1	1	1		2					1	1
130375	4,162388	1	240320	2	1	1	1	59	3	1	6	2	1	2	2	3	1	1	1	5		Zeitungen	0	0	0	0	1	0	0	0	1	1		2		1		1	1	1	1		2					2	2
130376	4,67269	1	240320	2	1	3	1	39	3	1	7	2	1	3	2	2	3	2	9	3		Tagesschau und über Google zu Corona suchen	0	0	1	0	0	1	0	0	1	1		1		1		1	1	1	1		1					1	1
130377	,217835	1	240320	2	0	2	1	88	3	1	7	4	2	1	1	9	1	3	1	3		Rundfunk, TV, Internet	0	0	1	1	0	1	0	0	1	1		1		1		2	1	1	1		2					2	2
130378	,223788	1	240320	2	1	3	1	59	3	1	7	5	1	1	1	9	3	3	5	5		Fernsehen, Zeitung, Internet	0	0	1	0	1	1	0	0	1	1		1		1		1	1	1	1		1					1	1
130379	1,517885	1	240320	2	1	3	2	50	3	1	6	2	1	2	2	2	5	1	5	5		Arbeitgeber, Medien	0	1	0	0	0	0	1	0	1	1		1		1		1	1	1	1		1					1	1
130380	,607892	1	240320	2	1	2	1	71	3	1	7	5	1	2	2	4	3	2	2	5		Medien	0	0	0	0	0	0	1	0	1	1		1		1		1	1	1	1		1					1	1
130381	2,099247	1	240320	2	1	1	1	58	3	1	7	3	2	2	2	3	3	3	5	4		Internet, TV	0	0	1	0	0	1	0	0	1	1		1		1		1	1	1	1		2					1	1
130382	,244319	1	240320	2	1	3	2	51	3	1	7	5	1	3	3	4	3	3	5	5		Online App und Tagesschau	0	0	1	0	0	1	0	0	1	1		2		1		1	1	1	1		1					2	2
130383	1,583802	1	240320	2	1	1	2	15	3	1	4	1	2	4	3	9	1	1	5	3		Internet, TV, Zeitungen	0	0	1	0	1	1	0	0	2	1		1		1		2	1	1	1		1					1	1
130384	1,612839	1	240320	2	2	3	1	53	3	1	7	3	1	2	2	4	2	2	5	4		Im Radio und Fernsehen.	0	0	1	1	0	0	0	0	1	1		1		1		1	1	9	1		1					2	2
130385	,456542	1	240320	2	1	3	1	32	3	1	2	4	1	1	1	2	2	1	5	4		Internet, Zeitung und Fernsehen	0	0	1	0	1	1	0	0	1	1		1		1		1	1	1	1		1					1	1
130386	1,417415	1	240320	2	1	2	1	79	4	1	7	3	2	2	2	3	3	1	1	2		tv- radio- zeitungen- zeitschriften	0	0	1	1	1	0	0	0	1	1		1		1		1	1	1	1		1					2	2
130387	,292815	1	240320	2	2	3	1	59	5	1	7	3	1	2	2	4	3	1	1	5		Fernsehen, Zeitung, Internet	0	0	1	0	1	1	0	0	1	1		1		1		1	1	1	1		1					1	1
130388	,229202	1	240320	2	0	3	2	60	5	1	7	4	1	1	1	9	5	4	5	4		Internet Nachrichten Private Leute	0	1	0	0	0	1	1	0	1	1		1		1		1	1	1	1		1					1	1
130389	,451125	1	240320	2	1	3	2	56	5	1	6	3	1	2	2	4	5	2	5	2		Internet, Fernseher und Radio	0	0	1	1	0	1	0	0	1	1		1		1		1	1	1	1		1					1	1
130390	,21609	1	240320	2	2	2	2	67	5	1	6	3	1	1	1	4	3	3	3	4		Handy Fernsehen	0	0	1	0	0	0	0	1	1	1		2		1		1	1	1	1		2					1	1
130391	,253228	1	240320	2	1	3	2	60	5	1	7	4	1	2	2	2	4	2	4	4		Medien, Internet, Fernsehen, Zeitschriften	0	0	1	0	1	1	1	0	1	1		1		1		1	1	1	1		2					1	1
130392	,224984	1	240320	2	1	3	2	64	5	1	6	3	2	2	2	9	1	1	1	3		google news und tv	0	0	1	0	0	1	0	0	1	1		1		1		1	1	1	1		2					1	1
130393	,205208	1	240320	2	1	2	1	71	5	1	7	5	2	2	2	4	4	1	1	5		Fernseher, Zeitung, Internet	0	0	1	0	1	1	0	0	1	1		2		1		1	1	1	1		1					1	1
130394	,205208	1	240320	2	1	3	1	80	5	1	7	5	2	2	2	2	5	4	5	4		Die öffentlichen Medien.	0	0	0	0	0	0	1	0	1	1		1		1		1	1	1	1		1					2	2
130395	,223619	1	240320	2	0	3	1	67	5	1	7	3	2	2	2	2	5	1	5	5		ntv-Fernsehen	0	0	1	0	0	0	0	0	1	1		1		1		1	1	1	1		1					1	1
130396	1,822292	1	240320	2	2	3	2	43	5	1	6	3	1	3	3	2	3	1	5	5		Internet, Radio und Fernsehen.	0	0	1	1	0	1	0	0	1	1		1		1		1	1	1	1		1					2	2
130397	,222846	1	240320	2	1	3	2	63	5	1	6	5	2	2	2	4	3	5	1	4		Radio, TV, Internet	0	0	1	1	0	1	0	0	1	1		1		1		1	1	1	1		2					1	1
130398	,21837	1	240320	2	1	3	2	68	5	1	3	3	2	2	2	9	3	1	5	5		TV , Internet, Experten	0	0	1	0	0	1	0	1	1	1		1		1		1	1	1	1		1					1	1
130399	,232897	1	240320	2	1	3	1	56	5	1	6	5	1	1	1	2	5	3	5	5		Internet,RKI	1	0	0	0	0	1	0	0	1	1		1		1		1	1	1	1		2					1	1
130400	,222469	1	240320	2	1	3	2	61	5	1	6	4	1	1	1	1	4	1	5	5		Nachrichten, um 19 Uhr und 20 Uhr	0	0	0	0	0	0	1	0	1	1		1		1		1	1	1	1		2					1	1
130401	,202959	1	240320	2	1	3	2	83	5	1	7	4	2	1	1	1	3	2	3	3		Tageszeitung und Fernsehen.	0	0	1	0	1	0	0	0	1	1		1		1		1	1	1	1		1					1	1
130402	,298191	1	240320	2	1	3	1	66	5	1	6	2	2	2	2	2	5	3	5	5		Internet, Zeitung, Fernsehen	0	0	1	0	1	1	0	0	1	1		1		1		9	1	1	1		1					2	2
130403	2,918473	1	240320	2	1	2	1	22	5	1	6	4	1	5	5	4	1	1	9	2		zeitung und familie oder arbeitskollegen, weniger aber auc das intnet hierbei	0	1	1	0	1	1	0	0	1	1		1		1		1	1	1	1		1					1	1
130404	,21217	1	240320	2	2	3	1	47	5	1	6	5	1	4	2	4	4	2	4	4		Fernsehen, Internet, Radio	0	0	1	1	0	1	0	0	1	1		1		1		1	1	1	1		1					2	2
130405	,224554	1	240320	2	2	3	1	58	5	1	5	2	2	1	1	2	9	5	9	1		Internet	0	0	0	0	0	1	0	0	1	1		1		1		1	1	1	1		1					2	2
130406	,786495	1	240320	2	3	3	1	62	5	1	6	2	1	2	2	9	3	1	3	5		Internet, Fernsehen, Zeitungen.	0	0	1	0	1	1	0	0	1	1		1		1		1	1	1	1		1					1	1
130407	,235583	1	240320	2	1	1	2	40	5	1	6	4	2	4	2	1	5	1	5	5		Internet, Fernsehen, Nachrichten	0	0	1	0	0	1	1	0	1	1		1		1		2	1	1	1		1					1	1
130408	2,557216	1	240320	2	1	3	1	56	5	1	5	2	1	2	2	4	1	1	1	5		Fernsehen, Zeitung und Internet	0	0	1	0	1	1	0	0	1	1		1		1		1	1	1	1		1					2	2
130409	,447896	1	240320	2	1	3	1	19	5	1	6	4	2	5	3	9	5	3	4	4		Fernsehen, Internet und Zeitung	0	0	1	0	1	1	0	0	1	1		1		1		1	1	1	1		1					1	1
130410	,253228	1	240320	2	1	3	1	79	5	1	7	3	2	3	3	2	5	3	5	2		Tageszeitung, Fernsehen, Internet	0	0	1	0	1	1	0	0	1	1		9		1		2	1	1	1		2					1	1
130411	,222111	1	240320	2	1	1	2	58	6	1	7	5	1	2	2	4	3	2	5	5		Fernsehen, Internet, Online-Zeitungsberichte, Potcats	0	0	1	1	0	1	0	0	1	1		1		1		2	1	1	1		1					1	1
130412	,42806	1	240320	2	2	2	1	26	6	1	7	4	1	1	1	2	2	1	4	3		Internet, Radio und Fernsehen	0	0	1	1	0	1	0	0	1	1		1		1		1	1	1	2		1					2	2
130413	,243886	1	240320	2	1	3	2	62	6	1	7	3	2	2	2	2	2	1	2	5		TV und Radio	0	0	1	1	0	0	0	0	1	1		1		1		1	1	1	1		1					1	1
130414	,3057	1	240320	2	1	3	1	74	6	1	7	4	2	2	2	4	4	3	4	3		keine	9	9	9	9	9	9	9	9	1	1		1		1		1	1	1	1		1					2	2
130415	,219854	1	240320	2	1	1	2	17	6	1	6	1	2	5	5	9	1	2	5	4		Tagesschau, Spiegel, Welt.de	0	0	1	0	1	1	0	0	1	1		1		1		2	1	1	1		1					2	2
130416	,277604	1	240320	2	1	1	2	55	6	1	7	3	1	2	2	3	4	4	5	4		TV, Radio, Internet	0	0	1	1	0	1	0	0	1	1		9		1		1	1	1	1		1					1	1
130417	,223678	1	240320	2	2	1	1	30	6	1	3	5	1	4	2	4	3	3	4	2		Öffentl-rechtl. Medien (ARD...), Süddeutsche Zeitung, Frankfurter Allgemeine	0	0	1	0	1	0	0	0	2	1		2		1		1	1	1	1		2					1	1
130418	,23041	1	240320	2	1	1	2	82	6	1	3	4	2	1	1	1	5	1	3	5		Zeitungen, TV und Radio	0	0	1	1	1	0	0	0	1	1		1		1		1	1	1	1		1					1	1
130419	,224527	1	240320	2	0	3	2	55	6	1	7	3	2	2	2	9	4	3	5	5		Zeitung, Radio, TV	0	0	1	1	1	0	0	0	1	1		1		1		1	1	1	1		1					1	1
130420	3,84907	1	240320	2	1	1	1	16	6	1	7	2	2	5	4	4	4	1	2	3		RKI, Hopkins Institut Weltkarte, Tagesschau (App)	1	0	0	0	0	1	0	0	1	1		1		1		1	1	1	1		2					1	1
130421	,226694	1	240320	2	1	2	1	62	6	1	6	4	2	2	2	9	1	1	1	4		tageszeitung tv wie ard zdf	0	0	1	0	1	0	0	0	1	1		1		1		1	1	1	1		1					2	2
130422	,230492	1	240320	2	1	3	1	55	6	1	4	5	1	2	2	4	2	1	5	5		Zeit online, Internet, HR Radio	0	0	0	1	0	1	0	0	1	1		1		1		1	1	1	1		2					1	1
130423	,223287	1	240320	2	1	1	2	55	6	1	6	3	1	1	1	1	5	5	5	3		You tube, Facebook, Zeitung, Kirchengemeinde.	0	1	0	0	1	1	0	0	1	1		1		1		1	1	1	1		1					1	1
130424	1,496783	1	240320	2	1	3	2	70	6	1	6	3	2	2	2	9	1	3	5	4		Fernsehen Radio Internet	0	0	1	1	0	1	0	0	1	1		1		1		1	1	1	1		1					2	2
130425	,253228	1	240320	2	1	3	1	78	6	1	6	4	2	2	2	4	1	1	9	2		Presse, Internet	0	0	0	0	1	1	0	0	1	1		2		1		2	2	1	2		2					2	2
130426	,253228	1	240320	2	0	3	1	52	6	1	4	4	1	3	3	4	5	5	5	2		internet	0	0	0	0	0	1	0	0	1	1		1		1		1	1	1	1		1					1	1
130427	,253068	1	240320	2	1	2	1	60	7	1	4	4	2	1	1	2	2	2	2	5		Fernsehn, Internet, Rundfunk	0	0	1	1	0	1	0	0	1	1		1		1		1	1	1	1		1					1	1
130428	,253228	1	240320	2	1	3	2	57	7	1	3	4	2	2	2	3	5	1	5	5		Internet, Fernsehen, Zeitung	0	0	1	0	1	1	0	0	1	1		1		1		1	1	1	1		1					2	2
130429	,610505	1	240320	2	1	3	2	73	7	1	3	5	2	2	2	3	5	1	5	5		Fernsehen (Sondersendungen), Radio	0	0	1	1	0	0	0	0	1	1		1		1		2	1	1	1		1					1	1
130430	,210461	1	240320	2	2	3	1	77	7	1	6	4	2	1	1	2	1	1	1	5		Mobil, Fernsehen	0	0	1	0	0	0	0	1	1	1		1		1		1	1	1	1		1					2	2
130431	4,368599	1	240320	2	1	1	2	56	7	1	6	2	1	2	2	2	1	1	1	3		Fernsehen, Radio, Zeitung	0	0	1	1	1	0	0	0	1	1		1		1		1	1	1	1		1					2	2
130432	1,038347	1	240320	2	1	3	1	26	7	1	6	5	2	3	3	3	3	2	5	4		Tagesschau im Fernsehen, Internet	0	0	1	0	0	1	0	0	1	1		1		1		2	1	1	1		1					1	1
130433	2,505147	1	240320	2	1	3	2	70	7	1	5	5	2	1	1	9	5	5	5	5		Zeitung Fernsehen aus verschiedenen ländern	0	0	1	0	1	0	0	0	1	1		1		1		1	1	1	1		1					1	1
130434	,230482	1	240320	2	1	3	1	77	8	1	5	5	2	2	2	4	2	1	9	9		Internet	0	0	0	0	0	1	0	0	2	1		2		1		1	1	1	1		2					2	2
130435	,2035	1	240320	2	1	3	1	26	8	1	7	5	1	1	1	2	3	2	5	5		Internet	0	0	0	0	0	1	0	0	1	1		1		1		1	1	1	1		2					1	1
130436	,253228	1	240320	2	1	1	1	71	8	1	6	5	2	1	1	3	3	1	9	5		Radio, Fernsehen, Internet	0	0	1	1	0	1	0	0	1	1		2		1		1	1	1	2		2					1	1
130437	3,753503	1	240320	2	1	1	1	45	8	1	6	4	1	3	3	9	2	2	3	3		öffentlich rechtlichen	0	0	0	0	0	0	1	0	1	1		1		1		2	1	1	1		1					2	2
130438	,772301	1	240320	2	1	1	2	71	8	1	6	3	2	3	3	3	2	2	2	4		Presse, Fernsehen, Internet	0	0	1	0	1	1	0	0	1	1		1		1		1	1	1	1		1					1	1
130439	1,871752	1	240320	2	2	2	2	56	8	1	6	3	1	2	2	3	5	5	4	5		Fernsehn, Internet und Online-Zeitschriften.	0	0	1	0	0	1	0	0	1	1		1		1		1	1	1	1		2					1	1
130440	,239961	1	240320	2	3	3	1	51	8	1	6	4	1	4	2	4	4	2	4	4		TV, Internet,	0	0	1	0	0	1	0	0	1	9		2		1		1	1	1	9		2					1	1
130441	,227878	1	240320	2	1	3	1	69	8	1	3	4	2	2	2	9	5	3	5	5		direkte Kontakte, Ärzte, Hopkins Institut, RKI	1	1	0	0	0	0	0	1	1	1		1		1		1	1	1	1		2					1	1
130442	,410858	1	240320	2	1	2	1	76	8	1	7	2	2	2	2	2	2	2	2	5		Robert Koch Institut Fernsehen Nachrichten	1	0	1	0	0	0	1	0	1	1		1		1		1	1	1	1		1					1	1
130443	,253228	1	240320	2	1	2	2	50	8	1	4	4	1	4	4	9	1	1	5	4		Fernsehen, Internet, Tageszeitung	0	0	1	0	1	1	0	0	1	2		2		2		1	1	1	2		2					1	1
130444	,253228	1	240320	2	1	3	2	85	8	1	6	3	2	1	1	9	1	1	1	5		Fernsehen, Plakate,	0	0	1	0	0	0	0	1	1	1		1		1		1	1	1	1		1					2	2
130445	2,000736	1	240320	2	1	1	2	60	8	1	5	2	1	2	2	1	9	3	9	5		Zeitung und Fernsehen, Radio	0	0	1	1	1	0	0	0	1	1		1		1		1	1	1	1		1					2	2
130446	1,946988	1	240320	2	1	1	2	70	8	1	2	2	2	1	1	1	4	2	4	3		Fernsehen, Zeitung	0	0	1	0	1	0	0	0	1	1		1		1		1	1	1	1		2					1	1
130447	1,269788	1	240320	2	1	1	1	83	8	1	4	2	2	1	1	2	3	3	3	3		Fernsehen und Zeitung	0	0	1	0	1	0	0	0	1	1		2		1		2	1	1	2		2					2	2
130448	,330359	1	240320	2	1	3	2	69	8	1	4	3	2	1	1	1	4	1	4	4		Handy und TV	0	0	1	0	0	0	0	1	1	1		1		1		1	1	1	1		1					1	1
130449	4,798672	1	240320	2	2	3	1	33	8	1	4	3	1	5	2	1	1	1	3	5		Online	0	0	0	0	0	1	0	0	2	2		2		2		1	2	1	2		2					1	1
130450	1,62588	1	240320	2	1	3	1	52	8	1	4	2	1	1	1	2	3	2	5	4		Internet und Zeitung.	0	0	0	0	1	1	0	0	1	1		1		1		1	1	1	1		1					1	1
130451	,535747	1	240320	2	1	2	2	52	8	1	3	5	1	3	3	4	3	3	3	3		Radio, Fernsehen und Internet.	0	0	1	1	0	1	0	0	1	1		1		1		1	1	1	1		1					1	1
130452	,206032	1	240320	2	1	3	1	76	9	1	7	4	2	2	2	2	2	2	3	5		TV,Internet	0	0	1	0	0	1	0	0	1	1		1		1		1	1	1	1		1					1	1
130453	,304693	1	240320	2	1	3	1	69	9	1	7	4	2	2	2	4	4	1	5	5		Fernsehen Internet Zeitung	0	0	1	0	1	1	0	0	1	1		1		1		1	1	1	1		1					1	1
130454	,963492	1	240320	2	1	3	2	40	9	1	7	3	2	1	1	2	4	2	5	4		Radio, Fernsehen, Internet	0	0	1	1	0	1	0	0	1	1		1		1		1	1	1	1		2					2	2
130455	1,967882	1	240320	2	1	3	2	37	9	1	7	4	1	1	1	2	5	3	1	4		Zeitung, Fernsehen, Internet	0	0	1	0	1	1	0	0	1	1		1		1		1	1	1	1		1					1	1
130456	4,10091	1	240320	2	1	1	1	19	9	1	7	3	2	5	4	9	1	1	3	2		Radio	0	0	0	1	0	0	0	0	1	1		2		1		1	1	1	1		1					2	2
130457	,253228	1	240320	2	1	1	1	26	9	1	7	4	1	1	1	2	1	1	5	3		Internet - Nachrichten, TV, Radio	0	0	1	1	0	1	0	0	1	1		1		1		1	1	1	1		1					1	1
130458	,253228	1	240320	2	2	2	2	59	9	1	7	5	1	3	2	3	2	3	3	4		Fernsehe, Zeitung, Internet	0	0	1	0	1	1	0	0	1	1		1		1		1	1	1	1		2					1	1
130459	1,874854	1	240320	2	1	3	1	16	9	1	7	3	2	3	3	4	3	4	5	5		Internet, TV-Nachrichten, Zeitung	0	0	1	0	1	1	0	0	1	1		1		1		1	1	1	1		1					1	1
130460	,221681	1	240320	2	1	3	2	68	9	1	7	4	2	1	1	1	2	4	5	4		Internet fernsehen Zeitung	0	0	1	0	1	1	0	0	1	1		2		1		1	1	1	1		1					1	1
130461	2,878816	1	240320	2	1	2	1	35	9	1	7	5	1	2	2	4	1	1	3	5		Das Internet.	0	0	0	0	0	1	0	0	1	1		1		1		1	1	1	1		1					1	1
130462	,253228	1	240320	2	1	3	1	64	9	1	5	5	1	2	2	4	5	4	5	3		Internet, Internen Mitarbeiter Informationen, Fernsehen	0	1	1	0	0	1	0	0	1	1		1		1		1	1	1	1		1					1	1
130463	,23195	1	240320	2	1	3	1	55	9	1	7	5	1	2	2	9	3	4	5	3		Internet	0	0	0	0	0	1	0	0	1	2		1		1		1	1	1	2		2					1	1
130464	,239867	1	240320	2	2	2	1	53	9	1	7	3	1	3	3	4	3	2	5	5		Fernsehen, Internet, Radio	0	0	1	1	0	1	0	0	1	1		1		1		1	1	1	1		1					1	1
130465	,220402	1	240320	2	1	3	1	46	9	1	1	2	1	5	2	4	1	3	3	5		Internet, Fernsehen öffentlich rechtlich	0	0	1	0	0	1	0	0	1	1		1		1		1	1	1	1		1					1	1
130466	1,069064	1	240320	2	1	3	2	61	9	1	7	3	2	1	1	1	3	2	5	1		TV, Radio	0	0	1	1	0	0	0	0	1	1		1		1		1	1	1	1		1					1	1
130467	,23479	1	240320	2	1	2	2	77	9	1	7	5	2	1	1	1	5	2	2	5		Internet; Fernsehen, Radio	0	0	1	1	0	1	0	0	1	1		1		1		2	1	1	1		1					2	2
130468	1,040397	1	240320	2	2	3	1	47	9	1	7	2	1	2	2	3	3	3	3	4		Radionachrichten, Facebook, Fernsehnachrichten	0	0	1	1	0	1	0	0	1	1		1		1		1	1	1	1		2					1	1
130469	,58769	1	240320	2	1	3	2	60	9	1	3	3	2	1	1	2	2	1	2	4		Zeitungen Fernsehen Radio	0	0	1	1	1	0	0	0	1	1		1		1		1	1	1	1		1					2	2
130470	,253228	1	240320	2	2	2	1	70	9	1	2	5	1	2	2	4	1	1	1	5		Artzzeitschriften und RKI	1	0	0	0	1	0	0	0	1	1		1		1		1	1	1	1		1					1	1
130471	,305851	1	240320	2	1	3	1	41	9	1	1	2	1	3	3	3	2	1	5	4		Internet, radio, fernsehen	0	0	1	1	0	1	0	0	1	1		1		1		1	1	1	1		1					1	1
130472	,463074	1	240320	2	0	1	2	82	9	1	5	2	2	1	1	1	1	1	1	1		Aus dem Fernsehen oder Radio	0	0	1	1	0	0	0	0	2	1		2		1		1	2	1	1		2					2	2
130473	,253228	1	240320	2	1	3	1	57	9	1	4	4	1	2	2	4	3	2	3	5		TV und PC	0	0	1	0	0	0	0	1	1	1		1		1		1	1	1	1		2					2	2
130474	,433758	1	240320	2	1	2	1	67	9	1	7	4	2	2	2	4	4	2	3	5		Fernsehen, Radio, Tageszeitung	0	0	1	1	1	0	0	0	1	1		1		1		1	1	1	1		1					1	1
130475	1,069064	1	240320	2	1	3	2	69	9	1	7	3	2	1	1	2	5	3	5	5		NTV Internet Fernsehen Zeitung	0	0	1	0	1	1	0	0	1	1		1		1		1	1	1	1		1					2	2
130476	,225517	1	240320	2	1	1	1	59	9	1	7	4	1	1	1	2	5	5	5	3		Fernsehen, Videotext	0	0	1	0	0	0	0	0	1	1		1		1		2	1	1	1		1					1	1
130477	,233345	1	240320	2	1	3	1	76	9	1	5	5	2	2	2	4	2	2	2	5		Fernsehen: Panoram, Kontra, Internet	0	0	1	0	0	1	0	0	1	1		1		1		1	1	1	1		1					2	2
130478	4,682909	1	240320	2	1	1	2	35	9	1	4	3	1	5	2	3	4	3	5	5		TV, Internet	0	0	1	0	0	1	0	0	1	1		1		1		1	1	1	1		1					1	1
130479	,253228	1	240320	2	1	3	2	82	9	1	4	4	2	1	1	1	3	3	5	4		Zeitung, Radio	0	0	0	1	1	0	0	0	1	1		1		1		1	1	1	1		1					1	1
130480	,233345	1	240320	2	1	3	1	83	9	1	4	5	2	2	2	4	5	1	5	5		FernsehenRadio und DPresse	0	0	1	1	1	0	0	0	1	1		1		1		1	1	1	1		1					1	1
130481	,360103	1	240320	2	1	3	1	72	9	1	4	2	2	2	2	2	5	3	3	3		Fernsehn, Internet,	0	0	1	0	0	1	0	0	1	1		1		1		1	1	1	1		1					1	1
130482	1,437345	1	240320	2	2	3	2	35	11	1	7	3	1	4	3	4	3	3	5	5		Zeitung Internet und Radio	0	0	0	1	1	1	0	0	1	1		1		1		1	1	1	1		1					1	1
130483	,22937	1	240320	2	2	3	1	51	11	1	7	5	1	1	1	4	3	3	5	5		Fernsehen, Internet, Mitmenschen	0	1	1	0	0	1	0	0	1	1		1		1		1	1	1	1		2					1	1
130484	,238309	1	240320	2	1	3	2	77	11	1	7	3	2	1	1	2	4	3	1	5		Zeitung , Radio , TV	0	0	1	1	1	0	0	0	1	1		1		1		1	1	1	1		1					1	1
130485	,216826	1	240320	2	1	3	1	56	11	1	7	5	1	2	2	4	3	3	4	4		Fernsehen öffentlich rechtliches, Internet, Tageszeitung	0	0	1	0	1	1	0	0	1	1		1		1		1	1	1	1		1					1	1
130486	,253228	1	240320	2	1	3	1	42	11	1	7	5	1	1	1	4	1	1	4	1		Bundesgesundsheitsministerium, Robert-Koch-Institut	1	0	0	0	0	0	0	0	1	1		2		1		1	1	1	1		2					2	2
130487	,253228	1	240320	2	1	3	2	61	11	1	7	5	1	1	1	2	9	9	5	4		Radio, Internet.	0	0	0	1	0	1	0	0	1	1		1		1		1	1	1	1		1					2	2
130488	,253228	1	240320	2	1	3	2	66	11	2	7	5	2	1	1	2	2	2	2	5		Radio Zeitung/ Welt	0	0	0	1	1	0	0	0	1	1		2		1		1	1	1	1		1					1	1
130489	,210851	1	240320	2	2	2	2	42	11	2	7	5	1	2	2	4	2	2	3	4		Internet Zeitung Radio	0	0	0	1	1	1	0	0	1	1		1		1		1	1	1	1		1					1	1
130490	,407242	1	240320	2	2	3	1	32	11	2	7	3	1	3	2	3	1	1	4	5		Robert- Koch Institut, Nachrichten	1	0	0	0	0	0	1	0	1	1		1		1		1	1	1	1		2					1	1
130491	2,697201	1	240320	2	1	1	1	16	11	2	7	1	2	4	1	9	2	3	5	4		Internet, Nachrichten im Fernsehen, Radio.	0	0	1	1	0	1	0	0	1	1		1		1		1	1	1	1		1					1	1
130492	,800842	1	240320	2	1	3	1	59	11	2	7	2	1	3	3	2	3	3	2	4		Fernsehen, Radio	0	0	1	1	0	0	0	0	1	1		1		1		1	1	1	1		1					1	1
130493	,239205	1	240320	2	1	2	2	74	11	2	7	4	2	2	2	1	5	3	4	4		Medien, Internet, bekanntenkreis sportfreunde	0	1	0	0	0	1	1	0	1	1		1		1		1	1	1	1		1					1	1
130494	2,782278	1	240320	2	2	2	1	55	12	2	7	2	1	3	3	4	3	3	5	4		Internet,	0	0	0	0	0	1	0	0	1	1		1		1		1	1	1	1		1					1	1
130495	2,32381	1	240320	2	1	3	2	45	12	2	7	4	2	2	2	2	2	2	2	5		TV-Nachrichtensendungen; Internet	0	0	1	0	0	1	0	0	1	1		9		1		1	1	1	1		2					2	2
130496	,221604	1	240320	2	1	3	2	58	12	2	4	4	1	2	2	2	5	5	5	5		Internet, Fernsehen, Radio.	0	0	1	1	0	1	0	0	1	1		1		1		1	1	1	1		1					1	1
130497	,203619	1	240320	2	1	3	2	86	13	2	3	5	2	1	1	1	4	4	4	4		Fernsehen	0	0	1	0	0	0	0	0	1	1		1		1		1	1	1	1		1					1	1
130498	,269756	1	240320	2	1	3	2	57	14	2	6	4	1	2	2	9	1	1	1	5		Zeitung Internet Radio	0	0	0	1	1	1	0	0	1	1		1		1		1	1	1	1		1					1	1
130499	2,276605	1	240320	2	1	3	1	75	14	2	5	5	2	2	2	2	4	4	4	5		Fernsehen, Internet, Tageszeitung	0	0	1	0	1	1	0	0	1	1		1		1		1	1	1	1		1					1	1
130500	,215994	1	240320	2	1	3	1	69	14	2	4	5	2	1	1	1	3	2	1	5		Lokalzeitung Fernsehen Rundfunk	0	0	1	1	1	0	0	0	1	1		1		1		1	1	1	1		1					1	1
130501	,253228	1	240320	2	1	3	1	58	14	2	7	5	1	3	3	4	4	1	4	5		Wir haben in der Firma einen Ansprechpartner zum Katastrophenschutz.	0	1	0	0	0	0	0	0	1	1		1		1		1	1	1	1		1					1	1
130502	,212596	1	240320	2	1	3	1	65	14	2	7	3	2	2	2	3	2	1	3	4		Fernsehen, Internet, Zeitung	0	0	1	0	1	1	0	0	1	1		1		1		1	1	1	1		1					2	2
130503	,228658	1	240320	2	1	1	2	81	14	2	7	4	2	1	1	2	4	4	3	5		Öffentlich, rechtliche Medien. Tablet mit YouTube Angebote. Radio.	0	0	0	1	0	1	1	0	1	1		1		1		1	1	1	1		1					1	1
130504	,714776	1	240320	2	1	1	1	62	14	2	7	3	1	2	1	4	1	1	1	5		TV Radio Zeitung	0	0	1	1	1	0	0	0	1	1		1		1		1	1	1	1		1					1	1
130505	,847341	1	240320	2	1	3	2	60	14	2	7	3	1	2	2	3	5	5	5	5		Medien, Zeitung	0	0	0	0	1	0	1	0	2	1		1		1		1	1	1	1		1					1	1
130506	1,911283	1	240320	2	0	3	1	72	14	2	7	2	2	1	1	1	3	4	4	3		Fernsehen, Radio.	0	0	1	1	0	0	0	0	1	1		1		1		1	1	1	1		1					2	2
130507	,253228	1	240320	2	1	1	2	64	15	2	4	3	2	2	2	1	2	3	5	5		Fernsehen, Presse, Internet.	0	0	1	0	1	1	0	0	1	1		1		1		1	1	1	1		1					1	1
130508	1,159367	1	240320	2	1	3	1	59	15	2	3	5	2	2	2	3	1	1	3	5		Radio Fernsehen, Internet	0	0	1	1	0	1	0	0	1	1		1		1		1	1	1	1		1					2	2
130509	,207644	1	240320	2	1	1	1	54	16	2	6	4	1	1	1	4	1	1	1	5		DLS, Phoenix, Öffentliche informationsquellen, FAZ, Tagesspiegel, tagesschau Online	0	0	1	0	1	1	0	1	1	1		1		1		1	1	1	1		1					1	1
130510	,253228	1	240320	2	1	2	2	58	16	2	5	5	1	2	2	3	2	2	2	4		Internet, öffentlich rechtliche Fernsehen	0	0	1	0	0	1	0	0	1	1		1		1		1	1	1	1		1					1	1
140001	,254512	2	310320	1	1	3	1	32	7	1	2	4	1	1	1	2	1	3	5	5		Rheinzeitung online, Spiegel online, Google	0	0	0	0	0	1	0	0	1	1		1		1		2	1	1	2		1					1	1
140002	,35325	2	310320	1	1	3	1	56	9	1	3	2	1	1	1	1	4	3	2	3		ZP: 'Bayern 1, ZDF, Google.'	0	0	1	1	0	1	0	0	1	1		1		1		1	1	1	1		1					1	1
140003	,254512	2	310320	1	1	0	2	31	13	2	6	5	1	3	2	3	2	1	5	5		Fernseher, Internet, Radio	0	0	1	1	0	1	0	0	1	1		1		1		1	1	1	1		1					1	1
140004	,496392	2	310320	1	1	1	1	17	8	1	2	3	1	4	4	1	3	1	5	5		Internet	0	0	0	0	0	1	0	0	1	1		1		1		1	1	1	2		1					1	1
140005	,254512	2	310320	1	1	3	1	72	7	1	6	3	2	2	2	4	4	4	4	5		radio, tv , pc	0	0	1	1	0	0	0	1	1	1		1		1		1	1	1	1		1					1	1
140006	1,163743	2	310320	1	1	3	2	46	8	1	3	3	1	4	3	9	5	4	4	1		zeitung, tv und radio	0	0	1	1	1	0	0	0	1	1		1		1		1	1	1	1		1					1	1
140007	,254512	2	310320	1	1	0	1	75	7	1	6	3	2	2	2	2	4	1	3	5		Fernsehen, Radio und Internet	0	0	1	1	0	1	0	0	1	1		1		1		1	1	1	1		1					1	1
140008	3,233896	2	310320	1	1	1	2	22	9	1	3	4	2	2	2	2	1	3	5	4		Internet, Nachrichten	0	0	0	0	0	1	1	0	1	1		1		1		1	1	1	1		1					1	1
140009	,254512	2	310320	1	2	1	1	68	9	1	4	4	2	2	2	3	3	2	4	3		TV, Internet, Tages oder Wochenzeitung	0	0	1	0	1	1	0	0	1	1		1		1		1	1	1	1		2					1	1
140010	1,207774	2	310320	1	1	3	1	49	6	1	7	4	1	4	2	9	1	1	9	5		Nachrichten Internet Radio	0	0	0	1	0	1	1	0	2	1		2		1		1	1	1	1		1					1	1
140011	3,868584	2	310320	1	1	3	1	40	3	1	5	2	2	5	3	1	1	3	5	5		Informationen aus dem Fernsehen und von Bekannten und Lehrern	0	1	1	0	0	0	0	0	1	1		1		1		2	1	1	1		1					1	1
140012	,738966	2	310320	1	1	0	1	59	5	1	5	5	1	4	2	1	3	3	3	4		deutschlandfunk, wdr5	0	0	0	1	0	0	0	0	1	1		1		1		1	1	1	1		1					1	1
140013	,99314	2	310320	1	1	3	1	47	11	1	7	2	1	2	2	1	5	3	5	2		TV, Internet, Nachrichten	0	0	1	0	0	1	1	0	1	1		2		1		1	1	1	1		1					1	1
140014	,208856	2	310320	1	1	3	2	49	5	1	6	4	1	4	4	4	3	3	5	5		Presse, Fernsehen (Tagesschau, Internet	0	0	1	0	1	1	0	0	1	1		1		1		1	1	1	1		2					1	1
140015	,206358	2	310320	1	1	0	2	74	14	2	5	3	2	1	1	1	5	4	5	5		TV, Arzt	0	0	1	0	0	0	0	1	1	1		1		1		1	1	1	1		1					1	1
140016	,254512	2	310320	1	1	3	2	59	3	1	4	4	1	2	1	2	4	4	4	5		Tageszeitung, Radio, Fernsehen	0	0	1	1	1	0	0	0	1	1		1		1		1	1	1	1		2					1	1
140017	1,50216	2	310320	1	1	3	2	35	6	1	3	3	1	4	3	9	1	1	4	4		intern bei Arbeitgeber, Internet, Nachrichten	0	1	0	0	0	1	1	0	1	1		1		1		1	1	1	1		1					1	1
140018	3,868584	2	310320	1	1	3	1	38	5	1	4	3	1	3	1	9	2	3	4	5		TV, NTV-App, Internet	0	0	1	0	0	1	0	0	1	1		1		1		1	1	1	1		1					1	1
140019	,254512	2	310320	1	1	3	1	71	1	1	6	4	2	2	2	4	1	1	1	5		tageszeitung, internet und tv	0	0	1	0	1	1	0	0	1	1		1		1		1	1	1	1		9					1	1
140020	,227205	2	310320	1	1	3	2	47	9	1	2	3	1	2	2	1	2	1	4	4		internet, fernsehen, zeitung	0	0	1	0	1	1	0	0	1	1		1		1		1	1	1	1		1					1	1
140021	,213205	2	310320	1	1	3	2	65	1	1	7	4	2	2	2	3	4	4	3	5		Fernsehen, Radio, Smartphone	0	0	1	1	0	0	0	1	1	1		1		1		1	1	1	1		1					1	1
140022	,288559	2	310320	1	3	1	2	48	9	1	6	5	1	2	2	9	2	2	2	5		Internet, Fernsehen, Freunde	0	1	1	0	0	1	0	0	1	1		1		1		1	1	1	1		1					1	1
140023	,254512	2	310320	1	2	3	1	22	9	1	2	4	1	2	2	4	2	1	4	3		Fernsehen, soziale Medien, Online Zeitung	0	0	1	0	0	1	0	0	1	1		1		1		1	1	1	1		2					2	2
140024	,419032	2	310320	1	2	0	2	65	16	2	5	2	2	2	2	2	5	2	5	4		Radio, TV	0	0	1	1	0	0	0	0	1	1		1		1		1	1	1	1		1					1	1
140025	2,017587	2	310320	1	1	3	1	44	6	1	3	3	1	4	2	2	3	1	5	2		Internet TV	0	0	1	0	0	1	0	0	1	1		1		1		1	1	1	1		1					1	1
140026	4,557882	2	310320	1	1	1	1	53	5	1	6	2	1	1	1	1	3	3	5	5		Fernsehen, Internet	0	0	1	0	0	1	0	0	1	1		1		1		1	1	1	1		1					1	1
140027	3,298539	2	310320	1	1	1	2	46	5	1	7	3	1	2	2	9	1	1	2	5		Tagesschau, Konferenzen des RKI-Instiuts, Zeitung	1	0	1	0	1	0	0	0	1	1		1		1		1	1	1	1		1					1	1
140028	3,868584	2	310320	1	1	0	2	23	5	1	6	2	1	2	2	2	1	1	1	3		Internet , Fernsehen und Arbeit	0	1	1	0	0	1	0	0	1	1		1		1		1	1	1	1		1					1	1
140029	,254512	2	310320	1	2	3	1	72	1	1	6	4	2	3	3	4	2	2	3	4		tv internet medien	0	0	1	0	0	1	1	0	1	1		1		1		1	1	1	1		1					2	2
140030	,404283	2	310320	1	1	3	2	33	7	1	1	3	1	2	1	2	9	1	9	3		TV, Radio, Internet	0	0	1	1	0	1	0	0	1	1		1		1		1	1	1	1		1					1	1
140031	,208764	2	310320	1	1	0	1	36	8	1	6	3	1	2	2	1	5	3	5	5		TV, Radio	0	0	1	1	0	0	0	0	2	1		2		1		1	1	1	9		1					2	2
140032	3,868584	2	310320	1	1	0	1	35	12	2	6	5	1	2	2	3	5	4	5	5		Internet, TV, Radio	0	0	1	1	0	1	0	0	1	1		1		1		2	1	1	1		2					1	1
140033	,218291	2	310320	1	2	2	2	43	5	1	7	5	1	1	1	1	2	2	2	2		Internet, Bundestg-Übetragungen, Nachrichten	0	0	0	0	0	1	1	0	1	1		2		1		1	1	1	1		2					1	1
140034	,22011	2	310320	1	2	3	2	39	6	1	6	5	1	3	2	4	4	2	5	4		RKI Fernsehen Zeitung	1	0	1	0	1	0	0	0	1	1		2		1		1	1	1	1		1					1	1
140035	2,777024	2	310320	1	1	0	2	32	5	1	7	5	1	4	2	4	1	1	1	2		internet nachrichten zeitungen	0	0	0	0	1	1	1	0	1	1		1		1		1	1	1	1		1					2	2
140036	,254512	2	310320	1	1	3	2	65	2	1	7	5	2	2	2	3	4	4	5	5		Internet, Zeitung, Fernsehen	0	0	1	0	1	1	0	0	1	1		1		1		1	1	1	1		1					1	1
140037	,254512	2	310320	1	1	3	1	73	3	1	6	4	2	2	2	4	4	2	3	5		tv internet	0	0	1	0	0	1	0	0	1	1		2		1		2	1	1	1		1					1	1
140038	,254512	2	310320	1	1	1	2	56	8	1	6	5	1	4	4	9	3	3	5	3		Internet, Podcast NDR, SWR 3 Update	0	0	0	1	0	1	0	0	1	1		1		1		2	1	1	1		2					1	1
140039	,254512	2	310320	1	1	3	2	32	10	1	3	4	1	4	2	2	2	2	1	4		Nachrichten im Radio, im Fernsehen und über das Internet.	0	0	1	1	0	1	0	0	1	1		1		1		1	1	1	1		1					1	1
140040	4,716336	2	310320	1	1	3	1	25	16	2	5	5	1	2	2	4	2	2	5	3		TV, Internet, Radio	0	0	1	1	0	1	0	0	1	1		2		1		1	1	1	2		1					1	1
140041	1,761108	2	310320	1	1	1	2	19	9	1	2	4	2	4	4	9	3	3	4	4		Nachrchrichten imnet tageschau youtub whatsapp internet	0	0	1	0	0	1	0	0	1	1		1		1		1	1	1	1		1					1	1
140042	,48405	2	310320	1	1	0	1	26	5	1	6	5	1	1	1	1	3	1	5	4		Internet, Bing Weltkarte über Auswirkung des Coronavirus auf der Welt	0	0	0	0	0	1	0	0	1	1		1		1		1	1	1	1		1					1	1
140043	,254512	2	310320	1	2	3	1	54	9	1	6	5	1	4	3	4	3	1	2	2		Radio TV Internet	0	0	1	1	0	1	0	0	1	2		2		1		1	1	1	1		1					1	1
140044	1,465062	2	310320	1	2	3	1	53	9	1	3	2	1	5	5	9	5	3	5	5		lokale Nachrichten,	0	0	0	0	0	0	1	0	1	1		1		1		9	1	1	1		1					1	1
140045	,254512	2	310320	1	1	1	2	24	9	1	3	5	1	2	2	4	2	3	4	3		Internet, Fernsehen, Radio	0	0	1	1	0	1	0	0	1	1		1		1		1	1	1	1		1					1	1
140046	,226843	2	310320	1	2	1	2	55	3	1	7	5	1	1	1	9	1	1	5	4		Nachrichten aus TV, Zeitung, Internet	0	0	1	0	1	1	0	0	1	1		1		9		1	1	1	1		1					1	1
140047	,209201	2	310320	1	1	3	1	58	14	2	4	3	1	2	2	4	2	1	3	5		MDR-App (neuester Stand); RKI; JohnHopkinsUni (aktuelle Fallzahlen)	1	0	0	0	0	1	0	0	9	1		1		1		2	1	1	1		1					1	1
140048	,254512	2	310320	1	1	3	2	60	15	2	5	3	1	1	1	1	3	3	3	3		Radio Zeitung	0	0	0	1	1	0	0	0	1	1		1		1		1	1	1	1		1					2	2
140049	,483334	2	310320	1	1	3	1	52	3	1	7	3	1	1	1	1	5	1	5	5		Internet Fernsehen	0	0	1	0	0	1	0	0	1	1		1		1		1	1	1	1		1					2	2
140050	,254512	2	310320	1	1	1	2	38	15	2	6	5	1	4	2	4	3	3	5	4		internet, fernsehen	0	0	1	0	0	1	0	0	1	1		1		1		2	1	1	1		1					2	2
140051	4,792805	2	310320	1	1	0	1	47	14	2	4	3	1	2	2	2	3	3	4	2		Radio, Internet ,TV	0	0	1	1	0	1	0	0	1	1		2		1		1	1	1	2		2					1	1
140052	,431089	2	310320	1	1	0	1	73	9	1	1	3	2	1	1	1	9	1	5	5		Zeitungen Radio TV	0	0	1	1	1	0	0	0	1	1		1		1		1	1	1	1		1					2	2
140053	,254512	2	310320	1	1	3	1	64	5	1	7	4	1	1	1	3	2	2	5	5		Internet, TV, Radio	0	0	1	1	0	1	0	0	1	2		1		2		2	2	1	2		2					1	1
140054	1,973318	2	310320	1	1	1	2	36	9	1	7	4	1	2	2	3	1	1	1	5		Radio	0	0	0	1	0	0	0	0	1	1		1		1		1	1	1	1		1					1	1
140055	,484338	2	310320	1	1	2	1	68	5	1	7	3	2	2	2	9	2	2	1	5		TV Internet	0	0	1	0	0	1	0	0	1	1		1		1		1	1	1	1		1					1	1
140056	2,425197	2	310320	1	1	1	1	33	7	1	2	2	1	1	1	2	9	1	9	5		TV - Zeitung - Internet	0	0	1	0	1	1	0	0	1	1		1		1		1	1	1	1		1					1	1
140057	2,667264	2	310320	1	1	1	2	54	11	2	7	2	1	1	1	9	4	3	4	5		Dr. Drosten (Charitee), Regierung, neuste Nachrichten (RBB)	1	0	1	0	0	0	0	1	1	1		1		1		1	1	1	1		1					1	1
140058	,260989	2	310320	1	1	2	2	50	14	2	6	3	1	3	3	9	2	2	4	5		Internet, TV, Presse	0	0	1	0	1	1	0	0	1	1		1		1		1	1	1	1		1					1	1
140059	,477259	2	310320	1	1	0	2	23	9	1	6	4	1	1	1	2	1	1	1	5		radio, internet	0	0	0	1	0	1	0	0	1	1		1		1		2	1	1	1		1					1	1
140060	,254512	2	310320	1	1	3	1	66	3	1	7	4	2	2	2	2	3	2	2	3		zeitung tv radeio	0	0	1	1	1	0	0	0	1	1		1		1		9	1	1	1		1					1	1
140061	,788805	2	310320	1	1	0	1	74	5	1	6	3	2	1	1	3	3	1	2	4		Radio und Fernsehen	0	0	1	1	0	0	0	0	1	1		2		1		2	1	1	2		2					1	1
140062	,254512	2	310320	1	1	3	1	58	16	2	5	5	1	1	1	3	3	1	5	2		tv internet	0	0	1	0	0	1	0	0	1	1		1		1		1	1	1	1		1					1	1
140063	,254512	2	310320	1	2	3	1	58	8	1	3	5	1	2	2	4	4	3	4	3		Radio, TV, Internet	0	0	1	1	0	1	0	0	1	1		1		1		1	1	1	1		1					1	1
140064	1,460877	2	310320	1	1	3	1	31	9	1	7	5	1	3	2	4	3	3	4	5		Onlinezeitungen z.B. Die Zeit, unterschiedliche Lokalzeitungen, Radio, Leute, die Nachrichten sammeln, auswerten und vergleichen	0	1	0	1	1	1	0	1	1	1		2		1		2	1	1	1		2					1	1
140065	,246548	2	310320	1	1	3	2	55	1	1	7	5	2	2	2	1	4	3	3	2		Radio Internet	0	0	0	1	0	1	0	0	1	1		9		1		1	9	1	1		2					1	1
140066	,222179	2	310320	1	1	1	2	70	9	1	7	4	2	2	2	3	4	1	4	5		TV, Radio und Tageszeitungen	0	0	1	1	1	0	0	0	1	1		1		1		1	1	1	1		1					1	1
140067	,337804	2	310320	1	1	3	2	80	8	1	7	3	2	1	1	9	1	1	5	5		Radio, Fernsehen und private Kontakte	0	1	1	1	0	0	0	0	1	1		1		1		1	1	1	1		1					1	1
140068	,254512	2	310320	1	1	3	2	62	9	1	7	4	1	2	2	4	3	2	5	3		eigenes Umfeld sind viele Ärzte, Fernsehen und Zeitung	0	1	1	0	1	0	0	0	1	1		1		1		1	1	1	1		1					1	1
140069	1,681954	2	310320	1	1	1	1	26	5	1	7	4	1	3	3	1	3	2	1	5		Robert- Koch Institut, Bei seiner Arbeit als zukünftiger Arzt	1	1	0	0	0	0	0	0	1	1		1		1		1	1	1	1		2					2	2
140070	1,998451	2	310320	1	1	3	2	33	5	1	7	3	1	4	2	4	4	1	3	5		Internet und Fernsehen	0	0	1	0	0	1	0	0	1	1		1		1		1	1	1	1		1					1	1
140071	,254512	2	310320	1	1	0	1	65	5	1	5	3	1	1	1	2	3	2	2	4		Fernsehen, Internet, Privatgespräche	0	1	1	0	0	1	0	0	1	1		1		1		2	1	1	1		2					2	2
140072	3,868584	2	310320	1	1	2	1	52	5	1	7	2	1	2	2	4	3	2	3	3		Robert Koch Institut (RKI), Öffentlich rechtlicher Rundfunk wie z.B ZDF, ARD	1	0	1	0	0	0	0	0	1	1		1		1		1	1	1	1		1					2	2
140073	1,400674	2	310320	1	2	0	1	35	11	1	7	3	1	1	1	3	1	2	5	5		Zeitung, Internet, Arbeitgeber	0	1	0	0	1	1	0	0	1	1		1		1		1	1	1	1		1					1	1
140074	,254512	2	310320	1	2	2	2	52	5	1	7	3	1	1	1	1	5	4	5	3		Fernsehen, Internet	0	0	1	0	0	1	0	0	1	1		2		1		1	1	2	1		2					1	1
140075	4,03307	2	310320	1	1	0	1	23	8	1	3	3	1	1	1	2	1	1	3	4		tageszeitung, facebook alles was da kommt, t-online	0	0	0	0	1	1	0	0	1	1		1		1		2	1	1	1		1					2	2
140076	,254512	2	310320	1	1	2	2	55	11	2	7	5	1	2	2	2	4	4	5	5		TV, Zeitung, Internet	0	0	1	0	1	1	0	0	1	1		1		1		1	1	1	1		1					1	1
140077	,238629	2	310320	1	2	0	2	26	9	1	6	5	1	1	1	3	3	2	5	4		bbc News, süddeutsche Zeitung, russisches Portal Medusa	0	0	1	0	1	1	0	0	1	1		1		1		1	1	1	1		1					1	1
140078	3,602797	2	310320	1	1	0	2	26	5	1	6	4	1	1	1	1	1	2	5	5		Radio, Facebook und Fernsehen	0	0	1	1	0	1	0	0	2	2		1		2		1	1	2	1		2					2	2
140079	,647257	2	310320	1	1	3	1	22	5	1	6	3	1	4	1	9	1	1	3	2		radio internet	0	0	0	1	0	1	0	0	2	1		2		1		1	1	1	2		2					2	2
140080	,254512	2	310320	1	1	3	1	70	1	1	6	3	2	2	2	3	4	4	4	4		Internet Fernsehen	0	0	1	0	0	1	0	0	1	1		2		1		1	1	1	1		2					2	2
140081	,254512	2	310320	1	1	3	2	49	15	2	4	3	1	1	1	2	3	3	5	5		Tv, Radio, Internet	0	0	1	1	0	1	0	0	1	1		1		1		1	1	1	1		1					1	1
140082	,254512	2	310320	1	1	3	2	72	12	2	7	5	2	1	1	2	3	1	3	4		tv, radio, zeitung	0	0	1	1	1	0	0	0	1	1		1		1		1	1	1	1		1					1	1
140083	3,341316	2	310320	1	2	0	2	61	9	1	6	2	2	1	1	1	5	5	5	1		Tv, Radio, Hören Sagen	0	1	1	1	0	0	0	0	1	1		2		2		1	1	1	1		2					1	1
140084	3,621307	2	310320	1	1	2	1	71	15	2	6	3	2	2	2	1	1	1	5	1		Fernsehen, Zeitung	0	0	1	0	1	0	0	0	1	1		1		1		1	2	1	1		2					1	1
140085	,254512	2	310320	1	1	0	1	53	11	1	7	5	1	3	3	3	2	1	5	4		Internet, Fernsehen und Radio	0	0	1	1	0	1	0	0	1	1		2		1		1	1	1	1		2					1	1
140086	,221719	2	310320	1	1	3	1	61	1	1	3	4	1	2	2	1	3	3	5	5		Rundfunk, Tageszeitung, Fernsehen	0	0	1	1	1	0	0	0	1	1		1		1		1	1	1	1		2					1	1
140087	,254512	2	310320	1	1	3	1	46	8	1	3	4	1	5	2	9	3	2	5	5		Medien,Internet	0	0	0	0	0	1	1	0	1	1		1		1		9	1	1	1		1					2	2
140088	,254512	2	310320	1	1	3	1	63	9	1	6	5	1	2	2	4	2	1	3	3		Internet, Fernsehen	0	0	1	0	0	1	0	0	1	1		1		1		1	1	1	1		1					1	1
140089	1,367222	2	310320	1	1	3	1	43	9	1	7	3	1	3	2	4	4	3	2	4		Internet, TV und Radio	0	0	1	1	0	1	0	0	1	1		1		1		1	1	1	1		1					1	1
140090	,254512	2	310320	1	1	3	1	70	3	1	7	4	2	1	1	1	5	4	2	5		Internet, öffentlich Rechtlichen	0	0	0	0	0	1	1	0	1	1		1		1		2	1	1	1		1					1	1
140091	,254512	2	310320	1	1	3	2	79	16	2	6	5	2	1	1	2	4	3	5	5		Fernsehen (Tagesschau, MDR), Talkshows, Zeitung/ Radio (lokale)	0	0	1	1	1	0	0	0	1	1		1		1		1	1	1	1		1					1	1
140092	,2209	2	310320	1	1	3	1	49	3	1	7	5	1	4	3	9	1	1	5	4		Podcast von ndr info, seite von der John Hopkins Universität, ntv Webseite	1	0	0	1	0	1	0	0	1	1		2		1		2	1	1	2		2					1	1
140093	3,868584	2	310320	1	1	3	1	24	3	1	6	4	1	3	2	3	2	1	5	4		Nachrichten, Internet, Radio	0	0	0	1	0	1	1	0	2	1		2		1		1	1	1	1		1					1	1
140094	,529397	2	310320	1	1	0	2	41	9	1	7	5	1	3	2	9	3	1	3	3		Smartphone, Nachrichten,	0	0	0	0	0	0	1	1	1	1		1		1		1	1	1	1		1					1	1
140095	,220307	2	310320	1	1	3	2	57	4	1	7	4	1	1	1	4	5	2	5	3		Bekannte Ärzte, die Medien (TV und Radio) und im Internet.	0	1	1	1	0	1	0	0	1	1		1		1		1	1	1	1		2					1	1
140096	,675305	2	310320	1	1	0	2	29	9	1	7	4	1	2	2	4	3	2	2	1		Robert Koch Institut, sonst Nachrichten, Gesundheitsamt	1	0	0	0	0	0	1	0	1	1		2		1		2	2	1	1		2					1	1
140097	4,796712	2	310320	1	1	0	2	31	9	1	7	5	1	2	2	4	1	1	4	4		internet	0	0	0	0	0	1	0	0	1	1		2		1		1	1	1	1		2					2	2
140098	,254512	2	310320	1	1	3	1	65	7	1	6	5	2	2	2	3	3	2	5	4		TV (die öffentlich rechtlichen Sender); Internet, Zeitung	0	0	1	0	1	1	0	0	1	1		1		1		1	1	1	1		1					1	1
140099	1,503724	2	310320	1	1	3	2	46	5	1	5	3	1	4	4	9	2	1	3	5		tv ( das erste), radio	0	0	1	1	0	0	0	0	1	1		1		1		9	1	1	1		1					1	1
140100	,254512	2	310320	1	1	2	1	57	9	1	7	4	1	1	1	2	4	4	5	4		TV-Nachrichten - Radio - Internet	0	0	1	1	0	1	0	0	1	1		1		1		1	1	1	1		2					1	1
140101	1,03361	2	310320	2	1	1	2	77	1	1	6	2	2	1	1	2	3	4	5	5		TV, Smartphone und Zeitung	0	0	1	0	1	0	0	1	1	1		1		1		1	1	1	1		1					1	1
140102	,523401	2	310320	2	1	2	1	66	1	1	4	3	1	2	2	3	1	1	1	4		Internet und Fernsehr	0	0	1	0	0	1	0	0	1	1		1		1		2	1	1	1		2					2	2
140103	,212734	2	310320	2	1	3	1	71	1	1	7	3	1	1	1	3	3	3	5	5		Fernsehen, Rundfunk und Internet.	0	0	1	1	0	1	0	0	1	1		1		1		1	1	1	1		1					1	1
140104	1,215589	2	310320	2	0	1	2	84	1	1	6	2	2	1	1	1	3	2	9	5		TV	0	0	1	0	0	0	0	0	1	1		1		1		1	1	1	1		1					1	1
140105	1,403672	2	310320	2	1	2	2	67	1	1	7	3	1	2	2	3	3	3	5	5		Radio, Fernsehen, Tageszeitung	0	0	1	1	1	0	0	0	1	1		1		1		1	1	1	1		1					2	2
140106	,254512	2	310320	2	1	3	1	80	1	1	6	3	2	1	1	9	3	1	1	3		Fernsehen, Tageszeitung	0	0	1	0	1	0	0	0	1	1		1		1		1	1	1	1		2					1	1
140107	,254512	2	310320	2	1	2	2	78	1	1	6	5	2	1	1	2	5	4	5	1		tv	0	0	1	0	0	0	0	0	1	1		2		1		1	1	1	1		2					1	1
140108	,254512	2	310320	2	0	2	1	79	1	1	6	5	2	2	2	3	9	3	5	2		spezielle Zeitschriften, und bekanntenkreis meinungsaustausch	0	1	0	0	1	0	0	0	1	1		1		1		1	1	1	1		9					1	1
140109	,278484	2	310320	2	1	3	1	84	1	1	1	2	2	2	2	2	5	3	5	4		Zeitung, Fernsehen und Internet.	0	0	1	0	1	1	0	0	1	1		1		1		1	1	1	1		1					1	1
140110	,209768	2	310320	2	1	2	1	72	1	1	3	3	2	2	2	2	2	2	1	1		Presse, Fernsehen , Internet	0	0	1	0	1	1	0	0	1	1		1		1		1	1	1	2		2					2	2
140111	,698259	2	310320	2	3	3	1	49	1	1	4	3	1	5	2	4	1	3	4	5		nachrichten internent tageszeitung	0	0	0	0	1	1	1	0	1	1		1		1		1	1	1	1		1					1	1
140112	2,163546	2	310320	2	0	1	2	80	1	1	3	2	2	1	1	9	1	1	9	2		Weiß nicht.	9	9	9	9	9	9	9	9	1	1		1		1		1	2	2	1		1					1	1
140113	,484515	2	310320	2	1	3	2	53	1	1	5	3	1	1	1	1	5	5	5	1		Internet, TV	0	0	1	0	0	1	0	0	1	1		1		1		1	1	1	1		1					1	1
140114	,232828	2	310320	2	2	3	1	60	1	1	5	3	1	3	3	4	3	1	2	5		Fernsehen, Internet und mein Unternehmen, in dem ich arbeite (Pharmazie)	0	1	1	0	0	1	0	0	1	1		1		1		2	1	1	1		2					1	1
140115	2,769688	2	310320	2	1	1	2	55	1	1	7	5	1	2	2	4	5	5	5	5		robert koch institut, internet, radio	1	0	0	1	0	1	0	0	1	1		1		1		1	1	1	1		1					1	1
140116	,254512	2	310320	2	1	3	1	59	2	1	7	3	2	1	1	1	9	1	1	5		ZDF info, google news, deutsch well	0	0	1	1	0	1	0	0	1	1		2		1		1	1	1	1		1					1	1
140117	,254512	2	310320	2	1	1	2	45	2	1	7	4	1	3	2	2	2	4	3	5		Internet 'ndr und web.de', Tagesschau u. Sondersendungen	0	0	1	0	0	1	0	0	1	1		2		1		1	1	2	2		2					1	1
140118	,254512	2	310320	2	1	3	2	77	2	1	7	5	2	1	1	3	5	5	4	5		Rdio, Fernsehen und zeitung	0	0	1	1	1	0	0	0	1	1		2		1		1	1	1	1		2					1	1
140119	,254512	2	310320	2	1	3	2	60	2	1	7	5	1	3	3	4	2	2	5	1		ndr info und fernsehen	0	0	1	1	0	0	0	0	1	1		1		1		1	1	1	1		2					1	1
140120	4,665559	2	310320	2	1	2	2	38	2	1	7	3	1	4	2	3	1	2	4	5		Internet, TV ,Radio	0	0	1	1	0	1	0	0	1	1		1		1		1	1	1	1		2					1	1
140121	,254512	2	310320	2	1	2	2	75	2	1	7	5	2	5	4	9	2	4	2	4		Fernsehr, Gespräche mit Ärtzen und Presse	0	1	1	0	1	0	0	0	1	1		1		1		1	1	1	1		1					2	2
140122	1,184679	2	310320	2	1	1	2	34	2	1	7	4	1	4	2	9	2	4	1	3		Radio , Nachrichten im Fernseher , Das Internet	0	0	1	1	0	1	0	0	1	1		1		1		1	1	1	1		2					1	1
140123	3,709455	2	310320	2	1	1	1	19	2	1	7	3	2	3	3	9	3	2	5	4		Tagesschau im Internet, Spiegel	0	0	0	0	1	1	0	0	1	1		1		1		1	1	1	1		1					1	1
140124	,254512	2	310320	2	2	3	2	51	3	1	6	4	1	3	3	9	3	2	5	4		Fernsehen, Internet und Zeitung	0	0	1	0	1	1	0	0	9	1		9		1		1	1	1	1		1					1	1
140125	2,679009	2	310320	2	1	2	1	19	3	1	6	4	2	3	3	2	2	1	5	4		rki, handelsblatt, bloomberg	1	0	0	0	1	1	0	0	1	1		1		1		1	1	1	1		1					2	2
140126	3,868584	2	310320	2	1	3	2	25	3	1	6	4	2	3	2	4	2	1	4	4		Radio, Fernsehn und Interent	0	0	1	1	0	1	0	0	1	1		1		1		2	2	1	2		2					2	2
140127	3,465176	2	310320	2	0	2	1	60	3	1	6	2	1	1	1	9	5	4	1	5		fernsehen, radio	0	0	1	1	0	0	0	0	1	1		2		1		1	1	1	1		1					1	1
140128	,254512	2	310320	2	1	2	2	67	3	1	6	3	2	5	4	9	5	1	9	5		1.Fernseher 2.Zeitung	0	0	1	0	1	0	0	0	1	1		1		1		1	1	1	1		1					1	1
140129	,205105	2	310320	2	1	3	1	48	3	1	4	4	1	3	2	4	4	2	5	4		internet, Nachrichten und Fernsehen	0	0	1	0	0	1	1	0	1	1		1		1		1	1	1	1		1					1	1
140130	,254512	2	310320	2	1	2	2	80	3	1	6	4	2	1	1	2	1	1	9	5		Über Fernsehen und Tageszeitung	0	0	1	0	1	0	0	0	1	1		1		1		1	1	1	1		1					2	2
140131	1,734018	2	310320	2	1	2	2	45	3	1	3	3	1	2	2	3	1	1	4	1		Internet, Fernsehen	0	0	1	0	0	1	0	0	1	1		1		1		1	1	1	1		1					1	1
140132	,254512	2	310320	2	2	3	1	61	3	1	6	4	2	2	2	2	3	3	4	5		Internet, TV	0	0	1	0	0	1	0	0	1	1		1		1		2	1	1	1		2					1	1
140133	1,048569	2	310320	2	1	1	2	80	3	1	7	2	2	1	1	1	5	3	3	5		Fernsehen	0	0	1	0	0	0	0	0	1	1		1		1		1	1	1	1		2					1	1
140134	3,33367	2	310320	2	2	1	2	80	3	1	7	2	2	2	2	4	3	2	4	5		Fernsehen und Internet	0	0	1	0	0	1	0	0	2	1		1		1		1	1	1	1		2					1	1
140135	,226843	2	310320	2	1	3	2	58	3	1	7	5	1	1	1	2	1	5	1	5		Internet	0	0	0	0	0	1	0	0	1	1		2		9		1	1	1	2		2					2	2
140136	1,41495	2	310320	2	1	1	1	79	3	1	7	2	2	1	1	1	5	5	5	5		Fernsehen, Radio	0	0	1	1	0	0	0	0	1	1		2		1		1	9	1	1		2					1	1
140137	,254512	2	310320	2	1	3	2	71	3	1	7	5	2	2	2	4	4	2	3	5		Potcast von NDR, Spiegelonline, Zeitung	0	0	0	1	1	1	0	0	1	1		1		1		2	1	1	1		1					1	1
140138	,254512	2	310320	2	1	1	2	84	3	1	7	3	2	2	2	9	3	3	5	5		Radio, TV	0	0	1	1	0	0	0	0	1	1		1		1		1	1	1	1		1					1	1
140139	,254512	2	310320	2	1	3	2	82	3	1	2	2	2	2	2	9	3	1	2	4		Tageszeitung, Sondersendungen im Fernsehen	0	0	1	0	1	0	0	0	1	1		9		1		1	1	1	1		1					1	1
140140	,254512	2	310320	2	1	3	2	58	3	1	4	4	1	1	1	9	2	1	1	4		Internet	0	0	0	0	0	1	0	0	1	1		2		1		1	1	1	1		2					2	2
140141	2,797527	2	310320	2	1	1	1	38	3	1	2	3	1	4	2	4	2	1	3	4		Radio, fernsehen, Unterhaltung	0	1	1	1	0	0	0	0	1	1		2		1		2	1	2	2		2					1	1
140142	,209143	2	310320	2	1	1	1	59	3	1	5	3	2	1	1	2	4	3	4	5		radio, fernsehen, print medien	0	0	1	1	1	0	0	0	1	1		2		1		1	1	1	1		1					1	1
140143	4,861106	2	310320	2	1	1	1	52	3	1	4	2	1	3	3	9	3	2	3	4		Fernsehen, Internet und radio	0	0	1	1	0	1	0	0	1	1		9		1		1	1	1	1		9					1	1
140144	,218602	2	310320	2	1	2	2	40	3	1	6	4	1	2	2	3	3	2	4	4		Robert Koch Institut , Nidersachen Portal, Nachrichten	1	0	0	0	0	1	1	0	1	1		1		1		1	1	1	1		2					1	1
140145	,234139	2	310320	2	1	3	1	76	3	1	5	2	2	1	1	1	5	1	2	5		TV, Zeitung	0	0	1	0	1	0	0	0	1	1		1		1		1	1	1	1		1					1	1
140146	,254512	2	310320	2	1	1	2	79	3	1	6	5	2	2	2	9	5	4	4	5		Internet, TV, Smartphone	0	0	1	0	0	1	0	1	1	1		1		1		1	1	1	1		1					1	1
140147	,224455	2	310320	2	1	3	1	52	3	1	7	4	1	3	3	4	2	2	2	3		Fernseher , Internet, Radio	0	0	1	1	0	1	0	0	1	1		2		1		2	1	1	1		2					1	1
140148	,254512	2	310320	2	1	3	2	55	3	1	1	4	1	3	3	4	3	3	3	4		Fehrnsehen, Potcats und Zeitung	0	0	1	1	1	0	0	0	1	1		1		1		2	1	1	1		1					1	1
140149	,254512	2	310320	2	3	3	1	78	3	1	4	4	2	4	4	9	5	1	5	5		zeitung fernsehen	0	0	1	0	1	0	0	0	1	1		9		1		1	1	1	1		1					1	1
140150	,254512	2	310320	2	1	3	2	68	3	1	6	3	2	2	2	3	4	3	5	4		Fernsehen Zeitung und Internet	0	0	1	0	1	1	0	0	1	1		1		1		1	1	1	1		1					1	1
140151	,232175	2	310320	2	1	3	2	40	3	1	4	4	1	4	2	9	2	1	5	5		Internet, TV und Freunde	0	1	1	0	0	1	0	0	1	1		1		1		1	1	1	1		1					1	1
140152	,254512	2	310320	2	1	3	2	60	3	1	5	3	1	2	2	2	3	3	4	4		TV, Internet	0	0	1	0	0	1	0	0	1	1		2		1		1	1	1	1		1					2	2
140153	,254512	2	310320	2	1	2	2	62	3	1	5	4	1	2	2	3	3	1	3	4		fernsehen, tageszeitung	0	0	1	0	1	0	0	0	1	1		1		1		1	1	1	1		9					1	1
140154	,656717	2	310320	2	1	3	2	41	3	1	3	3	1	4	2	3	1	1	5	2		tv	0	0	1	0	0	0	0	0	1	1		1		1		1	1	1	1		2					2	2
140155	,254512	2	310320	2	1	1	2	47	3	1	3	4	2	3	2	3	3	3	5	5		tagesschau.de, robertkoch.de , Tageszeitung	1	0	0	0	1	1	0	0	1	1		1		1		1	1	1	1		1					1	1
140156	1,979011	2	310320	2	1	3	1	63	3	1	3	2	2	2	2	1	3	1	5	3		Radio	0	0	0	1	0	0	0	0	1	1		1		1		1	1	1	2		2					1	1
140157	,254512	2	310320	2	1	1	2	69	4	1	7	3	2	2	2	9	4	3	5	3		Fernsehen, Radio	0	0	1	1	0	0	0	0	1	1		1		1		1	1	1	1		1					1	1
140158	3,350757	2	310320	2	1	3	2	59	4	1	7	3	1	2	2	3	2	2	2	4		TV, Radio und Internet	0	0	1	1	0	1	0	0	1	1		1		1		1	1	1	1		1					1	1
140159	,254512	2	310320	2	1	3	2	63	4	1	7	4	1	1	1	2	3	1	9	5		Internet, Radio, Öffentlich- rechtliches Fernsehen	0	0	1	1	0	1	0	0	1	1		1		1		1	1	1	1		2					1	1
140160	,254512	2	310320	2	1	2	2	70	4	1	6	3	2	1	1	1	5	4	4	5		Ferseher, Radio , Zeitung	0	0	1	1	1	0	0	0	1	1		1		1		1	1	1	1		2					1	1
140161	,254512	2	310320	2	1	1	2	51	5	1	7	4	1	3	1	9	3	3	3	5		1.fernsehr 2.internet 3.radio	0	0	1	1	0	1	0	0	1	1		1		1		1	1	1	1		1					1	1
140162	4,337409	2	310320	2	1	2	2	85	5	1	7	2	2	4	4	1	4	2	4	4		fernsehen	0	0	1	0	0	0	0	0	1	1		1		1		1	1	2	1		1					2	2
140163	,889837	2	310320	2	1	2	2	63	5	1	7	2	2	3	3	3	3	3	5	4		TV und das Internet.	0	0	1	0	0	1	0	0	1	1		1		1		1	1	1	1		1					1	1
140164	,770642	2	310320	2	2	3	1	50	5	1	7	3	1	2	2	3	3	2	4	3		fernseher, internet, radio	0	0	1	1	0	1	0	0	1	1		1		1		1	1	1	1		2					2	2
140165	,254512	2	310320	2	1	1	2	78	5	1	6	4	2	2	2	3	4	3	2	5		Tageszeitung,TV,Internet	0	0	1	0	1	1	0	0	1	1		1		1		1	1	1	1		1					1	1
140166	3,868584	2	310320	2	1	2	1	14	5	1	6	1	2	3	3	9	2	2	4	1		die Narchichten und das Internet	0	0	1	0	0	1	0	0	2	1		1		1		2	1	1	2		2					2	2
140167	,260322	2	310320	2	2	2	1	45	5	1	6	5	1	4	2	3	1	2	4	5		Tagesschau, Internet (heise.de), persönliche Gespräche.	0	1	1	0	0	1	0	0	1	1		2		1		2	2	1	1		2					2	2
140168	1,218059	2	310320	2	1	1	2	71	5	1	6	2	2	2	2	1	1	1	1	2		Radio fernsehen von mund zum mund	0	1	1	1	0	0	0	0	1	1		1		1		9	1	1	1		2					2	2
140169	,254512	2	310320	2	1	1	2	65	5	1	6	2	1	1	1	1	4	3	5	3		Fernsehen	0	0	1	0	0	0	0	0	1	1		1		1		1	2	2	2		2					1	1
140170	3,868584	2	310320	2	1	1	2	48	5	1	6	3	2	1	1	1	1	1	1	2		internet, fernsehen	0	0	1	0	0	1	0	0	1	1		1		1		2	1	1	1		1					1	1
140171	3,868584	2	310320	2	1	3	1	65	5	1	6	2	2	2	2	4	5	5	5	4		Internetzeitung und Fernsehen	0	0	1	0	0	1	0	0	1	1		1		1		1	1	1	1		1					1	1
140172	,254512	2	310320	2	0	1	2	80	5	1	6	4	2	2	2	9	3	1	4	5		Fernsehen, Zeitschriften	0	0	1	0	1	0	0	0	1	1		2		1		1	1	1	1		1					1	1
140173	1,406711	2	310320	2	1	3	1	43	5	1	6	3	1	2	1	1	3	3	5	5		Fernsehen, und Internet, Zeitung	0	0	1	0	1	1	0	0	1	1		1		1		1	1	1	1		2					1	1
140174	,254512	2	310320	2	1	1	2	66	5	1	4	3	2	2	2	9	1	3	1	4		Tageszeitung, Alpha TV, Bekannte	0	1	1	0	1	0	0	0	1	1		1		1		1	1	1	1		1					1	1
140175	,254512	2	310320	2	1	2	1	64	5	1	6	5	2	2	2	4	3	2	4	4		fernseher internet und zeitung	0	0	1	0	1	1	0	0	1	1		1		1		2	1	1	1		2					1	1
140176	1,628825	2	310320	2	1	3	1	80	5	1	7	3	2	2	2	4	1	2	2	5		Fernsehen,Radio,Zeitung	0	0	1	1	1	0	0	0	1	1		1		1		1	1	1	1		1					2	2
140177	1,698181	2	310320	2	1	3	1	41	5	1	7	4	1	3	2	4	2	2	3	4		-Radio & Fernsehen	0	0	1	1	0	0	0	0	2	1		2		1		1	1	1	1		1					1	1
140178	,254512	2	310320	2	1	1	2	65	5	1	5	3	2	2	2	3	3	2	3	1		Nachrichten, Zeitung und Fehrnsehen	0	0	1	0	1	0	1	0	1	1		1		1		1	1	1	1		1					1	1
140179	,254512	2	310320	2	2	3	1	54	5	1	7	4	1	2	2	4	1	2	5	5		Das Robert-Koch-Institut, Spiegel-Online und öffentlich rechtliches Fernsehen	1	0	1	0	0	1	0	0	1	1		1		1		1	1	1	1		1					1	1
140180	,254512	2	310320	2	2	3	1	64	5	1	7	4	2	2	2	4	1	1	4	5		Internet, TV und Dashboard vom Rober-koch Institut	1	0	1	0	0	1	0	0	1	1		1		1		2	1	1	1		2					1	1
140181	,254512	2	310320	2	1	3	2	68	5	1	7	5	2	1	1	2	5	3	5	5		wdr, bundesgesundheitsminsterium , Robert koch institut,	1	0	0	0	0	0	1	0	1	1		1		1		1	1	1	1		2					1	1
140182	,254512	2	310320	2	1	3	2	63	5	1	7	5	1	2	2	4	5	4	5	1		fernsehen und internet	0	0	1	0	0	1	0	0	1	1		1		1		2	1	1	1		1					1	1
140183	2,16886	2	310320	2	1	1	2	62	5	1	7	2	2	2	2	9	4	2	2	5		Fernsehen und Zeitung	0	0	1	0	1	0	0	0	1	1		1		1		1	1	1	1		2					1	1
140184	,208475	2	310320	2	1	2	2	43	5	1	7	4	1	4	3	4	3	1	2	5		Internet, Live Streams und Fernsehr	0	0	1	0	0	1	0	0	1	1		1		1		1	1	1	1		2					1	1
140185	,851604	2	310320	2	1	3	1	56	5	1	7	3	1	2	2	3	3	3	4	3		Internet und Fernsehen	0	0	1	0	0	1	0	0	1	1		1		1		1	1	1	1		1					1	1
140186	3,868584	2	310320	2	1	1	1	15	5	1	7	1	2	3	2	9	2	1	5	3		Internet, Radio und Fernsehen	0	0	1	1	0	1	0	0	1	1		2		1		1	1	1	2		1					1	1
140187	,254512	2	310320	2	1	3	2	74	5	1	7	5	2	2	2	3	3	1	3	3		Radio, Tageszeitung, Fernsehen	0	0	1	1	1	0	0	0	9	1		1		1		1	1	1	1		9					2	2
140188	4,379386	2	310320	2	1	3	1	30	5	1	4	5	1	2	2	4	3	1	5	4		zeitung und internet	0	0	0	0	1	1	0	0	2	1		1		1		1	1	1	1		2					1	1
140189	,254512	2	310320	2	1	3	1	67	5	1	7	4	1	2	2	4	3	1	1	5		zeitung fernsehen und radio	0	0	1	1	1	0	0	0	1	1		2		1		2	2	1	2		1					2	2
140190	,254512	2	310320	2	1	2	2	59	5	1	2	4	2	2	2	4	5	3	1	3		Fernsehen, Internet, Radio	0	0	1	1	0	1	0	0	1	1		1		1		1	1	1	1		1					1	1
140191	,221004	2	310320	2	1	3	1	66	5	1	4	4	2	2	2	4	4	4	5	4		- Internet, Fernsehen; Radio	0	0	1	1	0	1	0	0	1	1		1		1		1	1	1	1		1					2	2
140192	,254512	2	310320	2	1	3	2	60	5	1	7	4	1	2	2	9	5	4	3	5		tv internet zeitung	0	0	1	0	1	1	0	0	1	1		9		1		1	1	1	1		1					1	1
140193	,254512	2	310320	2	1	3	2	51	5	1	7	5	1	1	1	3	1	1	5	5		1.fernsher 2.radio 3.zeitung	0	0	1	1	1	0	0	0	1	1		1		1		1	1	1	1		1					1	1
140194	,254512	2	310320	2	1	3	2	65	5	1	7	5	2	2	2	4	3	2	2	4		Tageszeitung, öffentlich-rechtliches Fernsehen, Radio	0	0	1	1	1	0	0	0	1	1		1		1		1	1	1	1		1					2	2
140195	,851604	2	310320	2	1	3	1	54	5	1	7	3	1	2	2	3	4	4	5	4		tv, tageszeitung, radio	0	0	1	1	1	0	0	0	1	1		2		1		1	1	1	1		2					1	1
140196	,254512	2	310320	2	0	1	2	90	5	1	7	5	2	1	1	9	5	4	9	3		radio tageszeitung	0	0	0	1	1	0	0	0	1	1		1		1		1	1	1	1		9					2	2
140197	,737706	2	310320	2	1	3	2	67	5	1	4	2	2	3	3	2	5	1	5	5		Radio, Tv, Internet	0	0	1	1	0	1	0	0	1	1		1		1		1	1	1	1		1					1	1
140198	2,509291	2	310320	2	1	1	2	68	5	1	5	2	2	2	2	1	5	5	3	5		Fernseher und Radio	0	0	1	1	0	0	0	0	1	1		1		1		1	1	1	1		1					1	1
140199	,254512	2	310320	2	1	1	2	56	5	1	7	5	1	4	4	4	2	1	2	5		TV - aktuelle Reportagen; online; Zeitung	0	0	1	0	1	1	0	0	1	1		1		1		1	1	1	1		1					1	1
140200	,219491	2	310320	2	1	3	2	43	5	1	4	4	1	4	4	3	2	2	5	5		INTERNET rADIO UND fERNSEHEN	0	0	1	1	0	1	0	0	1	1		1		1		1	1	1	1		2					2	2
140201	,386852	2	310320	2	1	1	2	36	5	1	4	5	1	1	1	9	1	1	1	5		Internet	0	0	0	0	0	1	0	0	1	1		1		1		1	1	1	1		1					1	1
140202	,796969	2	310320	2	0	1	1	77	5	1	7	4	2	2	2	2	3	3	5	1		Presse, Fernsehen	0	0	1	0	1	0	0	0	1	1		2		1		1	1	1	1		1					2	2
140203	1,188409	2	310320	2	0	3	1	54	5	1	5	3	1	4	4	4	5	4	5	4		Fernsehen, Zeitung und Internet	0	0	1	0	1	1	0	0	1	1		1		1		1	1	1	1		1					1	1
140204	,254512	2	310320	2	1	1	2	84	5	1	5	4	2	1	1	9	1	3	3	5		Tageszeitung radio und Fernsehen	0	0	1	1	1	0	0	0	1	1		1		1		1	1	1	2		2					1	1
140205	,254512	2	310320	2	1	2	2	51	5	1	3	5	1	4	4	3	3	2	2	4		Handy , Internet , Radio	0	0	0	1	0	1	0	1	1	1		1		1		1	1	1	1		1					1	1
140206	4,063842	2	310320	2	1	1	2	84	5	1	3	2	2	1	1	1	3	9	9	3		Zeitung, Fernsehen	0	0	1	0	1	0	0	0	1	1		1		1		1	1	1	1		2					1	1
140207	,972383	2	310320	2	1	3	1	51	5	1	3	3	1	3	3	4	3	1	5	5		Fehrsehen, Intnertnet und Zeitung	0	0	1	0	1	1	0	0	1	1		1		1		2	1	1	1		2					2	2
140208	,20738	2	310320	2	1	1	2	58	5	1	4	3	1	5	4	3	4	1	5	3		TV, Internet, mit Menschen	0	1	1	0	0	1	0	0	1	1		1		1		1	1	1	1		1					1	1
140209	,254512	2	310320	2	1	1	2	60	5	1	6	3	1	1	1	2	5	3	5	5		Fernseher (Nachrichten oder Sondersendung); und Internet	0	0	1	0	0	1	0	0	1	1		1		1		1	1	1	1		1					1	1
140210	,254512	2	310320	2	1	2	2	53	5	1	5	4	1	2	2	4	2	1	2	5		Internet, Zeitung ,Fernsehen.	0	0	1	0	1	1	0	0	1	1		1		1		1	1	1	1		1					2	2
140211	,254512	2	310320	2	1	2	1	66	5	1	6	3	1	1	1	9	5	3	5	5		Radio/ Fernseher	0	0	1	1	0	0	0	0	1	1		1		1		1	1	1	1		1					2	2
140212	,254512	2	310320	2	1	3	2	63	5	1	6	5	1	2	2	3	3	2	4	1		Radio, Fernsehen und Internet	0	0	1	1	0	1	0	0	2	1		2		2		1	1	1	1		2					1	1
140213	,254512	2	310320	2	0	3	1	69	5	1	7	5	2	1	1	4	5	3	5	5		Radio, TV, und Bekannte	0	1	1	1	0	0	0	0	1	1		1		1		1	1	1	1		1					2	2
140214	4,192866	2	310320	2	1	3	2	77	5	1	7	2	2	2	2	2	1	1	1	5		Fernsehen, Zeitung und Internet	0	0	1	0	1	1	0	0	1	1		1		1		1	1	1	1		1					1	1
140215	,254512	2	310320	2	1	1	2	60	5	1	6	2	1	1	1	1	9	2	1	3		Fernsehen.	0	0	1	0	0	0	0	0	1	1		9		1		1	1	1	1		1					1	1
140216	,254512	2	310320	2	1	3	1	59	5	1	2	2	1	1	1	2	2	2	2	5		facebook,tv,radio	0	0	1	1	0	1	0	0	1	1		1		1		1	1	1	1		1					1	1
140217	1,503724	2	310320	2	1	3	2	41	5	1	5	3	1	5	4	3	5	4	3	4		Internet	0	0	0	0	0	1	0	0	1	1		1		1		1	1	1	1		2					1	1
140218	,254512	2	310320	2	2	3	2	66	5	1	6	5	1	2	2	9	9	2	2	5		Zoomcall / Telefonkonferenz im Krankenhaus	0	0	0	0	0	0	0	1	1	1		1		1		1	1	1	1		1					1	1
140219	1,607863	2	310320	2	2	3	2	55	5	1	4	2	1	3	3	3	3	1	1	1		tageszeitung,fernsehen,internet	0	0	1	0	1	1	0	0	1	1		1		1		1	1	1	1		1					1	1
140220	,254512	2	310320	2	1	2	2	66	5	1	5	3	2	2	2	3	3	1	2	5		Medien, Tochter	0	1	0	0	0	0	1	0	1	1		1		1		2	1	1	1		1					1	1
140221	,254512	2	310320	2	1	3	1	60	5	1	5	5	2	3	3	4	3	3	4	5		Tageszeit, Fernsehen, Internet	0	0	1	0	1	1	0	0	1	1		1		1		1	1	1	1		2					1	1
140222	,254512	2	310320	2	2	3	2	65	5	1	4	5	2	2	2	4	3	1	1	1		Tageszeitung. Tv, Internet	0	0	1	0	1	1	0	0	1	1		1		1		1	1	1	1		1					1	1
140223	,245187	2	310320	2	1	3	1	52	5	1	4	5	1	2	2	4	1	2	9	5		zeitung,internet,tv	0	0	1	0	1	1	0	0	1	1		2		1		9	1	1	1		9					1	1
140224	,254512	2	310320	2	1	1	2	85	6	1	7	5	2	1	1	9	9	9	1	5		Zeitung,Fernseher	0	0	1	0	1	0	0	0	1	1		1		1		2	1	1	1		1					2	2
140225	,213271	2	310320	2	1	3	2	69	6	1	7	5	2	1	1	3	4	4	5	5		Internet, Radio und Fernseher	0	0	1	1	0	1	0	0	1	1		2		1		1	1	1	1		2					1	1
140226	,254512	2	310320	2	1	3	1	72	6	1	6	5	2	2	2	4	5	1	2	3		Öffentliches Fernsehen, Online, Der Spiegel	0	0	1	0	1	1	0	0	1	1		2		1		2	1	1	1		1					1	1
140227	,254512	2	310320	2	1	3	1	80	6	1	6	5	2	2	2	4	2	5	3	3		vom robert koch institut und von der uni klinik göttingen und vom TV rundfunk	1	0	1	0	0	0	0	0	2	2		2		2		1	2	1	2		2					1	1
140228	,254512	2	310320	2	1	1	2	80	6	1	6	3	2	1	1	1	3	1	5	4		die Presse, im Fernsehen und im Internet	0	0	1	0	1	1	0	0	1	1		1		1		1	1	1	1		1					1	1
140229	,254512	2	310320	2	1	3	1	35	6	1	7	5	1	2	2	4	1	2	5	5		Internet, TV, Radio	0	0	1	1	0	1	0	0	1	1		1		1		1	1	1	1		1					1	1
140230	1,251192	2	310320	2	1	2	2	63	6	1	7	5	1	1	1	4	4	2	5	5		Fernsehen, Radio, Internet	0	0	1	1	0	1	0	0	1	1		1		1		1	1	1	1		1					1	1
140231	1,022716	2	310320	2	1	3	1	53	6	1	7	3	1	1	1	3	2	2	3	5		Zeitung, TV und Internet.	0	0	1	0	1	1	0	0	1	1		1		1		1	2	1	1		1					2	2
140232	3,189053	2	310320	2	1	2	1	42	6	1	7	5	1	2	2	4	2	2	5	5		Zeitung, internet(RobertKochInstitut)	1	0	0	0	1	1	0	0	1	1		1		1		2	1	1	1		2					2	2
140233	3,868584	2	310320	2	2	2	1	70	6	1	7	2	2	2	2	2	5	5	1	5		Fernsehen handy und Internet	0	0	1	0	0	1	0	1	1	1		1		1		1	1	1	1		2					1	1
140234	,871939	2	310320	2	1	1	1	50	6	1	7	5	1	4	2	4	3	2	5	5		Fachliteratur, Zeitungen, Fernsehen	0	0	1	0	1	0	0	1	1	1		1		1		1	1	1	1		2					1	1
140235	1,310002	2	310320	2	1	1	1	20	6	1	6	4	2	2	2	2	1	3	5	3		- Zeitung, Internet, Fernsehen	0	0	1	0	1	1	0	0	1	1		1		1		1	1	1	1		1					1	1
140236	,254512	2	310320	2	1	2	1	73	6	1	6	4	2	2	2	3	5	2	2	5		Radio;Fernsehen;Internet	0	0	1	1	0	1	0	0	1	1		1		1		2	1	1	1		1					2	2
140237	,254512	2	310320	2	1	3	1	65	6	1	6	5	2	1	1	9	3	1	1	5		1.zeitung 2.freunde	0	1	0	0	1	0	0	0	1	1		1		1		1	1	1	1		1					1	1
140238	,254512	2	310320	2	1	3	1	60	6	1	2	4	2	2	2	4	5	4	5	5		Internet, öffentlich rechtliche Medien, ARD, ZDF, WDR, Washington Post, NDR, Hessischer Rundfunk	0	0	1	1	1	1	0	0	1	1		1		1		1	1	1	1		1					1	1
140239	,254512	2	310320	2	1	3	1	37	6	1	3	3	1	5	3	4	2	2	4	4		Internet, TV, Arbeitskollegen	0	1	1	0	0	1	0	0	1	1		1		1		1	1	1	1		1					1	1
140240	2,675007	2	310320	2	1	3	1	79	6	1	3	2	2	3	3	2	4	4	5	3		Fernsehen, Tageszeitung	0	0	1	0	1	0	0	0	1	1		1		1		1	1	1	1		2					1	1
140241	,914349	2	310320	2	1	2	2	69	6	1	5	3	2	1	1	2	2	2	9	3		Internet, Zeitung, Radio.	0	0	0	1	1	1	0	0	1	1		2		1		1	1	1	1		2					1	1
140242	,254512	2	310320	2	1	3	1	74	6	1	6	5	2	2	2	9	1	2	1	2		Zeitung, Internert	0	0	0	0	1	1	0	0	2	1		2		1		2	1	1	2		2					1	1
140243	4,576775	2	310320	2	0	3	2	59	6	1	4	3	2	2	2	9	4	3	4	4		Funk, Fernsehen und Zeitung	0	0	1	1	1	0	0	0	1	1		1		1		1	1	1	1		1					1	1
140244	,258714	2	310320	2	1	2	2	64	7	1	7	4	2	2	2	4	3	3	4	5		Tv, Internet, Zeitung	0	0	1	0	1	1	0	0	1	1		1		1		1	1	1	1		2					1	1
140245	,213687	2	310320	2	1	3	1	62	7	1	6	5	1	1	1	2	4	3	5	5		Tageszeit , Radio, Internet	0	0	0	1	1	1	0	0	1	1		1		1		2	1	1	1		1					1	1
140246	,887388	2	310320	2	1	1	2	62	7	1	1	4	1	2	2	4	3	2	5	3		Tageszeitung, Fernsehen	0	0	1	0	1	0	0	0	1	1		1		1		1	1	1	1		2					1	1
140247	,254512	2	310320	2	1	1	2	79	7	1	4	3	2	2	2	2	4	2	4	5		Zeitung, Fernsehen, Radio	0	0	1	1	1	0	0	0	1	1		1		1		1	1	1	1		1					1	1
140248	4,472965	2	310320	2	1	1	1	37	7	1	6	2	1	2	2	2	2	2	3	4		Internet, Fernsehen, Radio	0	0	1	1	0	1	0	0	1	1		1		1		1	1	1	1		1					1	1
140249	,24677	2	310320	2	1	3	2	54	7	1	6	4	1	2	2	4	3	5	3	4		Fernsehen, Internet und Zeitung/Tageszeitung	0	0	1	0	1	1	0	0	1	1		2		1		2	1	1	1		2					1	1
140250	1,326071	2	310320	2	1	1	2	60	7	1	5	3	1	1	1	9	5	3	5	4		Handy, Fernsehen, Presse	0	0	1	0	1	0	0	1	1	1		1		1		1	1	1	1		1					1	1
140251	,254512	2	310320	2	1	3	1	61	7	1	5	4	1	3	3	4	2	2	1	1		Internet, Fernsehen, Zeitung	0	0	1	0	1	1	0	0	1	1		2		1		1	1	1	2		2					1	1
140252	,869441	2	310320	2	1	2	2	69	7	1	1	3	2	2	2	2	4	2	2	4		Fernsehen Internet Mund zu Mund Propaganda	0	1	1	0	0	1	0	0	1	1		1		1		1	1	1	1		1					1	1
140253	,254512	2	310320	2	1	3	2	34	7	1	1	4	1	5	2	3	1	1	1	3		Radio	0	0	0	1	0	0	0	0	1	1		1		1		1	1	1	1		1					1	1
140254	,529492	2	310320	2	1	3	2	51	7	1	3	3	2	5	5	4	5	3	5	5		Internet, Fernsehen, KATWARN (App)	0	0	1	0	0	1	0	0	1	1		1		1		1	1	1	1		1					1	1
140255	,24677	2	310320	2	1	3	2	57	7	1	6	4	1	2	2	9	4	3	5	5		Ard Tagesschau; Zeit Online, Spiegel online, Deutschlandfunk	0	0	1	1	0	1	0	0	1	1		1		1		1	1	1	1		1					1	1
140256	2,846362	2	310320	2	1	1	1	16	7	1	5	3	2	5	4	4	5	1	5	4		internet & Fernsehen.	0	0	1	0	0	1	0	0	1	1		1		1		1	1	1	1		1					1	1
140257	1,815895	2	310320	2	1	1	1	80	7	1	7	2	2	1	1	2	2	1	3	5		Fernsehen, Radio, Zeitung	0	0	1	1	1	0	0	0	1	1		1		1		1	1	1	1		1					1	1
140258	1,24369	2	310320	2	1	3	2	64	7	1	7	3	2	2	2	9	2	1	3	4		RIK, TV Phoenix	1	0	1	0	0	0	0	0	1	1		1		1		1	1	1	1		2					1	1
140259	4,488644	2	310320	2	1	1	2	40	7	1	6	5	1	5	2	4	5	3	4	5		Internet, Zeitung und Tageschau.	0	0	1	0	1	1	0	0	1	1		1		1		1	1	1	1		1					1	1
140260	,61178	2	310320	2	1	1	2	58	7	1	6	5	1	2	2	9	2	1	1	5		fernsehen, internet, radio	0	0	1	1	0	1	0	0	1	1		1		1		2	1	1	1		2					1	1
140261	,536146	2	310320	2	1	3	2	59	7	1	1	5	1	2	2	3	5	5	5	2		internet,fernsehen,tagesschau	0	0	1	0	0	1	0	0	1	1		1		1		1	1	1	1		1					1	1
140262	,218178	2	310320	2	1	1	1	65	7	1	3	3	2	3	3	3	4	3	5	5		Tageszeitung, Radio, und Fernsehen. Rundfunk	0	0	1	1	1	0	0	0	1	1		2		1		1	1	1	1		2					2	2
140263	,210499	2	310320	2	1	3	1	68	7	1	4	4	2	2	2	2	3	1	3	5		TV, Internet, Twitter (Social)	0	0	1	0	0	1	0	0	1	1		1		1		1	1	1	1		1					2	2
140264	,205361	2	310320	2	2	3	1	44	8	1	7	5	1	2	2	4	3	2	5	5		internet und fernsehen	0	0	1	0	0	1	0	0	1	1		1		1		9	1	1	1		2					1	1
140265	,912271	2	310320	2	1	1	2	82	8	1	7	3	2	1	1	9	2	1	1	5		1.fernsher 2.tageszeitung 3.der stern	0	0	1	0	1	0	0	0	1	1		1		1		1	1	1	2		2					1	1
140266	3,498686	2	310320	2	1	1	2	33	8	1	7	5	1	4	2	4	2	3	5	4		internet, zeitung	0	0	0	0	1	1	0	0	1	1		1		1		1	1	1	2		1					1	1
140267	3,07832	2	310320	2	1	2	1	61	8	1	7	2	2	2	2	4	5	2	4	5		Radio, TV und Tageszeitung	0	0	1	1	1	0	0	0	1	1		1		1		1	1	1	1		2					1	1
140268	,635586	2	310320	2	1	3	2	48	8	1	6	3	1	4	3	4	4	2	3	5		Tageszeitung , Radio , TV	0	0	1	1	1	0	0	0	1	1		1		1		1	1	1	1		1					1	1
140269	,388461	2	310320	2	1	3	1	22	8	1	6	3	1	3	3	4	1	3	2	3		- Radio, Fernseher, Internet	0	0	1	1	0	1	0	0	1	1		2		1		1	1	2	2		2					1	1
140270	,254512	2	310320	2	1	3	1	75	8	1	6	4	2	1	1	2	1	1	1	5		zeitung , fernsehen,internet	0	0	1	0	1	1	0	0	1	1		1		1		1	1	1	1		1					1	1
140271	,223335	2	310320	2	1	3	2	37	8	1	6	5	2	2	2	3	2	2	3	5		nachrichten internet zeitung	0	0	0	0	1	1	1	0	1	1		1		1		1	1	1	1		1					1	1
140272	,964065	2	310320	2	1	1	1	18	8	1	3	3	2	3	3	3	1	1	5	4		Radio und Internet	0	0	0	1	0	1	0	0	1	1		1		1		1	1	1	2		2					2	2
140273	,254512	2	310320	2	3	3	1	52	8	1	4	3	1	3	3	4	1	2	5	4		Soziale Medien, Fernsehen und Newsticker	0	0	1	0	0	1	0	1	1	1		1		1		1	1	1	1		1					1	1
140274	,254512	2	310320	2	2	3	1	45	8	1	6	4	1	4	2	9	3	2	5	4		Nachrichten im Fernsehen, im internet die Tageszeitungen und die Website von Robert Koch Institut	1	0	1	0	1	1	0	0	1	1		1		1		1	1	1	1		1					1	1
140275	2,592957	2	310320	2	1	3	1	82	8	1	5	2	2	2	2	2	9	1	1	3		Tageszeitung, Fernsehen	0	0	1	0	1	0	0	0	9	2		2		1		9	1	9	2		2					2	2
140276	1,988312	2	310320	2	1	3	2	50	8	1	7	3	2	4	3	4	4	3	3	3		Internet, Zeitung und Zeitschriften.	0	0	0	0	1	1	0	0	1	2		2		2		1	2	1	2		2					2	2
140277	,254512	2	310320	2	1	1	2	78	8	1	7	4	2	1	1	2	2	1	1	5		Radio, Internet und Fernsehr	0	0	1	1	0	1	0	0	1	1		2		1		2	1	1	1		1					2	2
140278	,254512	2	310320	2	1	3	1	54	8	1	6	4	1	5	5	3	9	1	2	5		Fernseher und Internet	0	0	1	0	0	1	0	0	1	1		1		1		1	1	1	1		1					1	1
140279	2,181942	2	310320	2	1	2	1	56	8	1	2	2	1	5	4	4	2	1	2	4		FERNSEHEN RADIO UND INTERNET	0	0	1	1	0	1	0	0	1	1		1		1		1	1	1	1		1					1	1
140280	,254512	2	310320	2	1	3	1	67	8	1	4	4	2	1	1	1	4	5	4	4		tv, zeitung, internet	0	0	1	0	1	1	0	0	1	1		1		1		1	1	1	1		1					1	1
140281	4,847688	2	310320	2	1	1	2	14	8	1	6	1	2	3	3	1	3	3	2	3		Wikipedia, Internet, Nachrichten	0	0	0	0	0	1	1	0	1	1		1		1		1	1	1	2		2					1	1
140282	4,767934	2	310320	2	0	1	2	93	8	1	6	2	2	1	1	9	9	9	9	5		Radio und Fernsehen	0	0	1	1	0	0	0	0	1	1		9		2		1	1	1	2		2					2	2
140283	4,439054	2	310320	2	1	1	1	26	8	1	7	4	2	2	2	2	2	3	5	5		internet tv	0	0	1	0	0	1	0	0	1	1		1		1		1	1	1	1		1					1	1
140284	,254512	2	310320	2	1	3	2	61	8	1	7	4	1	2	2	9	3	1	1	4		Fernsehen, Internet,	0	0	1	0	0	1	0	0	1	1		1		1		1	1	1	1		1					1	1
140285	3,729129	2	310320	2	1	3	1	42	8	1	6	2	1	4	2	2	1	2	3	4		Fernsehen und Internet	0	0	1	0	0	1	0	0	1	1		1		1		1	1	1	1		2					1	1
140286	2,085158	2	310320	2	3	3	1	55	8	1	6	2	1	3	3	3	4	3	4	4		Internet, Fernsehen	0	0	1	0	0	1	0	0	1	1		1		1		1	1	1	1		1					1	1
140287	,254512	2	310320	2	1	2	2	64	8	1	4	3	2	2	2	3	4	4	5	3		Radio, Tageszeitung und Fernsehen	0	0	1	1	1	0	0	0	1	1		1		1		1	1	1	1		2					1	1
140288	,254512	2	310320	2	1	3	1	66	8	1	4	3	2	3	3	2	3	2	5	5		fernseher radio tageszeitungen	0	0	1	1	1	0	0	0	1	1		1		1		1	1	1	2		2					1	1
140289	,614377	2	310320	2	1	2	2	67	8	1	5	2	2	3	3	4	5	3	2	5		Zeitung, Tv, Tageszeitung	0	0	1	0	1	0	0	0	1	1		1		1		1	1	1	1		1					1	1
140290	,254512	2	310320	2	1	1	1	62	8	1	7	4	1	2	2	2	5	4	5	1		Fernseher	0	0	1	0	0	0	0	0	1	1		1		1		1	1	1	1		1					1	1
140291	,254512	2	310320	2	0	1	1	43	8	1	2	4	1	5	2	4	1	1	4	5		Tagesschau	0	0	1	0	0	0	0	0	1	1		1		1		1	1	1	1		1					2	2
140292	2,550706	2	310320	2	1	1	2	69	8	1	4	2	1	2	2	9	9	3	1	4		TV, Talkshows, Nachrichten	0	0	1	0	0	0	1	0	1	1		1		1		1	1	1	1		1					1	1
140293	3,868584	2	310320	2	1	1	2	38	8	1	5	2	1	5	3	2	5	2	5	1		NTV	0	0	1	0	0	0	0	0	1	1		1		1		1	1	1	1		1					1	1
140294	,211999	2	310320	2	1	3	1	33	8	1	7	5	1	3	2	4	3	1	4	3		Internet, Fernsehen und Podcasts	0	0	1	1	0	1	0	0	1	1		1		1		2	1	1	1		1					1	1
140295	,254512	2	310320	2	1	3	2	60	8	1	7	4	2	2	2	9	9	1	9	3		Fernsehen & Internet	0	0	1	0	0	1	0	0	1	1		1		1		1	1	1	1		2					1	1
140296	,306737	2	310320	2	1	2	2	72	8	1	7	5	2	2	2	4	5	5	5	3		Fernsehen und Radio	0	0	1	1	0	0	0	0	1	1		1		1		9	1	1	1		2					1	1
140297	,254512	2	310320	2	1	2	1	17	8	1	5	1	2	3	3	4	2	3	3	4		Instagram , tagesschau	0	0	1	0	0	1	0	0	1	1		1		1		1	1	1	1		1					2	2
140298	,254512	2	310320	2	1	1	2	62	8	1	5	3	1	1	1	2	1	1	1	5		Radio, fernsehen,Zeitung	0	0	1	1	1	0	0	0	1	1		2		1		1	1	1	1		1					1	1
140299	,254512	2	310320	2	1	3	1	43	8	1	6	3	1	2	1	2	3	3	3	2		internet	0	0	0	0	0	1	0	0	1	1		1		1		1	1	1	1		1					1	1
140300	,254512	2	310320	2	1	2	1	69	8	1	3	2	2	2	2	2	5	2	3	4		Fernsehen, Radio, Internet	0	0	1	1	0	1	0	0	1	1		1		1		1	1	1	1		1					1	1
140301	,215709	2	310320	2	1	3	2	59	8	1	6	3	1	2	2	3	2	2	2	3		Zeitung, Fernsehen	0	0	1	0	1	0	0	0	1	1		1		1		1	1	1	1		1					1	1
140302	,254512	2	310320	2	1	1	1	83	8	1	6	3	2	2	2	2	3	1	1	4		1.Tageszeitung 2.Fernseher 3.Rundfunk	0	0	1	1	1	0	0	0	1	1		1		1		1	1	1	1		2					1	1
140303	,215709	2	310320	2	1	1	2	53	8	1	6	3	1	2	1	2	1	2	1	4		Nachrichte im Fernshen, Ausstausch mit Kollegen und Internet	0	1	1	0	0	1	0	0	1	1		1		1		1	1	1	1		2					1	1
140304	,254512	2	310320	2	1	3	1	72	8	1	3	5	1	1	1	3	1	3	5	5		wissenschaftliche studien im Internet	0	0	0	0	0	1	0	1	2	2		2		1		1	1	1	1		2					2	2
140305	4,80618	2	310320	2	1	3	1	42	8	1	4	2	1	5	2	3	1	3	1	4		Fernsehen, Internet, Tageszeitung	0	0	1	0	1	1	0	0	1	1		1		1		1	1	1	1		1					1	1
140306	,254512	2	310320	2	1	2	1	62	9	1	6	5	1	1	1	2	3	1	2	4		1.Fernseher 2.Zeitung 3.Kollegen	0	1	1	0	1	0	0	0	1	1		1		1		1	1	1	1		1					1	1
140307	,254512	2	310320	2	1	3	2	50	9	1	7	5	1	2	2	3	3	2	3	4		Internet, Berichte aus Heimatland (Italien), Zeitungen	0	0	0	0	1	1	0	1	1	1		1		1		1	1	1	1		1					1	1
140308	,254512	2	310320	2	1	2	2	73	9	1	7	3	2	1	1	2	1	3	1	5		Verbindung zum Innenministerium, TV, Internet	1	0	1	0	0	1	0	0	2	1		1		1		1	1	1	1		1					2	2
140309	,254512	2	310320	2	1	2	2	73	9	1	7	4	1	1	1	4	4	2	3	5		Internet, Zeitungen, TV	0	0	1	0	1	1	0	0	1	1		1		1		9	1	1	1		1					1	1
140310	,21548	2	310320	2	1	3	1	23	9	1	7	5	2	4	4	9	2	1	5	1		RKI; Jopp Hopkins, The Guardian	1	0	0	0	1	0	0	0	1	1		1		1		2	1	1	1		1					1	1
140311	1,942965	2	310320	2	1	1	1	87	9	1	7	3	2	2	2	1	5	4	5	5		Fernsehen	0	0	1	0	0	0	0	0	1	1		1		1		1	1	1	1		1					2	2
140312	2,856496	2	310320	2	1	3	1	31	9	1	7	4	1	2	2	4	4	2	4	5		TV, Abendzeitungen, Online-Tagesschau	0	0	1	0	1	1	0	0	1	1		1		1		1	1	1	1		1					1	1
140313	,211219	2	310320	2	1	3	2	80	9	1	7	4	2	1	1	4	5	3	4	5		- Internet, Smartphone, Fernsehen	0	0	1	0	0	1	0	1	1	1		1		1		1	1	1	1		1					1	1
140314	,254512	2	310320	2	1	3	1	29	9	1	7	5	1	2	2	4	2	2	4	5		Webauftriitt von RKI; Wissenschaftliche Publikation; University Center der Covid-19	1	0	0	0	0	1	0	1	1	1		9		1		9	1	1	1		1					1	1
140315	,254512	2	310320	2	1	2	1	19	9	1	7	4	1	4	4	3	2	1	5	4		Süddeutsche Zeitung, John Hopkins Univerity und Frankfurter Allgemine Zeitung	1	0	0	0	1	0	0	0	1	1		1		1		1	1	1	1		1					1	1
140316	2,332432	2	310320	2	1	3	1	20	9	1	7	2	1	4	4	3	2	1	5	5		Internet, Zeitung und Fernsehen.	0	0	1	0	1	1	0	0	1	2		1		1		1	2	1	1		1					1	1
140317	,240044	2	310320	2	1	1	2	83	9	1	7	3	2	2	2	9	5	3	9	5		Fernsehen un Zeitung	0	0	1	0	1	0	0	0	1	1		1		1		1	1	1	1		1					1	1
140318	,254512	2	310320	2	1	3	1	20	9	1	3	4	1	4	3	4	1	1	1	4		internet,tv	0	0	1	0	0	1	0	0	1	1		1		1		1	1	1	1		1					1	1
140319	,564661	2	310320	2	1	2	1	72	9	1	4	4	2	2	2	4	9	4	3	4		Internet,fernsehen	0	0	1	0	0	1	0	0	2	1		1		1		1	1	1	2		1					2	2
140320	,254512	2	310320	2	1	2	2	67	9	1	7	5	2	1	1	2	5	3	5	4		NDR BR Radio, Öffentlich rechtlicher Tv Sender. Süddeutsche Zeitung	0	0	1	1	1	0	0	0	1	1		1		1		1	1	1	1		1					1	1
140321	,254512	2	310320	2	0	1	2	83	9	1	7	3	2	1	1	9	3	5	9	3		1:Fernseher 2:Radio	0	0	1	1	0	0	0	0	1	1		1		1		1	1	1	1		2					1	1
140322	,211219	2	310320	2	1	2	2	75	9	1	7	4	2	1	1	3	4	3	4	5		Fernsehen, internet	0	0	1	0	0	1	0	0	1	1		1		1		1	1	1	1		1					1	1
140323	,254512	2	310320	2	1	3	1	40	9	1	1	5	1	5	2	4	2	3	4	4		Internet und öffentliche rechtliche Fernsehersender	0	0	1	0	0	1	0	0	2	1		2		1		1	1	1	1		1					1	1
140324	,254512	2	310320	2	1	3	1	81	9	1	3	5	2	2	2	3	4	3	5	5		zeitung,internet,fernsehen	0	0	1	0	1	1	0	0	1	1		1		1		1	1	1	1		1					1	1
140325	1,520541	2	310320	2	1	3	2	23	9	1	3	5	2	5	5	4	2	2	2	2		internet,radio,tv	0	0	1	1	0	1	0	0	1	1		1		1		1	1	1	1		2					1	1
140326	,254512	2	310320	2	1	3	2	54	9	1	5	3	1	3	3	9	3	3	3	5		Fernsehen, Radio	0	0	1	1	0	0	0	0	1	1		1		1		1	1	1	1		1					1	1
140327	,207159	2	310320	2	1	3	1	76	9	1	1	5	2	1	1	2	5	2	3	5		Zeitung (Passauer Neue Presse, PNP), Fernsehen (ARD, Bayern 3, ZDF)	0	0	1	0	1	0	0	0	1	1		1		1		1	1	1	1		1					9	9
140328	4,009983	2	310320	2	1	2	1	58	9	1	6	2	1	1	1	2	5	3	5	4		Internet, Fernsehen, Radio	0	0	1	1	0	1	0	0	1	1		1		1		1	1	1	1		1					1	1
140329	,229979	2	310320	2	1	3	1	62	9	1	6	2	1	1	1	1	5	5	1	4		über die Arbeit internet und Fernsehen	0	1	1	0	0	1	0	0	1	1		1		1		1	1	1	1		1					1	1
140330	,254512	2	310320	2	1	1	2	47	9	1	6	4	1	1	1	9	9	9	9	5		Dienstelle	0	1	0	0	0	0	0	0	1	1		1		1		2	1	1	2		9					1	1
140331	,342876	2	310320	2	1	3	1	49	9	1	6	5	1	4	2	3	2	1	2	3		internet fernsehen zeitung radio	0	0	1	1	1	1	0	0	1	1		1		1		1	1	1	1		1					1	1
140332	,254512	2	310320	2	2	2	1	55	9	1	6	4	1	4	4	4	1	1	1	3		Internet und Telefon	0	0	0	0	0	1	0	1	2	2		2		2		2	2	2	2		2					1	1
140333	1,065335	2	310320	2	1	3	1	35	9	1	6	5	1	1	1	2	1	2	4	4		Tagesschau.de , Bayrische staatsregierung ( untergeordnete behörden )	1	0	0	0	0	1	0	0	1	1		1		1		1	1	1	1		2					1	1
140334	3,347685	2	310320	2	1	2	1	43	9	1	6	3	1	4	2	4	3	3	5	5		1.Internet 2.Tageszeitung 3.Fernseher	0	0	1	0	1	1	0	0	1	1		1		1		1	1	1	1		1					2	2
140335	,254512	2	310320	2	1	3	1	51	9	1	6	5	1	1	1	3	3	1	5	5		Internet	0	0	0	0	0	1	0	0	9	1		2		1		2	2	1	2		2					1	1
140336	,254512	2	310320	2	1	1	1	68	9	1	6	5	2	1	1	1	9	1	1	9		Whatsapp	0	0	0	0	0	1	0	0	1	9		9		9		9	9	9	9		9					2	2
140337	1,728309	2	310320	2	1	2	2	41	9	1	6	3	1	2	2	4	4	3	4	4		Tv nachrichten , internet also online portale	0	0	1	0	0	1	0	0	1	1		1		1		1	1	1	1		1					1	1
140338	1,539726	2	310320	2	1	2	1	58	9	1	2	2	1	5	5	9	4	2	3	4		Internet und Fernsehen	0	0	1	0	0	1	0	0	1	1		1		1		1	1	1	1		1					1	1
140339	,254512	2	310320	2	0	3	2	71	9	1	6	4	1	2	2	4	1	1	1	5		Tageszeitung, Radio 2 , Bayern 2	0	0	0	1	1	0	0	0	1	1		1		1		9	1	1	2		9					1	1
140340	,254512	2	310320	2	1	3	1	67	9	1	4	5	2	2	2	4	1	2	1	4		ARD, Zdf und tageszeitungen	0	0	1	0	1	0	0	0	1	1		2		1		2	1	1	1		1					2	2
140341	,254512	2	310320	2	1	1	1	50	9	1	6	4	1	4	2	2	3	2	1	2		Fernsehen und Internet	0	0	1	0	0	1	0	0	1	1		1		1		1	1	1	1		1					1	1
140342	,254512	2	310320	2	1	3	2	63	9	1	7	4	2	3	3	2	5	5	5	5		Nachrichten im Fernsehen, ab und zu Internet	0	0	1	0	0	1	0	0	1	1		1		1		1	1	1	1		1					1	1
140343	,254512	2	310320	2	1	3	2	33	9	1	3	5	1	4	2	4	1	3	2	5		RKI (Robert Koch Institut) , TV Medien,	1	0	1	0	0	0	0	0	1	1		1		1		2	1	1	1		1					1	1
140344	,245128	2	310320	2	1	1	1	85	9	1	4	5	2	1	1	2	5	1	5	5		Zeitung & Fernsehen.	0	0	1	0	1	0	0	0	1	1		1		1		1	1	1	1		1					1	1
140345	,99679	2	310320	2	1	1	2	43	9	1	7	3	1	4	2	4	2	1	3	5		TV, Handy	0	0	1	0	0	0	0	1	1	1		1		1		1	1	1	1		2					1	1
140346	,254512	2	310320	2	1	3	2	15	9	1	7	1	2	3	3	4	1	2	4	4		Radio, TV	0	0	1	1	0	0	0	0	1	1		1		1		1	1	1	1		1					1	1
140347	3,868584	2	310320	2	1	1	2	26	9	1	7	3	2	4	4	2	3	5	1	4		Twitter, Fernsehen und You Tube	0	0	1	0	0	1	0	0	1	1		1		1		1	1	1	1		1					2	2
140348	,222179	2	310320	2	1	3	2	70	9	1	7	5	2	2	2	9	3	2	2	5		persönliche informanten, fernseher, radio	0	1	1	1	0	0	0	0	1	1		1		1		1	1	1	1		1					1	1
140349	1,392577	2	310320	2	1	3	2	40	9	1	4	3	1	4	2	3	4	4	5	5		radio fernseher internet	0	0	1	1	0	1	0	0	1	1		1		1		1	1	1	1		1					1	1
140350	,208723	2	310320	2	1	1	2	82	9	1	6	3	2	1	1	9	2	2	5	5		Radio, Fernsehen,	0	0	1	1	0	0	0	0	1	1		2		1		2	1	1	1		1					1	1
140351	,217282	2	310320	2	1	3	2	46	9	1	6	4	1	4	2	3	4	4	4	4		Internet, Fernsehen, Radio	0	0	1	1	0	1	0	0	1	1		1		1		1	1	1	1		1					1	1
140352	,904245	2	310320	2	2	3	1	48	9	1	5	5	1	5	3	3	2	2	3	5		tageszeitung,internet	0	0	0	0	1	1	0	0	1	1		1		1		1	1	1	1		1					1	1
140353	4,607155	2	310320	2	1	3	1	59	9	1	4	2	1	1	1	3	2	2	3	4		Funk, Tv. Internet	0	0	1	1	0	1	0	0	1	1		1		1		1	1	1	1		1					1	1
140354	,215326	2	310320	2	1	3	2	73	9	1	7	3	2	2	2	3	4	4	4	5		Zeitung und Rundfunk	0	0	0	0	1	0	1	0	1	1		1		1		1	1	1	1		1					2	2
140355	,254512	2	310320	2	1	1	2	55	9	1	4	3	1	2	2	9	3	2	3	4		fernsehen internet	0	0	1	0	0	1	0	0	1	1		1		1		1	1	1	1		1					1	1
140356	,217908	2	310320	2	1	3	1	75	9	1	2	5	2	2	2	2	2	2	2	5		Tageszeitung, Spiegel telegard le monde washingiton post	0	0	0	0	1	0	0	0	1	1		1		1		1	1	1	1		1					1	1
140357	,254512	2	310320	2	1	3	2	63	9	1	2	3	1	2	2	4	5	2	5	5		Teletext, Das Erste, Das Dritte, Radio Bayern1	0	0	1	1	0	0	0	0	1	1		1		1		1	1	1	1		1					1	1
140358	,254512	2	310320	2	2	3	2	69	10	1	6	3	2	1	1	3	2	2	3	5		Online (Computer); Zeitung	0	0	0	0	1	1	0	0	1	1		1		1		1	1	1	1		1					1	1
140359	,254512	2	310320	2	1	3	1	67	10	1	3	5	2	2	2	4	4	1	3	5		Podcast Prof. Drosten, Internet, Tagesschau, Öffentlich rechtlicehe Sender	0	0	1	1	0	1	1	0	1	1		1		1		2	1	1	1		1					1	1
140360	,20716	2	310320	2	1	3	2	77	10	1	6	2	2	3	3	3	4	1	4	5		Fernsehen	0	0	1	0	0	0	0	0	1	1		1		1		1	1	1	1		1					1	1
140361	,254512	2	310320	2	1	3	1	77	10	1	6	5	2	2	2	3	4	2	1	1		Fernsehen,internet	0	0	1	0	0	1	0	0	1	1		1		1		1	1	1	1		1					1	1
140362	,228591	2	310320	2	1	3	1	22	10	1	4	3	1	5	5	4	3	2	4	3		-Medien, -Alternative Medien	0	0	0	0	0	0	1	0	2	1		2		1		1	1	1	2		2					1	1
140363	,951442	2	310320	2	1	1	2	77	11	1	7	2	2	1	1	1	5	3	3	4		Radio, Fernsehen	0	0	1	1	0	0	0	0	1	1		1		1		1	1	1	1		1					2	2
140364	1,740511	2	310320	2	1	3	1	29	11	1	7	5	1	2	2	4	3	3	5	5		tagesschau, tagesspiegel & spiegel online	0	0	1	0	1	1	0	0	1	1		1		1		1	1	1	1		1					1	1
140365	2,740174	2	310320	2	2	3	1	22	11	1	7	4	2	5	4	2	4	2	2	3		- Internet, Fernsehen	0	0	1	0	0	1	0	0	1	1		1		1		1	1	2	1		1					1	1
140366	,254512	2	310320	2	1	1	2	64	11	1	7	3	2	2	2	2	2	2	5	4		Fernsehen, Internet und Video Text	0	0	1	0	0	1	0	0	1	1		1		1		1	1	1	1		1					1	1
140367	,254512	2	310320	2	2	3	2	55	11	1	7	4	1	1	1	9	3	3	1	5		Internet, Fernseher und Radio	0	0	1	1	0	1	0	0	1	1		1		1		1	1	1	1		2					1	1
140368	,254512	2	310320	2	1	1	1	82	11	1	7	3	2	2	2	2	3	2	3	5		1.Radio 2.Fernseher 3.Presse	0	0	1	1	1	0	0	0	1	1		1		1		9	1	1	1		2					2	2
140369	,372988	2	310320	2	0	3	2	89	11	1	7	2	2	1	1	9	1	3	1	3		Fernsehen	0	0	1	0	0	0	0	0	9	1		1		1		1	2	1	1		1					2	2
140370	,254512	2	310320	2	1	3	2	70	11	1	7	3	2	1	1	4	5	4	3	5		Fernsehen und Zeitung.	0	0	1	0	1	0	0	0	2	1		9		1		1	1	1	1		2					2	2
140371	,254512	2	310320	2	1	2	2	79	11	1	7	4	2	1	1	1	1	1	1	4		Fernsehen und Radio	0	0	1	1	0	0	0	0	1	1		1		1		2	1	1	1		1					2	2
140372	2,737603	2	310320	2	1	3	2	31	11	1	7	4	1	3	2	4	4	4	5	3		TV; Smartphone-App; Zeitung	0	0	1	0	1	1	0	0	1	1		1		1		1	1	1	1		1					1	1
140373	,254512	2	310320	2	1	3	2	65	11	1	7	3	2	1	1	1	5	5	5	4		TV und Smartphone	0	0	1	0	0	0	0	1	1	1		1		1		1	1	1	1		1					2	2
140374	,23946	2	310320	2	2	1	1	91	11	2	7	5	2	1	1	3	5	1	5	5		TV; Zeitung	0	0	1	0	1	0	0	0	1	1		1		1		1	1	1	1		1					1	1
140375	,967967	2	310320	2	1	3	2	70	11	2	7	4	2	1	1	1	1	1	1	1		Fernsehen,Raio und da Internet	0	0	1	1	0	1	0	0	2	1		2		1		1	1	2	2		2					2	2
140376	1,999228	2	310320	2	1	3	2	66	11	2	7	5	2	1	1	1	5	5	2	5		TV, Internet, Zeitung	0	0	1	0	1	1	0	0	1	1		1		1		1	1	1	1		2					1	1
140377	,258765	2	310320	2	1	3	1	75	11	2	7	4	2	1	1	1	5	3	5	4		Radio, TV, Internet	0	0	1	1	0	1	0	0	1	1		1		1		1	1	1	1		1					1	1
140378	2,254916	2	310320	2	3	3	1	48	11	2	7	5	1	2	2	9	1	1	1	3		Print Medien, Internet, Menschlicher austausch, nähre umfeld	0	1	0	0	1	1	0	0	1	2		2		2		2	9	2	2		2					1	1
140379	,254512	2	310320	2	1	3	1	52	11	2	7	3	1	1	1	2	3	3	5	5		TV, Internet	0	0	1	0	0	1	0	0	1	1		1		1		1	1	1	1		1					1	1
140380	,254512	2	310320	2	1	1	2	93	12	2	6	4	2	2	2	9	5	1	2	5		Fernsehen TTF, Die Zeitung	0	0	1	0	1	0	0	0	1	2		1		1		1	1	1	1		1					2	2
140381	,254512	2	310320	2	1	3	2	60	12	2	6	4	2	1	1	1	5	5	1	5		Ntv nund internet	0	0	1	0	0	1	0	0	1	1		1		1		1	1	1	1		9					1	1
140382	,254512	2	310320	2	2	1	2	57	12	2	3	5	1	2	2	4	4	1	4	5		TV, Internet, Zeitung	0	0	1	0	1	1	0	0	1	1		1		1		1	1	1	1		1					1	1
140383	1,449712	2	310320	2	1	3	2	43	12	2	7	3	2	3	2	9	2	1	5	2		TV, Internet	0	0	1	0	0	1	0	0	1	1		1		1		1	1	1	1		1					1	1
140384	3,868584	2	310320	2	1	1	2	16	12	2	7	3	2	3	3	9	2	3	5	4		Internet, Fernsehen	0	0	1	0	0	1	0	0	1	1		2		1		1	1	1	1		2					1	1
140385	,254512	2	310320	2	0	1	2	71	12	2	2	3	2	2	2	1	5	5	5	5		Fernsehen und Tageszeitung	0	0	1	0	1	0	0	0	1	1		1		1		1	1	1	1		1					2	2
140386	,9125	2	310320	2	1	3	2	56	12	2	5	5	1	3	3	4	3	2	4	5		Radio, Fernsehen, Internet	0	0	1	1	0	1	0	0	1	1		1		1		1	1	1	1		1					2	2
140387	,403814	2	310320	2	1	1	1	63	12	2	3	3	1	1	1	3	2	1	2	4		Internet, Fernsehen, Radio	0	0	1	1	0	1	0	0	1	1		2		1		1	1	1	1		2					2	2
140388	,254512	2	310320	2	1	1	2	60	12	2	4	3	1	1	1	1	4	1	1	4		Fernsehen und Rundfunk	0	0	1	1	0	0	0	0	1	1		1		1		1	1	1	1		2					1	1
140389	,254512	2	310320	2	0	1	2	93	12	2	5	3	2	1	1	1	3	3	2	3		Radio, TV, Zeitung	0	0	1	1	1	0	0	0	1	1		2		2		2	1	1	1		1					2	2
140390	,254512	2	310320	2	0	3	2	70	12	2	1	3	2	1	1	9	5	2	3	5		fersehen zeitungen	0	0	1	0	1	0	0	0	9	1		1		1		1	1	2	1		2					1	1
140391	,254512	2	310320	2	1	1	2	69	12	2	1	2	2	1	1	2	1	1	9	5		1.internet 2.ausländische zeitungen	0	0	0	0	1	1	0	0	1	1		1		1		1	1	1	1		9					1	1
140392	,254512	2	310320	2	1	1	2	75	12	2	4	3	2	1	1	9	5	3	4	5		Tv	0	0	1	0	0	0	0	0	9	1		1		1		9	1	1	1		1					1	1
140393	,254558	2	310320	2	1	1	2	21	12	2	7	4	1	4	4	1	2	2	5	4		Robert Koch , Tagesschau, Welt	1	0	1	0	1	0	0	0	1	1		1		1		1	1	1	1		1					1	1
140394	,254512	2	310320	2	1	1	2	84	13	2	6	2	2	1	1	3	1	1	1	5		Fernsehen, Zeitung	0	0	1	0	1	0	0	0	1	1		2		1		1	1	1	1		1					2	2
140395	,254512	2	310320	2	1	3	2	82	13	2	4	5	2	2	2	3	5	5	5	4		Zeitung, Radio, TV	0	0	1	1	1	0	0	0	1	1		1		1		1	1	1	1		1					1	1
140396	,254512	2	310320	2	0	3	2	78	13	2	6	5	2	2	2	1	1	2	1	4		zeitung, und fernsehen	0	0	1	0	1	0	0	0	1	2		1		1		1	1	1	1		2					2	2
140397	4,021477	2	310320	2	1	2	2	40	13	2	5	3	1	2	1	2	3	3	4	4		Twitter, lokale Nachrichten	0	0	0	0	0	1	1	0	1	1		1		1		1	1	1	1		2					1	1
140398	3,771683	2	310320	2	1	1	2	56	13	2	5	5	1	2	2	9	5	1	5	4		Fernsehen, Internet, Radio	0	0	1	1	0	1	0	0	1	1		1		1		1	1	1	1		1					2	2
140399	2,099231	2	310320	2	1	1	2	53	13	2	1	3	1	3	3	9	2	2	1	5		Zeitung, TV und Betrieblich	0	1	1	0	1	0	0	0	1	1		1		1		1	1	1	1		1					1	1
140400	,254512	2	310320	2	2	3	2	61	13	2	3	5	1	2	2	9	9	9	9	5		Rundfunk fernsehem zeitungen	0	0	1	1	1	0	0	0	1	1		1		1		1	1	1	1		1					1	1
140401	,254512	2	310320	2	1	1	2	76	13	2	6	3	2	2	2	2	5	1	1	5		Zeitung, Radio und Fernsehen	0	0	1	1	1	0	0	0	1	1		1		1		1	1	1	1		1					1	1
140402	2,438826	2	310320	2	1	3	1	18	14	2	6	3	2	4	4	9	2	1	5	4		radio, fernsehen, internet	0	0	1	1	0	1	0	0	1	1		1		1		1	1	1	1		1					1	1
140403	,242694	2	310320	2	1	2	2	70	14	2	2	3	2	2	2	9	3	3	9	4		Radio, Zeitung	0	0	0	1	1	0	0	0	1	1		1		1		1	1	1	1		1					1	1
140404	,20826	2	310320	2	2	3	2	61	14	2	4	5	1	1	1	3	5	3	5	5		Internet, Fernsehen, zeitung, Radio	0	0	1	1	1	1	0	0	1	1		2		1		1	1	1	1		2					1	1
140405	,254512	2	310320	2	0	3	1	64	14	2	5	5	2	2	1	4	3	1	3	5		Robert Koch,Ndv,Mdr	1	0	1	0	0	0	0	0	1	1		1		1		1	1	1	1		1					1	1
140406	,254512	2	310320	2	1	3	2	62	14	2	6	5	1	2	2	3	5	5	3	5		Fernsehen, Zeitung, Radio	0	0	1	1	1	0	0	0	1	1		1		1		1	1	1	1		1					1	1
140407	1,759872	2	310320	2	1	1	2	49	14	2	6	5	1	4	4	4	5	4	2	4		Medizinische Fachzeitschriften und Internetauftritte von medizinischen Netzwerken und RKI (Robert Koch Institut)	1	0	0	0	0	1	0	1	1	1		1		1		1	1	1	2		1					2	2
140408	3,354137	2	310320	2	1	1	2	66	14	2	7	2	2	1	1	1	4	1	3	4		Fernsehen, Zeitung und Radio	0	0	1	1	1	0	0	0	2	2		2		1		1	1	1	1		1					2	2
140409	,95799	2	310320	2	0	1	2	86	14	2	3	3	2	1	1	1	1	3	2	5		tv,zeitungen	0	0	1	0	1	0	0	0	1	1		1		1		1	1	1	1		1					1	1
140410	,254512	2	310320	2	1	3	2	50	14	2	4	4	1	2	2	3	3	3	5	5		internet fernsehen und zeitung	0	0	1	0	1	1	0	0	1	1		1		1		1	1	1	1		2					1	1
140411	,206358	2	310320	2	1	1	2	85	14	2	5	3	2	1	1	1	5	1	2	5		fernseher	0	0	1	0	0	0	0	0	1	1		1		1		1	1	1	1		2					1	1
140412	,59052	2	310320	2	1	3	1	64	14	2	7	5	1	2	2	4	2	3	2	5		Internet, TV, Radio	0	0	1	1	0	1	0	0	1	1		1		1		1	1	1	1		1					1	1
140413	,254512	2	310320	2	1	3	1	80	14	2	5	5	2	2	2	2	5	3	2	4		TV, Presse	0	0	1	0	1	0	0	0	1	1		1		1		1	1	1	1		1					1	1
140414	,254512	2	310320	2	1	1	2	99	14	2	3	4	2	1	1	1	4	2	5	3		Fehrnsehr und radio	0	0	1	1	0	0	0	0	1	1		1		1		1	1	1	1		1					2	2
140415	,718327	2	310320	2	1	3	2	91	14	2	5	2	2	1	1	9	4	1	2	4		Fernsehen	0	0	1	0	0	0	0	0	1	1		1		1		1	1	1	1		1					1	1
140416	1,559028	2	310320	2	1	1	1	58	14	2	1	3	1	2	2	3	1	1	2	5		TV, Internet, Radio	0	0	1	1	0	1	0	0	1	1		1		1		2	1	1	1		2					2	2
140417	,22885	2	310320	2	1	3	1	72	14	2	7	3	2	2	2	2	2	3	3	5		Fernsehen, Internet und Zeitung	0	0	1	0	1	1	0	0	1	1		1		1		1	1	1	1		1					1	1
140418	,211269	2	310320	2	1	1	2	62	14	2	7	3	2	2	2	3	1	2	1	5		Fernsehen	0	0	1	0	0	0	0	0	1	1		2		1		1	1	1	1		1					1	1
140419	,578344	2	310320	2	1	2	2	52	14	2	7	3	1	1	1	1	4	1	5	4		Fernsehen, Zeitung, Radio, Freunde & Bekannte	0	1	1	1	1	0	0	0	1	1		1		1		1	1	1	1		1					9	9
140420	,211269	2	310320	2	1	1	2	67	14	2	7	3	2	2	2	2	3	2	5	5		Zeitung, Radio und Fernsehen.	0	0	1	1	1	0	0	0	9	1		9		1		2	1	1	1		2					1	1
140421	,241965	2	310320	2	1	1	2	82	14	2	7	3	2	1	1	1	1	1	1	1		Fernsehen	0	0	1	0	0	0	0	0	1	1		1		1		1	1	1	1		1					1	1
140422	,515983	2	310320	2	1	1	2	75	14	2	7	3	2	2	2	2	5	5	5	4		Fernsehen, Tageszeitung	0	0	1	0	1	0	0	0	1	1		1		1		9	1	1	1		1					1	1
140423	1,297581	2	310320	2	1	3	1	63	15	2	6	5	2	2	1	3	5	2	5	4		Fernsehen, Radio, Internet	0	0	1	1	0	1	0	0	1	1		1		1		1	1	1	1		1					1	1
140424	,254512	2	310320	2	2	1	2	79	15	2	6	3	2	2	2	2	5	2	3	5		Fernsehen, Internet. Smartphone	0	0	1	0	0	1	0	1	1	1		1		1		1	1	1	1		1					1	1
140425	,254512	2	310320	2	0	1	2	65	15	2	3	2	2	1	1	1	5	5	5	5		TV	0	0	1	0	0	0	0	0	1	1		1		1		1	1	1	1		2					2	2
140426	,254512	2	310320	2	1	1	2	72	15	2	6	3	2	1	1	1	5	3	5	5		radio, tv	0	0	1	1	0	0	0	0	1	1		1		1		1	1	1	1		1					2	2
140427	,254512	2	310320	2	1	3	2	49	15	2	6	4	1	4	3	4	5	1	2	5		news ndr, fernsehen	0	0	1	0	0	0	1	0	1	1		1		1		1	1	1	1		1					1	1
140428	,254512	2	310320	2	1	3	1	38	15	2	4	4	1	3	2	3	1	5	3	1		NTV, Facebook, Freunde & Bekannte	0	1	1	0	0	1	0	0	2	1		1		1		1	1	1	2		1					2	2
140429	4,390005	2	310320	2	1	1	1	60	15	2	4	2	1	1	1	1	9	9	9	1		-Fernsehen	0	0	1	0	0	0	0	0	1	1		2		1		1	1	1	1		1					1	1
140430	,254512	2	310320	2	1	1	2	48	15	2	5	4	1	2	2	3	1	1	3	5		Internet, Radio und Fernsehen.	0	0	1	1	0	1	0	0	1	1		1		1		1	1	1	1		1					1	1
140431	,237643	2	310320	2	2	2	1	77	15	2	5	5	2	3	3	9	9	1	3	5		Fernsehen	0	0	1	0	0	0	0	0	1	1		1		1		1	1	1	1		1					1	1
140432	,254512	2	310320	2	1	1	2	73	15	2	1	3	2	1	1	2	1	2	1	5		Internet, Fernsehen, Radio	0	0	1	1	0	1	0	0	1	1		2		1		1	1	1	1		1					1	1
140433	3,75061	2	310320	2	0	1	1	70	15	2	3	2	2	1	1	1	9	9	9	5		deutsche tageszeitung , deutsches fernsehen	0	0	1	0	1	0	0	0	2	1		1		1		1	1	1	1		2					2	2
140434	,254512	2	310320	2	2	3	2	71	15	2	4	3	2	1	1	1	1	1	1	5		Radio Fernsehen Internet	0	0	1	1	0	1	0	0	1	1		1		1		1	1	1	1		1					1	1
140435	,254512	2	310320	2	1	2	2	79	15	2	5	2	2	2	2	9	3	1	1	4		1.fernsehr 2.zeitung	0	0	1	0	1	0	0	0	1	1		1		1		1	1	1	1		1					1	1
140436	,296185	2	310320	2	1	3	1	41	16	2	6	3	1	2	2	4	2	2	3	5		Internet, Radio, Fernsehen	0	0	1	1	0	1	0	0	1	1		1		1		1	1	1	1		1					1	1
140437	2,114538	2	310320	2	1	3	1	53	16	2	6	2	1	1	1	1	3	3	3	4		1.tageszeitung 2.fernsehr 3.internet	0	0	1	0	1	1	0	0	1	1		1		1		1	1	1	1		1					2	2
140438	,254512	2	310320	2	0	1	2	57	16	2	6	3	1	1	1	1	5	4	3	4		Fernsehen	0	0	1	0	0	0	0	0	1	1		1		1		1	1	1	1		1					1	1
140439	,254512	2	310320	2	1	2	1	52	16	2	5	4	2	1	1	1	5	1	5	5		Internet, Fernsehen, Zeitung	0	0	1	0	1	1	0	0	1	1		1		1		1	1	1	1		1					2	2
140440	,254512	2	310320	2	1	3	1	60	16	2	5	3	1	2	2	3	5	3	3	1		alle medien wie zum beispiel radio ferhnsehn handy computer	0	0	1	1	0	0	0	1	1	1		1		1		1	1	1	1		1					1	1
140441	,254512	2	310320	2	2	1	2	66	16	2	5	2	2	2	2	2	1	3	9	5		TV	0	0	1	0	0	0	0	0	1	1		2		1		1	1	1	2		2					2	2
140442	,254512	2	310320	2	1	3	2	58	16	2	5	3	1	2	2	2	3	5	5	5		Rundfunk, Internet	0	0	0	0	0	1	1	0	1	1		1		1		1	1	1	1		1					1	1
140443	,254512	2	310320	2	1	1	2	61	16	2	1	4	1	2	2	9	3	2	2	5		Internet, Zeitung, TV	0	0	1	0	1	1	0	0	1	1		1		1		1	1	1	1		2					1	1
140444	2,054688	2	310320	2	1	3	2	51	16	2	3	3	1	2	2	3	3	3	2	5		Zeitung und Fernsehr	0	0	1	0	1	0	0	0	1	1		1		1		1	1	1	1		2					1	1
140445	,637963	2	310320	2	1	3	2	61	16	2	3	5	1	2	2	4	4	4	5	3		- Fernsehen, internet	0	0	1	0	0	1	0	0	1	1		1		1		1	1	1	1		1					1	1
140446	,254512	2	310320	2	1	3	1	78	16	2	4	5	2	2	2	1	3	2	3	3		TV und Internet	0	0	1	0	0	1	0	0	1	1		1		1		9	1	1	9		9					1	1
140447	,228442	2	310320	2	1	3	2	62	16	2	1	3	1	2	2	3	5	1	5	5		Nachrichten im Fernsehen, Zeitungen, Internet	0	0	1	0	1	1	0	0	1	2		2		1		1	1	1	2		2					1	1
140448	,254512	2	310320	2	1	3	2	44	16	2	4	4	1	4	1	9	3	2	4	4		radio tv internet	0	0	1	1	0	1	0	0	1	1		1		1		2	1	1	1		1					1	1
140449	1,089432	2	310320	2	1	1	1	84	16	2	4	2	2	3	3	2	3	3	3	4		Rundfunk, Fernsehen und Zeitung	0	0	1	1	1	0	0	0	1	1		1		1		1	1	1	1		1					2	2
140450	,254512	2	310320	2	1	2	1	82	16	2	2	5	2	2	2	2	5	1	5	5		Internet, Nachrichten im Fernsehen	0	0	1	0	0	1	0	0	1	1		1		1		1	1	1	1		1					1	1
140451	,254512	2	310320	2	1	3	2	84	1	1	6	3	2	1	1	3	5	3	3	4		Tageszeitung, Fernsehen und Internet	0	0	1	0	1	1	0	0	1	1		1		1		2	1	1	1		2					2	2
140452	4,546898	2	310320	2	2	1	2	41	1	1	7	3	1	3	3	4	3	2	5	4		Internet (Tagesschau-Block), öffentl. rechtl.Sender	0	0	0	0	0	1	1	0	1	1		1		1		1	1	1	1		1					1	1
140453	,301803	2	310320	2	1	3	1	34	2	1	7	4	1	2	2	4	2	2	4	4		Radio TV Internet	0	0	1	1	0	1	0	0	1	1		1		1		1	1	1	1		2					1	1
140454	,254512	2	310320	2	1	1	1	74	2	1	7	2	2	2	2	1	1	1	2	5		Fernsehen	0	0	1	0	0	0	0	0	1	1		1		1		1	1	1	1		1					2	2
140455	,30083	2	310320	2	1	3	1	54	3	1	7	5	1	4	4	4	3	3	5	5		Internet und öffentlich rechtliches Fernsehen	0	0	1	0	0	1	0	0	1	1		2		1		1	1	1	1		2					2	2
140456	,235575	2	310320	2	2	3	1	51	3	1	7	5	1	3	2	4	4	3	4	5		Öffentlich-rechtliches Fernsehen, Tagesthemen-App, allgemein Internet	0	0	1	0	0	1	0	0	1	1		1		1		1	1	1	1		1					1	1
140457	,254512	2	310320	2	1	3	1	63	3	1	5	5	2	2	2	4	9	1	5	1		Internet (nur alternative Medien! also kein ARD oder ZDF)	0	0	0	0	0	1	0	0	1	1		2		1		1	1	2	1		2					2	2
140458	2,470432	2	310320	2	1	3	1	37	3	1	6	5	1	2	2	2	9	4	5	5		Internet	0	0	0	0	0	1	0	0	1	1		1		1		1	1	1	1		1					1	1
140459	,254512	2	310320	2	1	3	2	60	5	1	7	5	1	1	1	4	2	1	9	5		Internet, Fachartikel und Fernsehen	0	0	1	0	0	1	0	1	1	1		1		1		1	1	1	2		2					2	2
140460	,204496	2	310320	2	1	2	2	54	5	1	7	3	1	2	2	9	5	3	5	5		Internet, Fernsehen, Radio	0	0	1	1	0	1	0	0	1	1		1		1		1	1	1	1		2					1	1
140461	,254512	2	310320	2	1	3	2	55	5	1	6	2	1	1	1	9	5	3	5	5		Nachrichten Fernsehen und Internet	0	0	1	0	0	1	1	0	1	1		1		1		1	1	1	1		1					1	1
140462	,823154	2	310320	2	1	1	2	46	5	1	7	3	1	1	1	9	3	3	5	4		Zeitung, TV, Internet	0	0	1	0	1	1	0	0	1	1		1		1		1	1	1	1		1					1	1
140463	,254512	2	310320	2	1	1	2	54	5	1	7	4	1	2	2	4	2	5	4	5		Internet,Fernsehen	0	0	1	0	0	1	0	0	1	1		1		1		1	1	1	1		1					1	1
140464	,254512	2	310320	2	1	3	2	75	5	1	7	5	2	2	2	9	4	2	4	3		Tageszeitung Generalanzeiger; Fernseh-Nachrichten ZDF; Radio WDR	0	0	1	1	1	0	0	0	1	1		1		1		9	1	1	1		2					1	1
140465	,248061	2	310320	2	1	3	1	31	5	1	6	4	1	1	1	1	3	2	9	5		Nachrichten Internet	0	0	0	0	0	1	1	0	1	1		1		1		1	1	1	1		1					1	2
140466	,485715	2	310320	2	2	3	1	40	6	1	7	5	1	1	1	3	3	1	5	5		Süddeutsche Zeitung, ARD, ZDF	0	0	1	0	1	0	0	0	1	1		1		1		2	1	1	1		1					1	1
140467	1,358442	2	310320	2	1	2	2	53	6	1	6	5	1	4	3	4	3	1	4	4		Internet und Zeitung	0	0	0	0	1	1	0	0	1	1		1		1		1	1	1	1		2					1	1
140468	1,284053	2	310320	2	1	3	2	56	6	1	7	5	1	1	1	2	5	1	3	4		Fernsehen, Internet, Austausch mit Familie und Freunden.	0	1	1	0	0	1	0	0	1	1		1		1		1	1	1	1		1					1	1
140469	3,868584	2	310320	2	1	3	2	18	6	1	6	1	2	4	4	4	3	2	5	5		Internet, TV, Radio	0	0	1	1	0	1	0	0	1	1		1		1		1	1	1	1		2					1	1
140470	,844852	2	310320	2	1	3	2	68	6	1	6	5	1	2	2	3	2	3	2	4		tageszeitung internet	0	0	0	0	1	1	0	0	1	1		1		1		1	1	1	1		2					2	2
140471	1,107208	2	310320	2	1	2	1	58	6	1	3	3	1	3	3	4	3	3	3	2		TV, Internet (spezielle Seiten die regional, land hessen angbeoten.)	1	0	1	0	0	1	0	0	1	1		1		1		1	1	1	1		1					1	1
140472	4,403012	2	310320	2	1	3	2	53	8	1	7	3	1	2	2	2	5	4	5	5		Fernsehen,Internet,Radio	0	0	1	1	0	1	0	0	1	1		1		1		1	1	1	1		1					1	1
140473	,254512	2	310320	2	1	3	2	61	8	1	6	3	1	2	2	3	5	4	5	4		Fernsehen	0	0	1	0	0	0	0	0	1	1		1		1		1	1	1	1		1					1	1
140474	,254512	2	310320	2	1	2	1	72	8	1	3	5	2	2	2	1	3	3	3	5		Stuttgarter Zeitung, Tagesschau, SWR 2 Nachrichten	0	0	1	1	1	0	0	0	1	1		1		1		1	1	1	1		1					1	1
140475	,299012	2	310320	2	1	1	2	48	8	1	6	4	1	2	2	3	9	4	3	4		Fernsehen Internet Geschäft	0	0	1	0	0	1	0	1	1	1		1		1		1	1	1	1		1					1	1
140476	,254512	2	310320	2	2	3	1	60	8	1	6	5	1	2	2	9	2	1	3	5		Radio, Fernsehen, Tageszeitung	0	0	1	1	1	0	0	0	1	1		1		1		1	1	1	1		9					1	1
140477	,66994	2	310320	2	2	1	1	73	8	1	6	2	2	1	1	1	2	5	4	3		Radio, Telefonat mit Verwandten und Freunden, TV	0	1	1	1	0	0	0	0	1	1		1		1		1	1	1	1		1					1	1
140478	,224085	2	310320	2	1	3	2	36	8	1	6	5	1	3	2	9	2	2	3	4		Süddeutsche, Spiegel, Tagesschau	0	0	1	0	1	0	0	0	1	1		1		1		1	1	1	1		1					1	1
140479	,254512	2	310320	2	1	3	2	83	8	1	6	4	2	1	1	1	5	4	5	5		Radio, Zeitung, Sohn als Arzt	0	1	0	1	1	0	0	0	1	1		1		1		1	1	1	1		2					2	2
140480	,828535	2	310320	2	1	1	1	49	9	1	7	5	1	4	4	2	1	3	2	5		Jon Hopkins Universität Seite im Internet, Tagesschau, RTL Nachrichten	1	0	1	0	0	1	0	0	1	1		1		1		1	1	1	1		1					1	1
140481	,211439	2	310320	2	2	1	2	49	9	1	7	5	1	4	4	4	3	3	5	5		-Zeitung, Fernsehen, Internet	0	0	1	0	1	1	0	0	1	1		1		1		1	1	1	1		1					1	1
140482	,254512	2	310320	2	1	3	2	18	9	1	7	1	2	5	4	9	9	5	5	5		Fernsehen (Tagesschau), Internet, Radio	0	0	1	1	0	1	0	0	1	1		2		1		1	1	1	1		1					2	2
140483	4,516708	2	310320	2	1	3	2	67	9	1	4	2	2	2	2	2	4	3	5	2		Radio und Fernsehen	0	0	1	1	0	0	0	0	1	1		1		1		1	1	1	1		1					1	1
140484	,254512	2	310320	2	1	3	1	56	9	1	6	3	1	2	2	4	4	3	3	2		ZP: 'Tageszeitung: Strabinger Tagblatt, Internet: verschiedene Quellen, Nachrichtensender im TV und Radio. Bayern 5.'	0	0	1	1	1	1	0	0	1	1		1		1		1	1	1	1		1					1	1
140485	,254512	2	310320	2	1	3	2	60	9	1	3	2	1	2	2	9	5	3	5	4		Zeitung Radio Fernsehen	0	0	1	1	1	0	0	0	1	1		1		1		1	1	1	1		1					1	1
140486	,463013	2	310320	2	1	3	1	48	9	1	6	5	1	3	3	9	3	2	4	4		Internet Tageszeitung und Radio	0	0	0	1	1	1	0	0	1	1		2		1		1	1	1	1		1					1	1
140487	,254512	2	310320	2	1	3	1	23	9	1	6	3	1	3	3	4	2	2	5	4		Nachrichten auf ARD, NTV App, RKI online	1	0	1	0	0	1	0	0	1	1		1		1		1	1	1	1		1					2	2
140488	3,868584	2	310320	2	1	2	1	70	9	1	6	2	2	2	2	1	5	3	5	3		Fernsehen	0	0	1	0	0	0	0	0	1	1		2		1		1	1	1	1		2					1	1
140489	,206286	2	310320	2	1	3	2	42	9	1	7	5	1	3	2	9	3	2	5	5		Internet,Fernsehen	0	0	1	0	0	1	0	0	1	1		1		1		9	1	1	1		1					2	2
140490	,254512	2	310320	2	1	3	2	63	9	1	7	3	2	3	3	2	5	5	5	5		Internet, Fernsehen, regionale Nachrichten	0	0	1	0	0	1	1	0	1	1		1		1		1	1	1	1		1					1	1
140491	,224439	2	310320	2	1	1	2	45	9	1	6	4	1	3	2	3	2	1	2	2		Nachrichten im Fernsehen, Internet, Radio	0	0	1	1	0	1	0	0	1	1		1		1		1	1	1	1		1					1	1
140492	1,796058	2	310320	2	1	3	2	54	9	1	5	2	1	2	2	3	2	2	3	5		Fernsehen, Radio, Youtube.	0	0	1	1	0	1	0	0	1	1		1		1		1	1	1	1		1					1	1
140493	3,868584	2	310320	2	1	3	2	27	10	1	6	5	1	1	1	2	2	2	5	3		Nachrichten, Apps, Internet	0	0	0	0	0	1	1	0	1	1		1		1		1	1	1	1		1					1	1
140494	,254512	2	310320	2	1	3	2	50	10	1	6	5	1	2	2	3	1	1	5	4		Nachrichtensendungen aus den öffentlich Rechtlichen, Zeit als Wochenzeitung, Podcast von Herrn Drosten	0	0	0	1	1	0	1	0	1	1		1		1		1	1	1	1		1					2	2
140495	,254512	2	310320	2	1	1	1	45	11	1	7	5	1	1	1	9	4	4	5	5		Fernsehen; Radio; Internet	0	0	1	1	0	1	0	0	1	1		1		1		1	1	1	1		1					1	1
140496	,291192	2	310320	2	1	3	1	73	11	1	7	2	2	2	2	3	2	1	1	5		Fernsehen.	0	0	1	0	0	0	0	0	1	1		1		1		1	1	1	1		1					1	1
140497	,254512	2	310320	2	1	2	1	57	11	1	7	3	1	1	1	1	3	3	5	4		internet rundfunk	0	0	0	0	0	1	1	0	1	1		1		1		1	1	1	1		1					2	2
140498	,254512	2	310320	2	2	2	2	54	11	1	7	5	2	2	2	4	1	1	2	5		Fernsehen und Internet	0	0	1	0	0	1	0	0	2	1		2		1		1	1	1	1		1					2	2
140499	4,882482	2	310320	2	0	1	2	97	14	2	7	2	2	1	1	1	5	5	1	5		Fernsehen,Zeitung#	0	0	1	0	1	0	0	0	1	1		1		1		1	1	1	1		1					2	2
140500	,235405	2	310320	2	1	3	1	72	14	2	7	5	2	2	2	2	3	2	5	5		Fernsehen, Zeitung	0	0	1	0	1	0	0	0	1	1		1		1		1	1	1	1		1					1	1
150001	,463758	3	70420	1	1	1	1	45	9	1	6	4	1	1	1	3	3	1	1	5		Fernsehen; Internet; Radio	0	0	1	1	0	1	0	0	1	1		2		1		1	1	1	1		2					1	1
150002	1,553511	3	70420	1	1	3	2	40	15	2	1	3	1	2	2	4	3	1	2	4		ZP: 'TV(mdr), website(ndr), tageszeitung(Volksstimme)	0	0	1	0	1	1	0	0	1	1		2		1		1	1	1	1		1					2	2
150003	,254222	3	70420	1	1	1	2	27	5	1	5	4	1	3	2	1	2	1	5	5		RKI (Robert-Koch-Institut), Internet, Fernsehen	1	0	1	0	0	1	0	0	1	1		1		1		1	1	1	1		2					1	1
150004	4,776583	3	70420	1	1	3	2	17	9	1	6	1	2	5	5	1	3	4	2	4		Im Internet, im Fernsehen, Zeitung	0	0	1	0	1	1	0	0	2	1		1		1		1	1	1	1		1					1	1
150005	,254222	3	70420	1	2	1	2	66	5	1	6	5	2	2	2	4	4	5	4	5		Internet, Tageszeitung, TV	0	0	1	0	1	1	0	0	1	1		1		1		1	1	1	1		2					1	1
150006	1,070285	3	70420	1	1	0	2	67	6	1	7	4	2	3	3	2	1	1	1	2		Fernsehen Internet	0	0	1	0	0	1	0	0	1	1		1		1		1	1	1	1		2					1	1
150007	,254222	3	70420	1	1	0	2	63	16	2	4	5	2	1	1	1	1	4	4	5		Persönliche Gespräche, Fernsehen, Ratschläge von Freunden	0	1	1	0	0	0	0	0	1	1		2		1		1	1	1	1		1					1	1
150008	4,615094	3	70420	1	1	1	2	30	5	1	7	5	1	2	2	3	4	1	4	5		Tagesschau, Fernsehen, Internet	0	0	1	0	0	1	0	0	1	1		1		1		1	1	1	1		1					1	1
150009	,254222	3	70420	1	2	3	1	66	5	1	7	5	2	2	2	4	3	3	5	5		E-paper (Handelsblatt etc.), Google, TV	0	0	1	0	0	1	0	0	1	1		2		1		9	1	1	1		1					1	1
150010	,254222	3	70420	1	1	1	1	56	15	2	3	3	1	2	2	9	3	3	3	5		Fernsehen, Presse, Rundfunk	0	0	1	1	1	0	0	0	1	1		9		1		1	1	1	1		2					1	1
150011	,34469	3	70420	1	1	0	1	22	16	2	6	4	2	2	2	9	2	2	5	5		Öffentlich rechtlicher Rundfunk, Spiegel Süddeutsche zeitung	0	0	0	0	1	0	1	0	1	1		1		1		2	1	1	1		1					1	1
150012	,207877	3	70420	1	1	1	2	56	5	1	7	5	1	1	1	3	1	2	1	2		Internet, Tageszeitung	0	0	0	0	1	1	0	0	1	2		2		1		2	1	1	1		2					1	1
150013	,258165	3	70420	1	2	2	2	17	9	1	2	2	2	4	2	1	5	4	5	4		Internet	0	0	0	0	0	1	0	0	1	1		1		1		1	1	1	1		1					2	2
150014	4,660044	3	70420	1	2	3	1	28	8	1	7	5	1	3	3	3	4	3	5	5		internet	0	0	0	0	0	1	0	0	1	1		1		1		1	1	1	1		1					1	1
150015	,254222	3	70420	1	1	3	2	75	13	2	6	3	2	1	1	1	2	1	2	4		TV , Radio und Zeitung	0	0	1	1	1	0	0	0	1	1		1		1		2	1	1	9		2					2	2
150016	3,658531	3	70420	1	1	0	1	64	13	2	6	2	2	1	1	9	3	3	2	2		Medien- Fernsehen, Radio, Zeitung	0	0	1	1	1	0	0	0	1	1		1		1		1	1	1	1		1					1	1
150017	,254222	3	70420	1	1	2	1	55	6	1	6	5	1	5	4	4	2	1	4	5		TV, Internet	0	0	1	0	0	1	0	0	2	2		2		1		2	1	1	2		2					2	2
150018	,254222	3	70420	1	1	0	2	57	12	2	7	3	1	1	1	1	5	4	3	4		- Fernsehen	0	0	1	0	0	0	0	0	1	1		1		1		1	1	1	1		1					2	2
150019	3,864181	3	70420	1	1	3	2	39	9	1	7	2	1	1	1	2	5	9	9	5		Fernseher, Ärzte, Pflegebetreuung	0	1	1	0	0	0	0	1	1	2		2		9		1	1	2	2		1					2	2
150020	,254222	3	70420	1	1	3	1	63	5	1	7	4	1	3	3	9	5	3	5	5		inet, tv	0	0	1	0	0	1	0	0	1	1		1		1		1	1	1	1		2					1	1
150021	4,441804	3	70420	1	1	1	1	29	5	1	6	2	1	2	2	2	5	5	5	1		Facebook, RTL und ZDF	0	0	1	0	0	1	0	0	2	1		1		2		1	1	1	2		2					2	2
150022	,254222	3	70420	1	1	3	1	20	9	1	7	3	1	5	3	9	1	1	3	5		Arbeitgeber, Internet	0	1	0	0	0	1	0	0	1	1		1		1		1	1	1	1		2					1	1
150023	,22326	3	70420	1	1	3	2	71	14	2	7	5	2	2	2	2	4	2	3	5		Die Nachrichten, also die öffentlich-rechtlichen Sender, die örtliche Zeitung in Dresden und das Internet	0	0	0	0	1	1	1	0	1	1		1		1		9	1	1	1		1					1	1
150024	,254222	3	70420	1	1	3	1	50	12	2	7	5	1	4	2	4	3	2	2	4		Nachrichten, Fernsehen, Internet	0	0	1	0	0	1	1	0	1	1		2		1		1	1	1	1		1					1	1
150025	,493487	3	70420	1	1	3	1	17	9	1	7	1	2	5	5	9	4	3	5	4		Internetseite (LGL.Bayern.de), Nachrichten im Internet	1	0	0	0	0	1	0	0	1	1		2		1		1	1	1	1		1					1	1
150026	,213538	3	70420	1	1	2	2	64	6	1	7	5	1	2	2	3	2	2	3	5		Tageszeitung und Radio	0	0	0	1	1	0	0	0	1	2		2		1		2	1	1	1		2					2	2
150027	,489717	3	70420	1	1	3	1	58	15	2	4	3	2	2	2	9	1	1	9	2		ferseher, bekannten kreis, ärzte , inet	0	1	1	0	0	1	0	1	2	2		2		1		1	1	1	2		2					1	1
150028	,214092	3	70420	1	1	0	1	22	9	1	6	4	2	1	1	9	2	2	3	2		Youtube, öffentlich rechtliches TV, Podcasts	0	0	1	1	0	1	0	0	2	1		2		2		1	1	1	1		9					1	1
150029	3,864181	3	70420	1	1	1	2	29	6	1	7	3	1	2	2	2	3	2	5	5		TV und Focus oneline	0	0	1	0	0	1	0	0	1	1		1		1		1	1	1	1		1					1	1
150030	,328902	3	70420	1	1	3	2	26	7	1	6	4	1	1	1	1	2	3	3	4		Onlinenachrichten, Robert Koch Institut, Fernsehen.	1	0	1	0	0	1	0	0	1	1		1		1		1	1	1	1		1					1	1
150031	,224707	3	70420	1	1	3	2	28	16	2	3	4	1	3	2	2	1	3	1	5		Handy, TV , Internet	0	0	1	0	0	1	0	1	1	1		1		1		1	1	1	1		2					1	1
150032	,254222	3	70420	1	1	3	1	66	11	2	7	3	2	2	2	2	4	4	3	5		Fernseher, Internet	0	0	1	0	0	1	0	0	1	1		1		1		1	1	1	1		2					1	1
150033	3,498761	3	70420	1	1	1	2	70	15	2	6	3	2	1	1	1	5	3	5	5		Zeitung; Radio; Fernsehen	0	0	1	1	1	0	0	0	1	1		1		1		1	1	1	1		1					1	1
150034	2,486337	3	70420	1	1	1	2	65	8	1	7	2	2	1	1	1	5	5	4	1		Welt-Nachrichten,N24 , Tagesschau	0	0	1	0	0	0	0	0	2	1		9		1		1	2	1	1		1					1	1
150035	1,430265	3	70420	1	1	0	2	22	9	1	6	4	2	3	3	9	3	1	5	5		Die Tagesschau , Frankfurter Rundschau	0	0	1	0	1	0	0	0	1	1		1		1		1	1	1	1		1					1	1
150036	3,202314	3	70420	1	1	0	2	26	11	1	7	4	1	1	1	2	3	3	4	5		Fernsehen, Internet, Arbeitgeber	0	1	1	0	0	1	0	0	1	1		2		1		1	1	1	1		2					1	1
150037	,254222	3	70420	1	1	3	1	34	2	1	7	3	1	3	3	4	5	1	3	5		Internet und Fernsehen	0	0	1	0	0	1	0	0	1	1		1		1		1	1	1	1		1					2	2
150038	3,864181	3	70420	1	1	1	1	26	9	1	7	2	1	2	2	1	1	3	5	1		keine	9	9	9	9	9	9	9	9	1	2		1		1		1	9	1	1		2					2	2
150039	,224857	3	70420	1	1	3	2	25	8	1	6	5	1	2	2	2	2	1	3	4		Fernseher, Nachrichten im Internet, Social Media	0	0	1	0	0	1	0	0	1	1		1		1		1	1	1	1		1					1	1
150040	2,755262	3	70420	1	1	3	1	19	7	1	6	4	2	1	1	1	3	1	4	5		Internet (Bundesregierung,..), Radio, Bekannte	1	1	0	1	0	1	0	0	1	1		2		1		1	1	1	1		1					2	2
150041	3,04796	3	70420	1	1	0	2	45	14	2	7	3	1	1	1	2	9	9	9	5		Radio, Fernsehen, Handy	0	0	1	1	0	0	0	1	1	1		2		1		1	1	1	1		2					1	1
150042	3,238476	3	70420	1	1	1	2	55	3	1	1	2	2	1	1	9	5	3	5	3		Fernsehen, Zeitung	0	0	1	0	1	0	0	0	1	1		9		1		1	1	1	1		9					2	2
150043	,277015	3	70420	1	1	3	2	54	11	2	7	3	1	2	2	2	2	2	4	4		Presse Konferenz des Robert Koch Institut	1	0	0	0	0	0	0	0	1	1		1		1		1	1	1	1		1					1	1
150044	,208538	3	70420	1	1	2	1	57	6	1	4	5	1	4	4	3	2	2	5	5		- Internet, Fernsehen	0	0	1	0	0	1	0	0	1	1		1		1		1	1	1	1		1					1	1
150045	,408959	3	70420	1	1	1	1	52	3	1	5	3	1	5	5	9	9	3	5	5		Radio Fernsehen	0	0	1	1	0	0	0	0	9	1		1		1		1	1	1	1		1					1	1
150046	,204674	3	70420	1	1	0	2	25	8	1	6	5	2	1	1	1	2	1	3	3		Internet - Instagram oder Youtube, in Zeitung - Necker Zeitung und im TV - Tagesschau.	0	0	1	0	1	1	0	0	1	1		1		1		2	1	1	1		1					1	1
150047	,59559	3	70420	1	1	0	2	22	8	1	3	5	2	2	2	2	1	1	4	5		Fernsehen, Internet	0	0	1	0	0	1	0	0	1	1		1		1		1	1	1	1		2					1	1
150048	,220827	3	70420	1	1	0	2	37	14	2	7	4	1	3	1	2	2	2	4	1		Radio, Internet, TV	0	0	1	1	0	1	0	0	1	1		1		1		1	1	1	1		1					1	1
150049	,254222	3	70420	1	2	2	2	55	1	1	7	4	1	1	1	4	3	3	4	5		Robert-Koch-Institut, John Hopkins, Öffentlich-rechtliche Sender	1	0	0	0	0	0	1	0	2	1		2		1		2	1	1	2		2					1	1
150050	,208705	3	70420	1	1	3	2	51	9	1	7	5	1	2	2	2	1	1	4	1		Wikipedia, Tagesschau.de, Münchener Merkur	0	0	0	0	1	1	0	0	2	2		2		2		2	2	1	2		2					1	1
150051	1,24776	3	70420	1	1	1	2	32	6	1	6	3	1	4	2	3	2	2	5	1		- Tagesschau, Youtube	0	0	1	0	0	1	0	0	2	1		2		1		1	1	1	2		2					1	1
150052	,254222	3	70420	1	1	3	2	75	8	1	6	5	2	2	2	4	5	3	5	5		TV , Internet, Newsletter	0	0	1	0	0	1	0	1	1	1		1		1		1	1	1	1		1					1	1
150053	,464739	3	70420	1	1	3	1	26	8	1	7	4	2	5	5	9	1	1	5	5		Deutsche Welle (Internet)	0	0	0	1	0	1	0	0	1	1		1		1		1	1	1	1		2					1	1
150054	,254222	3	70420	1	1	0	1	30	16	2	3	5	2	1	1	1	3	1	3	3		Internet, Leute, Radio	0	1	0	1	0	1	0	0	1	1		1		1		1	1	1	2		2					1	1
150055	2,875982	3	70420	1	1	3	1	60	14	2	6	2	1	2	2	2	5	3	5	4		Internet, Fernsehen und Zeitung	0	0	1	0	1	1	0	0	1	1		1		1		1	1	1	1		1					1	1
150056	1,822442	3	70420	1	1	3	1	76	5	1	6	2	1	2	2	2	3	1	3	4		Radio , TV, Internet	0	0	1	1	0	1	0	0	1	1		1		1		1	1	1	1		1					1	1
150057	,254222	3	70420	1	1	2	2	72	8	1	7	5	2	1	1	1	3	3	5	5		TV, Radio, Zeitung	0	0	1	1	1	0	0	0	1	1		2		1		1	1	1	2		2					2	2
150058	,254222	3	70420	1	2	3	1	54	2	1	7	3	1	2	2	4	3	2	3	2		TV, Internet, Zeitung	0	0	1	0	1	1	0	0	1	1		1		1		1	1	1	1		1					1	1
150059	,688162	3	70420	1	1	1	1	21	5	1	6	4	2	2	2	3	1	2	4	4		Zeitungen, besonders die Westdeutsche Allgemeine Zeitung, und im Internet, besonders die Berliner Morgenpost online.	0	0	0	0	1	1	0	0	1	1		1		1		2	1	1	1		9					2	2
150060	4,497762	3	70420	1	1	3	1	18	1	1	6	3	1	4	4	4	1	2	5	4		Internet, Fernsehen, Bekannte und Freunde	0	1	1	0	0	1	0	0	1	1		1		1		1	1	1	1		1					1	1
150061	,795686	3	70420	1	1	0	2	52	3	1	7	4	1	2	2	2	3	2	3	2		Fernsehen und Internet.	0	0	1	0	0	1	0	0	1	1		1		1		1	1	1	1		1					1	1
150062	4,541152	3	70420	1	1	0	1	31	6	1	6	4	2	1	1	1	4	1	5	3		öffentlich rechtliche medien, freie presse	0	0	0	0	1	0	1	0	1	1		1		1		1	1	1	1		2					1	1
150063	,254222	3	70420	1	1	2	1	80	3	1	6	5	2	2	2	9	5	1	4	1		Internet und Zeitung.	0	0	0	0	1	1	0	0	1	1		1		1		2	1	1	1		1					1	1
150064	,254222	3	70420	1	2	0	1	26	5	1	7	5	1	1	1	2	2	2	4	3		Fernsehen, internet und Radio	0	0	1	1	0	1	0	0	1	1		1		1		1	1	1	1		2					1	1
150065	,254222	3	70420	1	1	3	2	55	9	1	7	3	1	1	1	2	2	1	4	3		Internet, Radio, Fernsehen	0	0	1	1	0	1	0	0	1	1		1		1		1	1	1	1		1					1	1
150066	,254222	3	70420	1	1	3	1	36	11	1	7	5	1	3	2	4	2	2	5	4		Robert-Koch-Institut, RBB, Berliner Zeitung	1	0	1	0	1	0	0	0	1	1		2		1		1	1	1	1		2					1	1
150067	,378702	3	70420	1	1	3	2	41	5	1	6	5	1	4	4	4	3	2	3	4		Internet Fernsehen	0	0	1	0	0	1	0	0	1	1		2		1		1	1	1	1		1					1	1
150068	,563392	3	70420	1	1	3	1	42	5	1	7	5	1	1	1	2	3	2	4	3		Tageszeitungen, Nachrichtensendungen im Fernsehen und über das Internet	0	0	1	0	1	1	0	0	1	1		2		1		1	1	1	1		2					1	1
150069	2,686558	3	70420	1	1	2	1	43	14	2	7	4	1	2	1	2	3	2	4	4		Zeitung; Fernsehen; Radio	0	0	1	1	1	0	0	0	2	1		2		1		1	1	1	2		2					2	2
150070	,254222	3	70420	1	1	1	1	20	9	1	6	3	1	2	2	9	3	4	4	5		TV , Internet und Zeitung	0	0	1	0	1	1	0	0	1	1		1		1		1	1	1	1		1					1	1
150071	,279197	3	70420	1	1	2	1	25	9	1	3	3	1	3	3	4	3	2	5	5		Internet, Radio, Fernsehen	0	0	0	1	1	1	0	0	1	1		1		1		1	1	1	2		2					1	1
150072	4,470337	3	70420	1	2	3	1	30	5	1	6	5	1	2	2	4	3	2	2	3		Fernsehen, Radio, Online-Nachrichten	0	0	1	1	0	1	0	0	2	1		2		1		1	1	1	1		2					1	1
150073	1,800918	3	70420	1	1	3	1	39	14	2	3	2	1	1	1	2	5	2	2	1		TV und Radio	0	0	1	1	0	0	0	0	2	2		2		2		1	2	1	2		2					2	2
150074	3,12246	3	70420	1	1	0	2	38	3	1	7	5	1	2	2	4	3	2	5	5		TV	0	0	1	0	0	0	0	0	1	1		2		1		2	1	1	1		1					1	1
150075	3,634555	3	70420	1	1	0	2	41	12	2	3	2	1	3	2	1	5	5	4	1		bei der Arbeit, Radio	0	1	0	1	0	0	0	0	1	1		2		1		1	1	1	1		2					1	1
150076	,237377	3	70420	1	1	3	1	49	9	1	7	4	1	4	4	4	3	2	5	5		Internet;Fernsehen;Zeitung	0	0	1	0	1	1	0	0	1	1		2		1		1	1	1	1		1					2	2
150077	,3471	3	70420	1	1	3	1	53	1	1	7	3	1	1	1	3	3	2	5	4		- Radio, Fernsehen, Internet	0	0	1	1	0	1	0	0	1	1		2		1		1	1	1	1		1					2	2
150078	,233619	3	70420	1	1	3	1	77	5	1	7	5	2	2	2	4	5	3	4	5		internet, fernsehen, tageszeitung	0	0	1	0	1	1	0	0	1	1		1		1		1	1	1	1		1					1	1
150079	1,129894	3	70420	1	2	3	1	70	14	2	4	3	2	1	1	1	5	1	1	5		Radio, Fernsehen, Internet	0	0	1	1	0	1	0	0	1	1		1		1		1	1	1	1		1					2	2
150080	,254222	3	70420	1	1	1	2	44	12	2	7	3	1	3	2	4	2	1	9	3		facebook, tv	0	0	1	0	0	1	0	0	1	1		1		1		1	1	1	1		1					1	1
150081	,874581	3	70420	1	1	0	1	35	8	1	7	4	1	1	1	1	4	1	5	3		Internet, Zeitungen, Nachrichten aus dem Ausland	0	0	0	0	1	1	1	0	1	1		2		1		1	1	1	2		2					1	1
150082	4,470337	3	70420	1	2	3	1	32	5	1	6	4	1	2	2	3	3	2	5	2		Onlinemedien und öffentlich rechtlicher Rundfunk	0	0	0	0	0	1	1	0	1	1		1		1		2	1	1	1		1					2	2
150083	,854084	3	70420	1	1	2	1	19	3	1	6	3	2	5	4	9	2	1	1	3		Robert-Koch-Institur, Tagesschau, Paul-Ehrlich-Institut	1	0	1	0	0	0	0	0	1	1		1		1		1	1	1	1		2					1	1
150084	1,640835	3	70420	1	1	3	2	49	15	2	6	3	1	2	2	4	4	2	5	5		tv nachrichten, arbeitgeber	0	1	1	0	0	0	0	0	1	1		1		1		1	1	1	1		1					1	1
150085	,213538	3	70420	1	1	2	1	21	9	1	6	3	1	5	5	4	2	1	3	4		Internet, TV	0	0	1	0	0	1	0	0	1	1		1		1		1	1	1	1		1					2	2
150086	,254222	3	70420	1	1	1	1	65	10	1	6	5	2	2	2	4	3	3	3	5		Faz, Frankfurter Rundschau, Nachrichten im Fernsehen	0	0	1	0	1	0	0	0	1	1		1		1		1	1	1	1		2					1	1
150087	2,230717	3	70420	1	1	3	1	60	9	1	7	2	1	2	2	4	3	2	3	2		Internet, TV, Zeitung	0	0	1	0	1	1	0	0	1	1		1		1		1	1	1	1		1					1	1
150088	,254222	3	70420	1	1	1	2	63	5	1	5	5	2	2	2	3	3	1	1	5		Welt (ein Sender), ZDF, ARD oder N24	0	0	1	0	0	0	0	0	1	1		1		1		2	1	1	1		2					1	1
150089	,376108	3	70420	1	1	3	1	64	6	1	7	5	2	3	3	4	3	1	4	5		Zeitung; Fernsehen; Internet	0	0	1	0	1	1	0	0	1	1		1		1		1	1	1	1		1					1	1
150090	,918433	3	70420	1	1	0	2	38	11	1	7	5	1	2	2	4	3	4	5	4		Internet und Fernsehen	0	0	1	0	0	1	0	0	1	1		1		1		1	1	1	1		1					1	1
150091	,632631	3	70420	1	1	3	2	57	8	1	7	3	1	3	3	4	5	4	2	5		Fernsehen, Handy	0	0	1	0	0	0	0	1	1	1		1		1		1	1	1	1		1					1	1
150092	3,864181	3	70420	1	1	0	2	46	5	1	7	5	1	2	2	9	5	2	5	5		internet, zeitung , radio	0	0	0	1	1	1	0	0	1	1		1		1		1	1	1	1		1					1	1
150093	,254222	3	70420	1	1	3	1	72	14	2	6	4	1	2	2	9	5	1	5	5		internet, nachrichten und presse	0	0	0	0	1	1	1	0	1	1		1		1		1	1	1	1		1					1	1
150094	,231557	3	70420	1	1	3	1	51	5	1	7	5	1	2	2	4	1	1	4	5		TV Radio Internet	0	0	1	1	0	1	0	0	1	1		1		1		1	1	1	1		2					1	1
150095	1,638487	3	70420	1	2	3	1	44	5	1	5	4	1	4	2	3	2	1	1	5		TV Fernsehen	0	0	1	0	0	0	0	0	1	1		2		1		2	1	1	2		2					2	2
150096	,254222	3	70420	1	2	2	2	27	9	1	7	4	1	1	1	2	2	2	4	4		Internet, Radio, Fernsehen	0	0	1	1	0	1	0	0	1	2		2		1		1	1	1	2		2					1	1
150097	,30903	3	70420	1	1	3	1	37	1	1	5	5	1	3	2	4	2	1	4	5		Tagesschau-App, Spiegel-Online, Instagram	0	0	0	0	0	1	0	0	1	1		1		1		1	1	1	1		1					1	1
150098	4,778176	3	70420	1	1	3	1	43	9	1	3	3	1	5	5	9	9	3	5	4		Internet, Radio, Fernsehen	0	0	1	1	0	1	0	0	1	1		1		1		1	1	1	1		1					1	1
150099	,254222	3	70420	1	2	3	1	51	5	1	4	5	1	3	2	4	5	3	3	4		Online Medien - Fernsehen - Radio	0	0	1	1	0	1	0	0	1	1		1		1		1	1	1	1		2					1	1
150100	,809733	3	70420	1	2	3	2	26	11	2	7	5	1	2	2	4	1	1	5	5		Zeitungen, Tagesschau, Internet	0	0	1	0	1	1	0	0	1	1		1		1		2	1	1	1		1					2	2
150101	3,864181	3	70420	1	1	0	1	38	12	2	7	5	1	1	1	2	3	1	3	5		Spiegel Online , Fernsehen , Online NewsNews auf dem Smartphone	0	0	1	0	0	1	0	0	1	1		1		1		1	1	1	1		1					1	1
150102	,854845	3	70420	2	2	3	2	44	1	1	6	5	1	3	2	4	1	1	2	4		tageszeitung tv internet	0	0	1	0	1	1	0	0	1	1		2		1		2	1	1	1		2					1	1
150103	,254222	3	70420	2	1	1	2	73	1	1	6	3	2	1	1	1	3	3	4	4		Rundfunk, Zeitung, Gespräche mit anderen Menschen	0	1	0	0	1	0	1	0	1	1		1		1		1	1	1	1		1					1	1
150104	,254222	3	70420	2	1	3	2	50	1	1	6	5	1	5	5	3	5	4	5	5		radio,fernsehen,internet	0	0	1	1	0	1	0	0	1	1		2		1		1	1	1	1		1					2	2
150105	1,262872	3	70420	2	1	3	2	51	1	1	3	5	1	3	1	4	2	2	4	5		Nachrichten, Internet	0	0	0	0	0	1	1	0	1	1		1		1		1	1	1	1		1					1	1
150106	,655701	3	70420	2	1	1	1	58	1	1	7	4	1	2	2	9	1	2	5	5		1.fernsehr 2.internet 3.zeitung	0	0	1	0	1	1	0	0	1	1		1		1		1	1	1	1		1					1	1
150107	,850276	3	70420	2	0	3	1	84	1	1	7	2	2	1	1	2	3	3	4	2		Rundfunk und TV	0	0	1	1	0	0	0	0	1	1		1		1		1	1	1	2		1					1	1
150108	,254222	3	70420	2	0	3	1	84	1	1	5	3	2	1	1	4	9	2	1	4		Radio und zeitung	0	0	0	1	1	0	0	0	1	1		1		1		1	1	1	1		1					1	1
150109	,254222	3	70420	2	1	2	2	56	2	1	7	3	1	2	2	3	3	1	3	5		Fernsehen, Internet, Zeitung.	0	0	1	0	1	1	0	0	1	1		1		1		1	1	1	1		1					1	1
150110	,254222	3	70420	2	1	2	1	72	2	1	7	4	2	2	2	4	3	3	5	5		Internet, Fernsehen, Radio	0	0	1	1	0	1	0	0	1	1		1		1		1	1	1	1		1					1	1
150111	4,741318	3	70420	2	1	3	1	25	2	1	7	2	1	2	2	9	4	3	4	5		Internet, Fernsehen, Familie.	0	1	1	0	0	1	0	0	1	1		1		1		1	1	1	1		1					1	1
150112	,254222	3	70420	2	1	3	2	82	2	1	7	3	2	2	2	2	5	4	5	4		Internet, Tv	0	0	1	0	0	1	0	0	1	1		1		1		1	1	1	1		1					1	1
150113	,210507	3	70420	2	1	3	2	22	2	1	7	4	2	2	2	1	2	2	5	5		Tageszeitung, Radio und Fernsehen	0	0	1	1	1	0	0	0	1	1		1		1		2	1	1	1		2					1	1
150114	,223141	3	70420	2	1	1	2	55	3	1	6	4	1	2	2	2	3	2	1	2		Zeitung, Internet und Nachrichtensender	0	0	0	0	1	1	1	0	1	1		1		1		1	1	1	1		1					1	1
150115	4,87111	3	70420	2	1	2	2	84	3	1	3	2	2	3	3	9	5	9	4	9		Ferseher ard nachrichten	0	0	1	0	0	0	0	0	9	9		9		9		9	2	9	9		1					1	1
150116	,254222	3	70420	2	1	3	1	87	3	1	6	3	2	2	2	9	1	1	1	5		Tageszeitung, Fernsehen, Rundfunk	0	0	1	1	1	0	0	0	1	1		1		1		2	1	1	1		1					1	1
150117	1,3338	3	70420	2	1	2	1	46	3	1	6	4	1	3	1	9	2	2	2	3		Fernsehen, Internet, Radio	0	0	1	1	0	1	0	0	2	1		2		1		2	1	1	2		2					1	1
150118	,254222	3	70420	2	1	3	2	71	3	1	6	5	2	1	1	3	4	3	3	4		Meine Zeitung, im Fernsehen und in persönlichen Gesprächen mit Experten, mit Ärzten, die ich kenne.	0	1	1	0	1	0	0	0	1	1		1		1		1	1	1	1		1					1	1
150119	,370088	3	70420	2	1	2	2	48	3	1	7	5	1	4	2	4	3	1	3	5		RKI, Tageschau, Fachartikle	1	0	1	0	0	0	0	1	1	1		1		1		1	1	1	1		2					1	1
150120	1,48125	3	70420	2	1	3	1	35	3	1	7	3	1	1	1	4	3	1	1	5		Fernsehen, Radio und Zeitung	0	0	1	1	1	0	0	0	1	1		1		1		1	1	1	1		1					2	2
150121	1,107072	3	70420	2	1	3	2	23	3	1	7	5	2	3	3	3	1	2	5	4		Nachrichten online bzw. Nachrichten-Apps, Coronavirus-Update-Podcast, Webseite vom RKI	1	0	0	1	0	1	0	0	1	1		2		1		2	1	1	1		2					1	1
150122	,21782	3	70420	2	1	3	2	52	3	1	3	4	1	1	1	2	1	2	5	5		Fernsehen, Internet	0	0	1	0	0	1	0	0	1	1		2		1		1	1	1	1		2					1	1
150123	4,812813	3	70420	2	1	3	1	64	3	1	7	2	2	2	2	2	5	2	5	4		ARD; ZDF; Spiegel online	0	0	1	0	0	1	0	0	1	1		1		1		2	1	1	1		2					1	1
150124	,254222	3	70420	2	1	3	1	76	3	1	7	5	2	1	1	2	2	3	5	3		Zeitung, fernsehen, internet	0	0	1	0	1	1	0	0	1	1		1		1		2	1	1	1		2					1	1
150125	,254222	3	70420	2	1	2	1	70	3	1	1	5	2	2	2	4	5	2	5	4		Internet, Fernsehen, Tageszeitung	0	0	1	0	1	1	0	0	1	1		1		1		1	1	1	1		1					1	1
150126	,254222	3	70420	2	1	1	2	75	3	1	3	5	2	1	1	2	1	1	1	5		Zeitung, Radio und Fernseher.	0	0	1	1	1	0	0	0	1	1		2		1		2	1	1	1		1					1	1
150127	,254222	3	70420	2	0	3	2	87	3	1	4	3	2	1	1	1	2	9	9	2		tageszeitung	0	0	0	0	1	0	0	0	1	1		9		1		1	1	1	1		1					2	2
150128	,412825	3	70420	2	1	3	1	27	3	1	6	4	1	3	3	3	3	2	5	3		tv, soziale medien, internetvideoportale	0	0	1	0	0	1	0	0	1	1		2		1		1	1	1	1		2					1	1
150129	,237794	3	70420	2	1	3	2	62	3	1	5	2	1	1	1	2	1	3	1	4		Fernsehen	0	0	1	0	0	0	0	0	1	1		1		1		1	1	1	1		1					1	1
150130	,254222	3	70420	2	1	1	2	79	3	1	5	5	1	1	1	3	3	3	2	5		tv freundeskreis pc	0	1	1	0	0	0	0	1	1	1		1		1		1	1	1	1		2					1	1
150131	,254222	3	70420	2	1	3	1	20	3	1	4	4	2	5	5	2	2	2	4	4		Internetseite der Tagesschau, Zeitonline, WDR 5	0	0	0	1	0	1	0	0	1	1		2		1		2	1	1	1		1					1	1
150132	,254222	3	70420	2	1	1	2	54	3	1	4	3	1	1	1	9	1	1	3	4		Internet, Tageszeitung, Fernsehen	0	0	1	0	1	1	0	0	2	2		2		1		1	1	1	2		2					2	2
150133	,254222	3	70420	2	1	1	2	41	4	1	7	5	1	5	3	4	3	1	5	4		Internet, Zeitung	0	0	0	0	1	1	0	0	1	1		1		1		1	1	1	1		1					1	1
150134	3,243044	3	70420	2	2	3	1	15	4	1	6	1	2	3	3	9	4	3	3	2		Internret,Fernsehen, Radio	0	0	1	1	0	1	0	0	1	1		2		1		1	1	1	2		1					1	1
150135	3,864181	3	70420	2	1	3	2	70	5	1	7	2	2	2	2	2	3	3	3	1		Fernseher, Radio und Internet.	0	0	1	1	0	1	0	0	1	1		1		1		1	1	1	1		2					1	1
150136	,254222	3	70420	2	1	3	1	69	5	1	7	4	2	1	1	4	3	4	5	5		Fernsehen, Tageszeitungen und Internet	0	0	1	0	1	1	0	0	1	1		1		1		1	1	1	1		2					1	1
150137	,254222	3	70420	2	1	1	2	22	5	1	6	4	1	5	5	9	5	4	4	5		interactin.morgenpost.de	0	0	0	0	0	1	0	0	1	1		1		1		1	1	1	1		1					1	1
150138	,254222	3	70420	2	1	3	2	95	5	1	6	5	2	1	1	2	3	2	9	4		fernsehen und zeitung	0	0	1	0	1	0	0	0	1	1		1		1		1	1	1	1		1					1	1
150139	,254222	3	70420	2	2	3	1	61	5	1	4	3	1	2	2	2	5	4	5	4		Aktuelle Stunde, Internet, Samsung Internet News auf dem Handy.	0	0	1	0	0	1	0	0	1	1		1		1		1	1	1	1		2					1	1
150140	,273533	3	70420	2	1	1	2	53	5	1	7	4	1	2	2	3	4	3	5	4		Intrernet, Fernsehn und Zeitung	0	0	1	0	1	1	0	0	1	1		1		1		1	1	1	1		1					1	1
150141	,696687	3	70420	2	1	3	2	46	5	1	7	4	1	4	3	9	2	1	5	4		Fernsehen, Zeitung, Internet	0	0	1	0	1	1	0	0	1	1		1		1		1	1	1	1		1					1	1
150142	,254222	3	70420	2	1	1	1	66	5	1	7	4	1	2	2	4	1	1	4	1		Fernsehen und Internet	0	0	1	0	0	1	0	0	2	1		2		1		1	1	1	1		1					1	1
150143	,254222	3	70420	2	1	3	1	69	5	1	7	5	2	2	2	3	4	3	4	5		Fernseher, Internet.	0	0	1	0	0	1	0	0	1	1		1		1		1	1	1	1		1					1	1
150144	,264668	3	70420	2	0	1	2	65	5	1	3	2	2	1	1	1	5	1	5	5		Fernsehen	0	0	1	0	0	0	0	0	2	1		2		1		1	1	1	1		1					1	1
150145	4,584226	3	70420	2	1	3	1	41	5	1	4	3	1	4	2	4	1	1	4	4		Internet allgemein, dienstliche Vorgaben (Feuerwehr), Gespräche	0	1	0	0	0	1	0	0	1	1		1		1		1	1	1	1		2					1	1
150146	,254222	3	70420	2	1	3	2	66	5	1	5	5	2	2	2	4	4	2	5	5		internet,radio,tageszeitung	0	0	0	1	1	1	0	0	1	1		9		1		1	1	1	1		9					1	1
150147	,223698	3	70420	2	1	3	1	57	5	1	7	5	1	4	4	4	5	1	5	2		Internet, Fernsehen	0	0	1	0	0	1	0	0	1	2		2		2		2	2	2	2		2					2	2
150148	2,308961	3	70420	2	2	3	2	23	5	1	7	4	2	2	2	1	2	1	2	4		Tagesschau, RKI	1	0	1	0	0	0	0	0	1	1		1		1		1	1	1	1		9					1	1
150149	1,68059	3	70420	2	0	3	1	54	5	1	7	4	2	1	1	2	2	4	2	4		Nachrichten, BMI, gezielte Internetsuchen	1	0	0	0	0	1	1	0	1	1		1		1		1	1	1	1		1					1	1
150150	,220915	3	70420	2	1	3	1	60	5	1	7	2	1	3	3	3	2	3	2	4		Internet	0	0	0	0	0	1	0	0	1	1		1		1		1	1	1	1		1					1	1
150151	4,615654	3	70420	2	1	1	2	80	5	1	7	2	2	1	1	9	3	3	3	5		1.fernsehr 2.radio	0	0	1	1	0	0	0	0	1	1		2		1		1	1	1	1		1					1	1
150152	,223277	3	70420	2	1	3	2	57	5	1	6	5	1	2	2	3	5	3	3	5		Tagesschau, Internet, zeitungen	0	0	1	0	1	1	0	0	1	1		1		1		1	1	1	1		2					1	1
150153	,231557	3	70420	2	1	3	1	52	5	1	7	4	1	2	2	2	2	2	3	2		RKI, Pressekonferenzen im TV,	1	0	1	0	0	0	0	0	1	1		1		1		1	1	1	1		1					2	2
150154	2,994377	3	70420	2	1	3	1	70	5	1	7	3	2	2	2	3	3	2	3	2		Tageszeitung, Tv	0	0	1	0	1	0	0	0	1	1		1		1		1	1	1	1		1					1	1
150155	3,864181	3	70420	2	1	2	1	50	5	1	6	2	1	4	4	3	5	1	3	2		Tv, Internet und das Handy	0	0	1	0	0	1	0	1	1	1		1		1		1	1	1	1		1					1	1
150156	,254222	3	70420	2	1	1	2	50	5	1	6	4	1	1	1	3	3	1	5	5		Internet, Fernsehen ZDF oder ARD ich arbeite direkt auch von der Arbeit informiert ich arbeite im Krankenkhaus	0	1	1	0	0	1	0	0	1	1		1		1		1	1	1	1		1					1	1
150157	,254222	3	70420	2	1	3	1	62	5	1	6	2	1	1	1	1	3	3	3	2		Tageszeitung, Internet, TV	0	0	1	0	1	1	0	0	1	1		1		1		1	1	2	1		9					1	1
150158	,246012	3	70420	2	1	3	1	53	5	1	3	5	1	2	2	3	4	2	5	3		Internet Fernsehen Radio	0	0	1	1	0	1	0	0	1	1		1		1		1	1	1	2		1					1	1
150159	,37536	3	70420	2	1	2	1	18	5	1	5	4	2	4	4	2	1	1	4	4		Radio, Fernsehen, Internet	0	0	1	1	0	1	0	0	1	1		1		1		2	1	1	1		1					1	1
150160	,254222	3	70420	2	1	1	2	65	5	1	6	5	1	2	2	9	2	1	3	3		Fernseher, Radio und Internet.	0	0	1	1	0	1	0	0	1	1		2		1		2	1	1	1		1					1	1
150161	,223277	3	70420	2	1	2	2	53	5	1	6	4	1	2	2	4	3	2	5	4		Fernsehen Zeitung	0	0	1	0	1	0	0	0	1	1		1		1		1	1	1	1		1					1	1
150162	3,864181	3	70420	2	1	3	2	16	5	1	5	3	2	5	5	2	1	2	1	4		Handy, Mitmenschen	0	1	0	0	0	0	0	1	1	1		1		1		1	1	1	1		2					1	1
150163	,254222	3	70420	2	1	3	1	23	5	1	5	4	1	5	5	4	2	2	4	5		Zeitungen, Internet	0	0	0	0	1	1	0	0	1	1		2		1		1	2	1	2		2					1	1
150164	2,341861	3	70420	2	0	3	1	71	5	1	6	3	2	3	3	1	2	2	2	5		Zeitung, Radio, Fernsehen	0	0	1	1	1	0	0	0	1	1		2		1		1	1	1	1		1					1	1
150165	,254222	3	70420	2	1	3	2	50	5	1	6	5	1	4	3	4	5	3	5	3		Zeitung, Social Media wie Facebook und Twitter	0	0	0	0	1	1	0	0	1	1		2		1		2	1	1	1		2					2	2
150166	,254222	3	70420	2	1	3	1	66	5	1	6	3	2	2	2	2	3	2	3	4		Tv, Zeitung und Radio	0	0	1	1	1	0	0	0	1	1		1		1		1	1	1	1		1					1	1
150167	3,864181	3	70420	2	1	3	1	16	5	1	7	1	2	5	1	1	4	3	4	3		Internet.	0	0	0	0	0	1	0	0	1	1		2		1		2	1	1	1		2					1	1
150168	,223561	3	70420	2	0	3	1	61	5	1	4	2	1	2	2	3	3	5	3	4		tv radio zeitung	0	0	1	1	1	0	0	0	1	1		2		1		1	1	1	1		2					1	1
150169	4,855087	3	70420	2	1	1	2	58	5	1	5	3	1	3	3	4	4	2	3	5		Fernsehen, zeitung	0	0	1	0	1	0	0	0	1	1		1		1		1	1	1	1		2					1	1
150170	,227439	3	70420	2	1	3	1	70	5	1	6	5	2	2	2	4	1	3	2	5		Fernsehen, Internet und Radio.	0	0	1	1	0	1	0	0	1	1		2		1		2	1	1	1		2					2	2
150171	1,403219	3	70420	2	1	3	2	32	5	1	7	5	1	2	1	1	5	4	5	2		internet	0	0	0	0	0	1	0	0	1	1		1		1		1	1	1	1		1					1	1
150172	1,557307	3	70420	2	2	1	2	86	6	1	6	2	2	2	2	1	5	5	3	5		Fernsehen und Zeitung	0	0	1	0	1	0	0	0	1	1		1		1		1	1	1	1		1					1	1
150173	,793835	3	70420	2	1	1	2	35	6	1	7	5	1	4	2	4	4	3	5	5		Hopkins Universität, Online: Die Zeit und der Spiegel	1	0	0	0	0	1	0	0	1	1		1		1		1	1	1	1		1					1	1
150174	4,23996	3	70420	2	1	1	1	74	6	1	7	2	2	1	1	1	5	4	9	5		Fernsehen	0	0	1	0	0	0	0	0	1	1		1		1		1	1	1	2		2					2	2
150175	,254222	3	70420	2	1	3	2	55	6	1	6	5	1	1	1	4	2	3	3	3		aus der familie (ärztin in der familie) aus den medien tv, zeitschriften, publikationen etc.	0	1	1	0	1	0	0	0	1	1		1		1		1	1	1	1		1					2	2
150176	,667954	3	70420	2	1	3	2	49	6	1	2	5	1	5	4	4	3	1	5	4		Rober-Koch-Institut, Karls Berg Straße, Tagesschau	1	0	1	0	0	0	0	1	2	1		1		1		2	1	1	2		2					1	1
150177	,30051	3	70420	2	1	3	1	66	6	1	3	5	1	4	4	9	4	5	3	3		Tageszeitung, TV, heute App	0	0	1	0	1	1	0	0	1	1		1		1		1	1	1	1		9					1	1
150178	,223632	3	70420	2	1	1	1	19	6	1	6	4	1	5	3	3	2	5	3	4		Youtube, Fernsehen (Tagesschau), Bekannte (Gespräche)	0	1	1	0	0	1	0	0	1	1		2		1		2	1	1	1		1					1	1
150179	,215807	3	70420	2	2	3	2	72	6	1	7	3	2	2	2	1	3	3	3	4		Zeitung, Fernsehen, Internet	0	0	1	0	1	1	0	0	1	1		1		1		1	1	1	1		2					1	1
150180	,254222	3	70420	2	1	3	2	77	6	1	7	3	2	2	2	2	3	1	2	5		Tagesschau, Internet, Zeitung	0	0	1	0	1	1	0	0	1	1		1		1		1	1	1	1		2					1	1
150181	,254222	3	70420	2	1	3	1	64	6	1	6	5	1	2	2	4	5	4	5	3		Internet, Zeitung	0	0	0	0	1	1	0	0	1	1		1		1		1	1	1	1		1					1	1
150182	,254222	3	70420	2	1	1	2	54	6	1	7	4	1	1	1	9	3	2	4	3		1.internet 2.radio	0	0	0	1	0	1	0	0	1	1		1		1		2	1	1	1		2					1	1
150183	,379444	3	70420	2	1	3	1	67	6	1	6	3	2	2	2	2	1	1	3	9		internet	0	0	0	0	0	1	0	0	2	1		1		1		1	1	1	1		1					1	1
150184	2,789961	3	70420	2	1	3	2	59	6	1	4	5	2	2	2	9	4	3	4	1		Fernsehen, Internet, Tageszeitungen	0	0	1	0	1	1	0	0	1	1		1		1		9	1	1	1		1					1	1
150185	3,864181	3	70420	2	1	3	1	27	6	1	3	4	1	3	3	4	3	2	4	5		Robert Koch Institut HMSI Ard ZDF	1	0	1	0	0	0	0	0	1	1		1		1		1	1	1	1		1					1	1
150186	,254222	3	70420	2	1	1	2	85	7	1	6	3	2	1	1	2	5	3	5	1		TV	0	0	1	0	0	0	0	0	1	1		1		1		2	1	1	1		1					1	1
150187	3,864181	3	70420	2	1	3	2	49	7	1	1	3	1	2	2	4	1	1	3	5		Nachrichten, Internet, Zeitung	0	0	0	0	1	1	1	0	1	1		1		1		1	1	1	1		1					2	2
150188	1,270421	3	70420	2	1	3	1	48	7	1	6	3	1	3	2	9	4	1	5	4		Nachrichten TV, App SWR, Verbandsgemeinde - täglicher Anschlag im Ort	0	0	1	0	0	1	0	1	1	1		1		1		1	1	1	1		1					2	2
150189	1,420878	3	70420	2	1	1	1	94	7	1	6	2	2	1	1	2	1	2	2	5		Nachrichten im TV	0	0	1	0	0	0	0	0	1	1		1		1		1	1	1	1		1					2	2
150190	,452271	3	70420	2	1	2	1	50	7	1	3	4	1	3	2	4	3	3	4	5		Internet, Radio, Fernsehen	0	0	1	1	0	1	0	0	1	1		1		1		1	1	1	1		1					1	1
150191	,254222	3	70420	2	1	1	2	48	7	1	7	5	1	5	3	4	1	1	1	5		internet_ fernsehen	0	0	1	0	0	1	0	0	1	1		1		1		1	1	1	2		1					2	2
150192	3,864181	3	70420	2	1	3	2	59	7	1	5	3	1	2	2	3	3	1	5	5		RKI, das Regionale	1	0	0	0	0	0	0	1	1	2		2		1		1	1	1	2		1					1	1
150193	,391781	3	70420	2	1	3	2	68	7	1	7	4	2	2	2	9	3	3	4	4		1.medien 2.zeizung 3.internet	0	0	0	0	1	1	1	0	1	1		1		1		1	1	1	1		9					2	2
150194	,27156	3	70420	2	1	3	2	55	7	1	4	5	1	2	2	9	4	4	5	4		Internet, Printmedien	0	0	0	0	1	1	0	0	1	1		1		1		1	1	1	1		1					1	1
150195	,254222	3	70420	2	1	3	2	67	8	1	7	3	2	2	2	3	4	4	4	5		Fernsehen, Tageszeitung , Internet	0	0	1	0	1	1	0	0	1	1		1		1		1	1	1	1		1					1	1
150196	,650458	3	70420	2	1	3	1	52	8	1	7	4	1	2	2	2	3	3	5	5		Fernsehen, Internet und Radio	0	0	1	1	0	1	0	0	1	1		1		1		1	1	1	1		1					1	1
150197	,254222	3	70420	2	2	3	2	34	8	1	7	5	1	2	2	4	3	3	4	4		Internet Fernsehen und Radio	0	0	1	1	0	1	0	0	1	1		1		1		1	1	1	1		2					2	2
150198	,254222	3	70420	2	1	3	1	70	8	1	6	4	2	2	2	9	2	1	2	3		Zeitung Fernsehen	0	0	1	0	1	0	0	0	2	1		2		1		1	1	1	2		2					1	1
150199	,254222	3	70420	2	1	1	2	65	8	1	6	5	2	2	2	4	3	2	5	4		tageszeitung_ fernsehen_radio	0	0	1	1	1	0	0	0	1	1		1		1		1	1	1	1		1					1	1
150200	,297014	3	70420	2	1	3	1	59	8	1	3	3	1	1	1	3	3	3	4	4		Internet, Fernsehen	0	0	1	0	0	1	0	0	1	1		1		1		1	1	1	1		1					2	2
150201	,216442	3	70420	2	1	1	2	64	8	1	5	3	2	2	2	9	3	5	5	5		Zeitung, Fernsehen	0	0	1	0	1	0	0	0	1	1		1		1		1	1	1	1		1					1	1
150202	,254222	3	70420	2	1	2	2	39	8	1	7	5	1	4	2	4	2	1	2	3		Radio und Internet	0	0	0	1	0	1	0	0	2	1		1		1		1	1	1	1		2					2	2
150203	,927611	3	70420	2	1	2	1	53	8	1	7	4	1	2	2	3	5	3	3	4		TV, Internet	0	0	1	0	0	1	0	0	1	1		1		1		1	1	1	1		1					1	1
150204	4,372488	3	70420	2	1	1	1	78	8	1	5	3	2	2	2	3	5	2	5	4		Fernsehen,	0	0	1	0	0	0	0	0	1	1		1		1		1	1	1	1		2					1	1
150205	,254222	3	70420	2	1	2	1	67	8	1	7	5	2	4	4	4	1	3	5	5		Fernsehen, Tagesprsse, Internet	0	0	1	0	1	1	0	0	1	1		1		1		1	1	1	1		1					1	1
150206	,224912	3	70420	2	1	3	1	22	8	1	6	5	2	2	2	1	2	2	4	5		RKI, Podcast von Herrn Drosten und ZDF heute.	1	0	1	1	0	0	0	0	1	1		1		1		1	1	1	1		2					1	1
150207	,254222	3	70420	2	1	1	2	66	8	1	6	5	2	2	2	3	3	2	2	4		Die normale Tageszeitung, die Nachrichtensendungen im Fernsehen, bevorzugt ARD, und das Internet.	0	0	1	0	1	1	0	0	1	1		1		1		1	1	1	1		2					1	1
150208	3,937279	3	70420	2	1	1	2	81	8	1	7	2	2	1	1	1	9	9	1	5		Fernsehr	0	0	1	0	0	0	0	0	2	1		2		1		1	2	1	2		2					2	2
150209	,254222	3	70420	2	1	3	2	52	8	1	3	5	1	3	3	4	2	2	2	5		Emails, Internet, Fernsehsendung	0	0	1	0	0	1	0	0	1	1		1		1		1	1	1	1		1					1	1
150210	,254222	3	70420	2	0	2	2	80	8	1	6	5	2	2	2	2	3	1	5	5		Fernsehsender und die Zeitung und Familien Angehörige	0	1	1	0	1	0	0	0	2	1		2		9		2	1	1	1		2					1	1
150211	2,245154	3	70420	2	2	1	2	19	8	1	4	3	2	3	1	2	4	3	3	3		Online, Tagesschau, Nachrichten im Radio	0	0	1	1	0	1	0	0	1	1		1		1		1	1	1	1		1					1	1
150212	,207437	3	70420	2	1	3	1	77	8	1	7	5	2	4	4	4	5	2	5	3		Internet, Fernsehen und Zeitung	0	0	1	0	1	1	0	0	1	1		1		1		1	1	1	1		1					1	1
150213	4,542642	3	70420	2	1	3	2	47	8	1	6	2	1	2	2	3	5	2	4	4		Internet, lokale Radiosender	0	0	0	1	0	1	0	0	1	1		1		1		1	1	1	1		2					1	1
150214	,211784	3	70420	2	1	1	2	22	8	1	6	4	2	5	5	4	1	1	3	4		Die Tagesthemen abends, RKI Institut Homepage, mit Freunden reden	1	1	1	0	0	1	0	0	1	1		1		1		1	1	1	1		2					2	2
150215	,23084	3	70420	2	1	3	1	45	8	1	5	5	1	1	1	3	1	1	2	4		fernsehen,internet,radio	0	0	1	1	0	1	0	0	1	1		1		1		1	1	1	1		1					2	2
150216	4,243416	3	70420	2	1	1	2	32	8	1	4	2	1	5	1	9	5	5	3	3		nachrichten, ntv, zeitung	0	0	1	0	1	0	1	0	1	1		1		1		1	1	1	1		1					1	1
150217	2,594587	3	70420	2	1	3	2	55	8	1	2	2	1	2	2	3	3	3	4	5		internet,nachrichten,zeitung	0	0	0	0	1	1	1	0	1	1		1		1		1	1	1	1		1					1	1
150218	3,673419	3	70420	2	2	3	2	39	8	1	6	2	1	2	2	1	9	1	2	9		Ich weiß es nicht	9	9	9	9	9	9	9	9	1	1		1		1		1	1	1	1		2					2	2
150219	,223085	3	70420	2	1	3	1	79	8	1	4	4	2	2	2	2	2	2	2	5		öffentliche Medien, TV, Zeitung	0	0	1	0	1	0	1	0	1	1		1		1		1	1	1	1		2					2	2
150220	1,067237	3	70420	2	1	3	1	18	8	1	6	3	2	4	4	9	2	2	5	5		tagesschau APP Rki	1	0	1	0	0	1	0	0	1	1		1		1		1	1	1	1		1					1	1
150221	,467313	3	70420	2	1	3	1	19	8	1	3	4	1	4	4	9	3	2	5	5		Tagesschau	0	0	1	0	0	0	0	0	1	1		1		1		1	1	1	1		1					1	1
150222	,254222	3	70420	2	2	3	1	63	9	1	7	5	1	1	1	3	2	1	2	3		fernsehen , Internet und Zeitung	0	0	1	0	1	1	0	0	9	1		2		1		1	1	1	1		1					2	2
150223	,254222	3	70420	2	1	3	1	59	9	1	7	4	1	2	2	3	2	1	4	4		internet telefon	0	0	0	0	0	1	0	1	1	1		1		1		1	1	1	1		1					1	1
150224	,254222	3	70420	2	1	1	1	59	9	1	7	5	1	2	2	3	1	4	4	4		nur im internet	0	0	0	0	0	1	0	0	2	2		2		2		2	1	2	2		2					1	1
150225	,254222	3	70420	2	1	3	1	52	9	1	7	3	1	1	1	3	1	2	3	2		Internet und Fernseher	0	0	1	0	0	1	0	0	1	1		1		1		1	1	1	1		1					2	2
150226	,254222	3	70420	2	1	3	1	57	9	1	7	5	1	3	3	4	1	1	5	3		Internet, TV	0	0	1	0	0	1	0	0	1	1		2		1		2	2	2	2		1					2	2
150227	,434413	3	70420	2	2	3	1	41	9	1	7	4	1	2	2	4	1	1	5	4		Fernseh-Nachrichten, Radio und Podcast	0	0	1	1	0	0	0	0	1	1		1		1		2	1	1	1		1					1	1
150228	1,036849	3	70420	2	1	3	1	62	9	1	5	2	1	1	1	3	4	1	5	5		intrnet fernsehen	0	0	1	0	0	1	0	0	1	1		1		1		1	1	1	1		1					1	1
150229	,254222	3	70420	2	1	3	1	70	9	1	4	5	1	4	4	1	3	2	4	3		Internet allgemein	0	0	0	0	0	1	0	0	2	2		2		2		2	2	2	2		2					1	1
150230	,265295	3	70420	2	1	3	2	34	9	1	7	4	1	3	3	4	4	1	1	5		Radio, Fernsehr und Internet	0	0	1	1	0	1	0	0	1	1		1		1		1	1	1	1		2					1	1
150231	,254222	3	70420	2	1	2	1	67	9	1	2	5	2	1	1	4	4	1	5	4		RKI Robert Koch Institut, Kommentare von Herrn Droste, Corano Nachrichten Online	1	0	0	0	0	1	0	1	1	1		1		1		1	1	1	1		1					1	1
150232	,248831	3	70420	2	1	2	2	50	9	1	3	4	1	2	2	9	5	5	5	3		Internet, ARD	0	0	1	0	0	1	0	0	1	1		1		1		1	1	1	1		1					1	1
150233	,215515	3	70420	2	1	1	2	86	9	1	7	2	2	1	1	1	5	5	5	5		Radio und Fernseher	0	0	0	1	1	0	0	0	1	1		1		1		1	1	1	2		1					1	1
150234	3,445411	3	70420	2	1	1	2	19	9	1	5	3	2	4	4	9	2	1	4	5		Tagesschau, BR, Internet	0	0	1	0	0	1	1	0	1	1		1		1		1	1	1	1		1					1	1
150235	2,955619	3	70420	2	1	1	2	30	9	1	4	4	1	3	2	4	3	3	5	3		Bundesgesundheitsministerium/ Bayrisches Landesamt fur Gesundheit und Lebensmittel, NZZ , GISANDDATA.net	1	0	0	0	1	1	0	0	1	1		2		1		1	1	1	1		2					1	1
150236	,254222	3	70420	2	1	1	1	80	9	1	2	2	2	1	1	9	3	3	3	2		Fernsehen und Radio	0	0	1	1	0	0	0	0	1	1		1		1		1	1	1	1		1					1	1
150237	,254222	3	70420	2	0	1	1	85	9	1	2	2	2	2	2	1	4	3	5	3		Fernseher, Radio und Zeitung.	0	0	1	1	1	0	0	0	1	1		1		1		1	1	1	1		1					1	1
150238	,254222	3	70420	2	1	1	2	95	9	1	1	2	2	1	1	9	4	4	5	2		TV und Radio	0	0	1	1	0	0	0	0	1	1		1		1		1	1	1	1		1					2	2
150239	,254222	3	70420	2	0	1	1	73	9	1	6	5	2	1	1	4	4	3	4	4		Presse, Fernsehen	0	0	1	0	1	0	0	0	1	1		1		1		1	1	1	1		1					1	1
150240	,614008	3	70420	2	2	3	2	46	9	1	6	4	1	2	2	4	3	1	5	5		Staatsministerium, RKI, BR24	1	0	0	0	0	1	0	0	1	1		1		1		1	1	1	1		1					1	1
150241	,339767	3	70420	2	1	1	2	87	9	1	6	2	2	1	1	9	5	3	4	5		Die Extras, die nach den Nachrichten kommen und die Tageszeitung	0	0	1	0	1	0	0	0	1	1		1		1		1	2	1	1		1					1	1
150242	,254222	3	70420	2	1	3	1	66	9	1	6	5	1	3	3	2	3	3	2	4		Hopkins Institut, Zeitung	1	0	0	0	1	0	0	0	1	1		1		1		1	1	1	2		2					1	1
150243	,254222	3	70420	2	0	1	2	83	9	1	7	3	2	1	1	2	9	9	9	5		Im Fernsehen	0	0	1	0	0	0	0	0	1	1		1		1		1	1	1	1		2					1	1
150244	,254222	3	70420	2	1	3	2	59	9	1	7	4	1	3	3	3	3	1	3	4		Radio , Fernshen	0	0	1	1	0	0	0	0	1	1		1		1		1	1	1	1		1					2	2
150245	,247118	3	70420	2	1	3	2	43	9	1	6	5	1	5	2	3	4	2	5	3		Fernsehen, Radio, Zeitung	0	0	1	1	1	0	0	0	1	1		1		1		1	1	1	1		1					1	1
150246	,254222	3	70420	2	1	1	1	87	9	1	7	5	2	1	1	9	2	3	2	4		tageszeitung, sondersendungen der ard zdf	0	0	1	0	1	0	0	0	1	1		1		1		1	1	1	1		1					2	2
150247	,224774	3	70420	2	1	1	2	31	9	1	6	4	1	1	1	2	2	1	5	4		Internet, Radio, Fernsehen	0	0	1	1	0	1	0	0	1	1		1		1		1	1	1	1		1					1	1
150248	,254222	3	70420	2	1	3	1	83	9	1	3	5	2	2	2	4	5	4	5	4		internet,zeitung	0	0	0	0	1	1	0	0	1	1		1		1		1	1	1	1		1					1	1
150249	,74594	3	70420	2	1	1	1	81	9	1	4	2	2	1	1	2	5	3	3	5		Fernsehen	0	0	1	0	0	0	0	0	1	1		2		1		2	1	1	1		1					1	1
150250	,254222	3	70420	2	1	3	2	74	9	1	6	4	2	2	2	2	4	1	5	4		Presse, Internet, TV	0	0	1	0	1	1	0	0	1	1		1		1		1	1	1	1		1					1	1
150251	,254222	3	70420	2	1	1	2	60	9	1	7	3	1	1	1	4	2	2	2	5		Fernsehen, Internet	0	0	1	0	0	1	0	0	1	1		1		1		1	1	1	1		1					2	2
150252	,205356	3	70420	2	1	2	2	59	9	1	6	3	1	1	1	2	4	5	4	5		Internet, Fernsehen	0	0	1	0	0	1	0	0	1	1		1		1		1	1	1	1		1					1	1
150253	,234581	3	70420	2	1	3	2	33	9	1	7	5	1	2	2	4	1	1	5	5		Internet, Fernsehen und Zeitung	0	0	1	0	1	1	0	0	1	1		1		1		1	1	1	1		1					2	2
150254	,254222	3	70420	2	1	2	1	67	9	1	5	5	2	1	1	2	5	1	4	5		Tageszeitung (Süddeutsche Zeitung), Fernsehen (Tagesschau), Internet	0	0	1	0	1	1	0	0	1	1		1		1		2	1	1	1		1					2	2
150255	,703012	3	70420	2	1	1	1	17	9	1	4	3	2	4	4	4	2	1	4	5		Tagesschau, Internet	0	0	1	0	0	1	0	0	1	1		1		1		1	1	1	1		1					1	1
150256	,389525	3	70420	2	1	1	2	19	9	1	6	3	1	4	4	4	2	1	3	2		tagesschau,welt.de,robert koch institut	1	0	1	0	0	1	0	0	1	1		1		1		1	1	1	2		2					2	2
150257	2,062782	3	70420	2	1	3	2	26	10	1	6	5	1	3	3	4	3	2	4	4		Fernsehen, Rki, die New York Times	1	0	1	0	1	0	0	0	1	1		1		1		1	1	1	1		1					1	1
150258	,254222	3	70420	2	1	3	2	80	10	1	6	5	2	2	2	2	3	3	3	4		Tageszeitung, Fernsehen und wissenschaftliche Aussagen.	0	0	1	0	1	0	0	1	1	1		1		1		1	1	1	1		1					1	1
150259	2,848178	3	70420	2	1	1	2	57	11	1	7	3	2	1	1	1	3	3	5	5		Radio, Internet,	0	0	0	1	0	1	0	0	1	2		1		1		1	1	2	1		2					2	2
150260	,254222	3	70420	2	1	3	1	82	11	1	7	4	2	1	1	1	1	1	1	3		Internet und Fernsehr	0	0	1	0	0	1	0	0	9	1		9		1		1	1	1	1		9					2	2
150261	,254222	3	70420	2	1	1	2	74	11	1	7	4	2	1	1	2	2	2	4	2		Fernsehen, Internet, Bekannte	0	1	1	0	0	1	0	0	1	1		1		1		1	1	1	1		2					1	1
150262	,254222	3	70420	2	1	3	2	74	11	1	7	5	2	1	1	9	2	1	1	4		fernsehen internet	0	0	1	0	0	1	0	0	1	1		1		1		1	1	1	1		1					2	2
150263	,254222	3	70420	2	1	3	1	38	11	1	7	5	1	3	2	4	3	2	5	5		Robert-Koch-Institut, Podcast Christian Dorsten (NDR) und Twitter	1	0	0	1	0	1	0	0	1	1		1		1		1	1	1	1		1					1	1
150264	,854397	3	70420	2	1	1	1	67	11	1	7	3	2	2	2	2	5	4	5	5		Fernsehen und Radio	0	0	1	1	0	0	0	0	1	1		2		1		2	1	1	1		2					2	2
150265	2,029538	3	70420	2	1	3	1	75	11	1	7	2	2	2	2	9	5	5	4	5		TV, Internet, Handy	0	0	1	0	0	1	0	1	1	1		1		1		1	1	1	1		1					1	1
150266	,254222	3	70420	2	1	3	1	69	11	2	7	3	2	2	2	3	5	5	5	5		Internet, Fernsehen und Zeitung	0	0	1	0	1	1	0	0	1	1		1		1		1	1	1	1		1					1	1
150267	,254222	3	70420	2	1	1	2	39	11	2	7	5	1	2	2	4	3	3	1	3		Radio, Zeitung, Internet	0	0	0	1	1	1	0	0	2	1		1		1		1	1	1	1		1					2	2
150268	,254222	3	70420	2	1	2	2	52	11	2	7	5	1	2	2	3	3	3	5	5		Internet, Radio, Fernsehen	0	0	1	1	0	1	0	0	1	1		1		1		1	1	1	1		1					1	1
150269	,227644	3	70420	2	1	3	1	61	11	2	7	2	1	1	1	3	1	1	1	5		Zeitung, Radio, Tv	0	0	1	1	1	0	0	0	1	1		1		1		1	1	1	1		1					2	2
150270	,212295	3	70420	2	1	3	2	69	12	2	6	5	2	1	1	2	2	2	3	5		Medien. Internet, Zeitung	0	0	0	0	1	1	1	0	1	1		1		1		1	1	1	1		1					1	1
150271	,205128	3	70420	2	1	3	1	50	12	2	3	5	1	2	2	3	5	2	5	5		RKI-Internet, NDR-Postcast (Trosten), Medien/TV und Zeitung	1	0	1	1	1	1	0	0	1	1		1		1		9	1	1	1		1					1	1
150272	,254222	3	70420	2	2	3	1	83	12	2	7	5	2	2	2	2	4	5	5	5		tv, radio, computer	0	0	1	1	0	0	0	1	1	1		1		1		1	1	1	1		1					1	1
150273	,254222	3	70420	2	1	2	2	54	12	2	7	5	1	1	1	2	1	1	1	2		Öffentlich-rechtliches Fernsehen und Internet	0	0	1	0	0	1	0	0	2	2		2		2		2	2	2	2		2					2	2
150274	1,360555	3	70420	2	1	2	2	60	12	2	5	3	1	3	3	9	5	2	5	4		Internet, Fernsehen, Radio	0	0	1	1	0	1	0	0	1	1		1		1		1	1	1	1		1					1	1
150275	1,286237	3	70420	2	1	1	1	62	12	2	4	5	1	2	2	2	1	1	2	3		Medien, TV, Internet	0	0	1	0	0	1	1	0	1	1		2		1		2	1	1	2		2					1	1
150276	,203942	3	70420	2	0	1	1	83	13	2	6	5	2	1	1	1	5	2	3	3		fernsehen, rundfunk	0	0	1	1	0	0	0	0	1	1		1		1		1	1	1	1		1					1	1
150277	2,298401	3	70420	2	1	1	2	86	13	2	5	2	2	1	1	1	2	1	3	5		Medien, Fernsehen, Radio	0	0	1	1	0	0	1	0	1	1		1		1		1	1	1	1		1					2	2
150278	,836986	3	70420	2	1	3	1	79	13	2	2	4	2	2	2	1	4	2	3	5		Fernsehen, Radio und Zeitung	0	0	1	1	1	0	0	0	1	1		1		1		1	1	1	1		1					1	1
150279	2,298401	3	70420	2	1	1	2	87	13	2	4	2	2	1	1	1	9	9	9	9		Zeitung oder Fernsehen	0	0	1	0	1	0	0	0	1	1		1		1		1	1	2	2		2					1	1
150280	,254222	3	70420	2	1	3	1	65	13	2	5	3	2	3	3	3	2	3	3	2		Fernsehen, Internet	0	0	1	0	0	1	0	0	1	1		1		1		1	1	1	1		1					1	1
150281	,254222	3	70420	2	1	2	1	72	14	2	3	5	2	2	2	2	3	4	4	5		Fernsehen, Radio	0	0	1	1	0	0	0	0	1	1		1		1		1	1	1	1		1					2	2
150282	3,864181	3	70420	2	1	1	2	20	14	2	4	3	2	5	5	9	3	3	3	4		Fernseher die Tagessschau, Die Sozialen Medien	0	0	1	0	0	1	0	0	1	1		1		1		2	1	1	1		1					1	1
150283	,203621	3	70420	2	1	3	2	43	14	2	6	4	1	5	3	2	3	2	5	4		Fernsehn, Radio und Internet.	0	0	1	1	0	1	0	0	1	1		1		1		1	1	1	1		1					2	2
150284	,47378	3	70420	2	1	1	2	81	14	2	6	2	2	1	1	1	4	3	3	5		Fernsehen, Zeitung	0	0	1	0	1	0	0	0	1	1		1		1		1	1	1	1		1					1	1
150285	,433296	3	70420	2	1	1	2	83	14	2	7	3	1	2	2	9	4	4	5	5		Fensehen, Internet, Zeitung	0	0	1	0	1	1	0	0	1	1		1		1		1	1	1	1		1					1	1
150286	,254222	3	70420	2	1	3	2	63	14	2	7	5	1	1	1	1	3	1	2	3		You Tube Videos	0	0	0	0	0	1	0	0	1	1		2		1		2	1	2	2		2					1	1
150287	,254222	3	70420	2	1	1	2	65	14	2	5	5	2	2	2	9	4	3	5	2		Tägliche Presse, Fernsehen, Radio	0	0	1	1	1	0	0	0	1	1		1		1		1	1	1	1		2					1	1
150288	,254222	3	70420	2	1	3	2	79	14	2	7	5	2	1	1	1	1	1	1	5		Fernsehen	0	0	1	0	0	0	0	0	1	1		2		1		1	1	1	2		2					1	1
150289	,254222	3	70420	2	1	1	2	66	14	2	7	5	2	2	2	2	4	4	2	5		Die Tageszeitung und Fernsehen	0	0	1	0	1	0	0	0	1	1		1		1		1	1	1	1		1					9	9
150290	,400904	3	70420	2	1	3	2	59	15	2	6	3	2	2	2	4	4	3	3	5		internet zeitung Fernsehr	0	0	1	0	1	1	0	0	1	1		1		1		1	1	2	1		1					1	1
150291	1,180712	3	70420	2	1	1	1	57	15	2	6	3	2	1	1	1	1	3	3	1		tv internet radio	0	0	1	1	0	1	0	0	1	1		2		1		1	1	1	1		1					1	1
150292	,254222	3	70420	2	1	2	2	46	15	2	3	3	1	2	2	2	4	4	3	3		Internet, Radio und Fernsehr	0	0	1	1	0	1	0	0	1	1		1		1		1	1	1	1		1					2	2
150293	,305483	3	70420	2	1	3	2	56	15	2	5	3	1	2	2	4	4	3	3	5		internet, Fernsehen, Smartphone	0	0	1	0	0	1	0	1	1	1		1		1		1	1	1	1		1					1	1
150294	,254222	3	70420	2	1	3	2	61	15	2	4	3	1	2	2	2	5	3	3	5		Radio, Fernsehen	0	0	1	1	0	0	0	0	1	1		1		1		1	1	1	1		1					1	1
150295	,254222	3	70420	2	1	3	2	67	15	2	5	3	2	1	1	1	5	1	1	1		Fernsehen, Radio, Internet	0	0	1	1	0	1	0	0	1	1		1		1		1	1	1	1		2					1	1
150296	4,29566	3	70420	2	0	3	1	56	16	2	5	5	1	2	2	4	2	1	5	4		Internet, Tageszeitung	0	0	0	0	1	1	0	0	1	1		1		1		1	1	1	2		2					1	1
150297	2,190239	3	70420	2	1	2	2	83	16	2	1	2	2	1	1	9	2	2	9	5		TV	0	0	1	0	0	0	0	0	1	1		1		1		1	1	1	1		1					1	1
150298	1,001767	3	70420	2	1	3	2	81	16	2	5	2	2	1	1	9	5	3	5	5		1.zeitung 2.internet	0	0	0	0	1	1	0	0	1	1		1		1		1	1	1	1		1					1	1
150299	,254222	3	70420	2	1	1	2	66	16	2	1	5	2	1	1	1	3	3	3	3		1.radio 2.fernsehr	0	0	1	1	0	0	0	0	1	1		1		1		1	1	1	1		1					2	2
150300	1,001767	3	70420	2	1	3	2	81	16	2	4	2	2	1	1	2	2	1	1	3		Fernseher	0	0	1	0	0	0	0	0	1	1		1		1		1	1	1	1		1					2	2
150301	,254222	3	70420	2	2	1	2	84	16	2	4	5	2	1	1	2	1	3	1	5		odz, Bild Zeitung, Fernsehen	0	0	1	0	1	0	0	1	1	1		1		1		1	1	1	1		1					1	1
150302	,254222	3	70420	2	1	1	2	57	16	2	6	5	1	1	1	9	3	3	5	5		Internet, TV, Zeitung	0	0	1	0	1	1	0	0	1	1		1		1		1	1	1	1		1					1	1
150303	3,163929	3	70420	2	1	3	1	33	16	2	6	2	1	5	5	4	1	1	1	5		Internet, Tv, Radio	0	0	1	1	0	1	0	0	2	1		2		1		1	2	2	2		1					2	2
150304	,254222	3	70420	2	1	3	1	61	16	2	3	3	1	2	2	2	3	3	3	4		Die öffentlichen Medien, Zeitung und Radio	0	0	0	1	1	0	1	0	2	1		2		1		2	1	1	1		2					1	1
150305	4,844976	3	70420	2	1	1	2	81	1	1	6	2	2	2	2	2	9	2	3	3		Radio & TV	0	0	1	1	0	0	0	0	2	1		2		1		1	1	1	1		2					2	2
150306	,254222	3	70420	2	1	2	2	60	1	1	4	5	1	2	2	9	3	1	3	4		fernsehen zeitung internet	0	0	1	0	1	1	0	0	1	1		1		1		1	1	1	1		1					1	1
150307	,254222	3	70420	2	1	3	2	65	1	1	1	3	2	1	1	1	5	2	5	5		Tageszeitung, Tagesschau, heute-Sendung	0	0	1	0	1	0	0	0	1	1		1		1		1	1	1	1		2					1	1
150308	3,191388	3	70420	2	1	3	1	17	1	1	5	1	2	5	5	9	5	2	5	3		Nachrichten; Internet, dort vor Allem Statistiken und Dokumentationen	0	0	0	0	0	1	1	0	1	1		1		1		1	1	1	1		1					1	1
150309	,336474	3	70420	2	1	2	2	43	1	1	6	5	1	5	2	4	2	1	4	4		Fernsehen Facebook Zeitung	0	0	1	0	1	1	0	0	1	1		2		1		1	1	1	2		2					1	1
150310	,254222	3	70420	2	2	3	1	45	2	1	7	5	1	5	4	4	2	1	4	5		TV, Internet, Radio	0	0	1	1	0	1	0	0	1	1		1		1		1	1	1	1		2					1	1
150311	3,864181	3	70420	2	1	2	1	38	2	1	7	2	1	4	2	2	3	2	2	5		Internet, TV und Radio.	0	0	1	1	0	1	0	0	1	1		1		1		1	1	1	1		1					1	1
150312	,254222	3	70420	2	1	1	2	37	2	1	7	5	1	5	2	4	3	4	3	5		Internetseiten der Gesundheitsbehörden, Skype-Gespräche mit Verwandten und Freunden	1	1	0	0	0	1	0	0	1	1		1		1		1	1	1	1		1					1	1
150313	,254222	3	70420	2	1	2	1	75	2	1	7	5	2	2	2	9	3	2	2	5		Alle Medien. Fernsehen, Zeitungen, Zeitschriften	0	0	1	0	1	0	1	0	2	1		1		1		2	1	1	1		1					1	1
150314	,234751	3	70420	2	1	1	2	53	3	1	6	3	1	1	1	1	5	5	5	5		Fernsehen, Internet	0	0	1	0	0	1	0	0	1	1		1		1		1	1	1	1		1					1	1
150315	,254222	3	70420	2	1	1	2	70	3	1	4	3	2	1	1	1	5	4	9	5		Fernsehen, Radio, Internet (Google)	0	0	1	1	0	1	0	0	1	1		2		2		1	1	1	2		2					2	2
150316	,210594	3	70420	2	1	3	1	72	3	1	3	5	2	2	2	3	2	1	3	4		tv -radio -wenig internet	0	0	1	1	0	1	0	0	1	1		2		1		1	1	1	1		2					1	1
150317	2,733824	3	70420	2	1	1	2	65	3	1	7	2	1	1	1	2	5	1	5	5		Fernseher, Radio und Internet	0	0	1	1	0	1	0	0	1	1		2		1		1	1	1	1		1					1	1
150318	,209324	3	70420	2	3	2	2	59	3	1	7	4	1	3	3	9	5	1	5	5		Zeitung und Internet	0	0	0	0	1	1	0	0	1	1		1		1		1	1	1	1		1					1	1
150319	,249313	3	70420	2	1	3	1	52	3	1	7	4	1	3	2	2	1	1	1	4		Fernsehen, Zeitung	0	0	1	0	1	0	0	0	1	1		1		1		1	1	1	2		1					2	2
150320	,254222	3	70420	2	1	3	2	51	3	1	4	3	1	1	1	9	4	4	4	5		Nachrichten, Internet, Sondersendungen im Fernsehen, seriöse Quellen	0	0	1	0	0	1	1	1	1	1		1		1		1	1	1	1		1					1	1
150321	,382588	3	70420	2	0	1	2	82	3	1	6	2	2	1	1	9	5	1	1	1		Radio, Fernsehen	0	0	1	1	0	0	0	0	1	1		1		1		1	9	2	2		2					2	2
150322	,254222	3	70420	2	1	3	1	34	3	1	6	5	1	4	2	4	2	1	4	5		rki podcast- charite-pk der bundesregierung und der bundesländer-besonders sachsen anhalt	1	0	0	1	0	0	0	0	1	1		1		1		1	1	1	1		1					1	1
150323	1,750872	3	70420	2	1	3	2	63	3	1	6	2	2	2	2	9	5	5	5	4		Fernsehen Zeitung Radio	0	0	1	1	1	0	0	0	1	1		1		1		1	1	1	1		1					1	1
150324	,254222	3	70420	2	1	3	1	70	3	1	6	5	2	2	2	9	9	9	9	4		Internet Fernsehen Zeitung	0	0	1	0	1	1	0	0	1	1		2		1		1	1	1	2		2					1	1
150325	,902856	3	70420	2	1	3	1	44	3	1	7	5	1	4	2	4	3	2	5	5		Runderlasse vom Ministerium, Intenetlektüre, Tagesschau	1	0	1	0	0	1	0	0	1	1		1		1		1	1	1	1		1					1	1
150326	,572785	3	70420	2	1	3	2	50	3	1	3	4	1	4	4	3	2	1	5	5		Internet, Tagesschau, Tagesschau-app	0	0	1	0	0	1	0	0	1	1		1		1		1	1	1	1		1					1	1
150327	,892015	3	70420	2	1	1	2	27	3	1	4	5	1	2	2	9	3	2	5	3		Internet	0	0	0	0	0	1	0	0	2	1		2		1		1	1	1	2		2					2	2
150328	3,371419	3	70420	2	1	2	2	44	3	1	6	3	2	3	2	2	2	4	1	5		TV,Radio Zeitung	0	0	1	1	1	0	0	0	1	1		1		1		1	1	1	1		2					1	1
150329	3,864181	3	70420	2	1	2	2	59	3	1	5	2	1	3	3	3	1	1	3	3		Fernsehen-Nachrichten, Internet	0	0	1	0	0	1	0	0	1	1		2		1		1	1	1	1		2					2	2
150330	2,165666	3	70420	2	1	3	1	43	3	1	4	3	1	4	2	4	1	2	1	5		Radio, fernsehen , Tagesschau,	0	0	1	1	0	0	0	0	1	1		1		1		1	1	1	2		2					1	1
150331	3,610254	3	70420	2	1	3	1	46	3	1	7	5	1	3	2	9	3	1	5	5		tv, internet radio	0	0	1	1	0	1	0	0	1	1		1		1		1	1	1	1		2					1	1
150332	,382588	3	70420	2	0	1	2	73	3	1	6	2	2	1	1	9	1	1	3	3		Fernsehen	0	0	1	0	0	0	0	0	9	1		2		1		1	1	1	2		2					2	2
150333	,254222	3	70420	2	1	3	2	67	3	1	6	5	2	2	2	3	4	2	5	5		Tv, Internet, Zeitung	0	0	1	0	1	1	0	0	1	1		1		1		1	1	1	1		2					1	1
150334	,227398	3	70420	2	1	1	2	47	3	1	6	5	1	1	1	9	1	2	4	5		Arbeitgeber und Internet	0	1	0	0	0	1	0	0	1	1		1		1		1	1	1	2		2					2	2
150335	,254222	3	70420	2	1	2	1	85	3	1	5	5	2	1	1	3	5	2	5	1		Zeitung, TV ,Radio, Internet : Fühle mich eher überinformiert,desw. Ang. zuvor:'fühle mich sehr schlecht informiert'	0	0	1	1	1	1	0	0	1	1		1		1		9	1	1	1		1					1	1
150336	,767818	3	70420	2	1	3	2	39	3	1	6	3	1	4	2	9	2	2	5	4		Fernsehen, Internet	0	0	1	0	0	1	0	0	1	1		2		1		1	1	1	1		1					1	1
150337	,254222	3	70420	2	1	2	1	67	4	1	7	5	1	2	2	4	3	1	3	3		Internet, Fernsehen, Radio +Zeitung	0	0	1	1	1	1	0	0	1	1		1		1		2	1	1	1		2					1	1
150338	,225433	3	70420	2	1	3	2	86	4	1	7	2	2	1	1	2	4	4	5	4		Fernsehen, Rundfunk	0	0	1	1	0	0	0	0	2	1		2		1		1	1	1	1		2					1	1
150339	,254222	3	70420	2	1	2	1	73	4	1	7	5	2	2	2	3	2	1	2	5		Presse, öffentlich-rechtliches Fernsehen und Radio	0	0	1	1	1	0	0	0	1	2		2		2		2	2	1	2		2					2	2
150340	,209158	3	70420	2	1	3	1	54	4	1	6	4	1	3	3	4	1	1	5	5		Fernsehen, Internet und Tageszeitung	0	0	1	0	1	1	0	0	1	1		1		1		1	1	1	1		2					1	1
150341	,238788	3	70420	2	1	2	2	47	5	1	7	4	1	1	1	2	5	4	4	2		Internet; Nachrichten	0	0	0	0	0	1	1	0	1	1		1		1		2	1	1	1		2					1	1
150342	,203611	3	70420	2	1	1	2	83	5	1	7	5	2	1	1	9	4	1	1	5		Fernsehen Radio Hausarzt	0	1	1	1	0	0	0	0	1	1		1		1		1	1	1	1		1					2	2
150343	,254222	3	70420	2	1	1	2	64	5	1	6	3	1	2	2	2	2	2	2	5		Zeitung, Fernsehen, Internet	0	0	1	0	1	1	0	0	1	1		1		1		1	1	1	1		1					1	1
150344	,254222	3	70420	2	1	2	2	63	5	1	6	4	1	1	1	9	2	2	5	4		Radio, Internet,	0	0	0	1	0	1	0	0	1	1		1		1		1	1	1	2		2					1	1
150345	3,452079	3	70420	2	1	3	1	69	5	1	6	2	2	2	2	2	5	3	5	5		Fernsehen und Internet, Radio	0	0	1	1	0	1	0	0	1	1		1		1		2	1	1	1		2					1	1
150346	2,335485	3	70420	2	1	1	1	25	5	1	7	4	2	3	3	9	1	2	5	5		wissenschaftliche Studien im Internet, überregionale Tageszeitungen wie FAZ	0	0	0	0	1	1	0	1	1	1		1		1		1	1	1	1		1					1	1
150347	,254222	3	70420	2	1	3	2	67	5	1	7	4	2	2	2	2	4	3	4	5		Radio, Tv und Tageszeitung	0	0	1	1	1	0	0	0	1	1		1		1		2	1	1	1		1					1	1
150348	3,836412	3	70420	2	1	3	2	66	5	1	7	2	2	2	2	9	1	1	1	5		Fernsehen, Internet, Radionachrichten	0	0	1	1	0	1	0	0	1	1		1		1		1	1	1	1		1					1	1
150349	,254222	3	70420	2	1	2	2	57	5	1	7	5	1	2	2	9	2	2	5	5		Fernsehen, Internet + Intranet(in der Firma), Tageszeitung	0	1	1	0	1	1	0	0	1	1		1		1		1	1	1	1		1					1	1
150350	,254222	3	70420	2	1	3	2	62	5	1	7	5	1	1	1	4	2	2	1	5		TV, Zeitschriften, Internet, eigene Recherchen	0	0	1	0	1	1	0	1	1	1		1		1		1	1	1	1		2					1	1
150351	,254222	3	70420	2	1	3	1	68	5	1	7	5	1	2	2	9	3	2	9	2		Robert Koch Institut, Internet	1	0	0	0	0	1	0	0	2	1		2		1		1	2	1	1		2					1	9
150352	,254222	3	70420	2	1	3	2	66	5	1	7	4	2	2	2	3	2	1	2	5		Internet, Fernsehen,	0	0	1	0	0	1	0	0	1	1		1		1		1	1	1	1		1					1	1
150353	,254222	3	70420	2	1	3	1	60	5	1	7	4	1	2	2	3	3	3	1	3		Radio, Fernsehen, Intenert	0	0	1	1	0	1	0	0	1	2		2		1		1	1	1	1		2					1	1
150354	,273533	3	70420	2	1	1	2	53	5	1	7	5	1	2	2	9	2	2	5	3		Ausschließlich ausländische Zeitungen (Times, Neue Züricher)	0	0	0	0	1	0	0	0	2	1		9		1		9	1	1	1		1					1	1
150355	,20615	3	70420	2	2	3	1	78	5	1	6	5	2	1	1	4	1	2	2	3		Spiegel-Online, TV und Radio	0	0	1	1	0	1	0	0	1	1		2		1		1	1	1	1		1					1	1
150356	,254222	3	70420	2	1	3	1	65	5	1	7	4	2	1	1	3	3	1	1	5		Tageszeitungen, Fernsehen	0	0	1	0	1	0	0	0	1	1		1		1		2	1	1	1		1					2	2
150357	4,860513	3	70420	2	0	3	2	57	5	1	3	2	1	1	1	1	4	2	5	5		Fernsehen, Radio, Zeitung	0	0	1	1	1	0	0	0	1	1		2		1		1	1	1	2		2					1	1
150358	,238965	3	70420	2	1	2	1	56	5	1	6	3	1	1	1	1	2	1	4	3		Radio BBC Internet	0	0	0	1	0	1	1	0	1	1		1		1		1	1	1	1		2					1	1
150359	,21066	3	70420	2	1	3	1	50	5	1	6	5	1	3	3	4	2	1	5	3		Lageberichte der Stadt Bielefeld, newspaper.eu, RKI	1	0	0	0	0	1	0	0	1	1		1		1		1	1	1	1		1					1	1
150360	,254222	3	70420	2	1	3	2	71	5	1	6	5	2	1	1	3	5	2	4	5		TV und Internet	0	0	1	0	0	1	0	0	1	1		1		1		1	1	1	1		1					1	1
150361	,254222	3	70420	2	1	3	2	67	5	1	6	4	1	1	1	2	3	3	5	5		öffentlich-rechtliches Fernsehen, Internet Googlesuche, Tageszeitung	0	0	1	0	1	1	0	0	1	1		1		1		1	1	1	1		2					1	1
150362	,254222	3	70420	2	3	3	2	68	5	1	6	4	2	2	2	9	5	2	3	4		Internet, Zeitung, örtliche Presse	0	0	0	0	1	1	0	0	1	1		1		1		1	1	1	1		1					1	1
150363	4,798644	3	70420	2	1	3	2	49	5	1	6	3	1	5	5	9	1	1	1	5		Tageszeitung,Fernsehen	0	0	1	0	1	0	0	0	2	2		2		2		2	1	1	1		2					2	2
150364	3,452079	3	70420	2	1	3	1	60	5	1	6	2	2	2	2	1	5	5	5	4		Internet, Fernsehen und Radio	0	0	1	1	0	1	0	0	2	1		2		1		1	1	1	1		2					1	1
150365	,340066	3	70420	2	2	3	1	31	5	1	6	5	1	1	1	2	2	1	5	5		Internet allgemein, Nachrichten im TV Tagesschau, Regionale Zeitungen	0	0	1	0	1	1	0	0	1	1		1		1		1	1	1	1		1					1	1
150366	,254222	3	70420	2	2	3	1	62	5	1	5	5	1	3	3	4	3	2	4	4		internet - tv - radio- streaming	0	0	1	1	0	1	0	0	1	1		1		1		1	1	1	1		2					1	1
150367	3,864181	3	70420	2	1	1	2	15	5	1	5	3	2	5	5	9	1	2	1	5		Fernsehen, Internet, Hausaufgaben	0	0	1	0	0	1	0	1	1	1		1		1		1	1	1	1		2					1	1
150368	,254222	3	70420	2	1	3	2	77	5	1	5	3	2	1	1	2	9	1	5	5		Deutschlandfunk, ARD Nachrichten	0	0	1	1	0	0	0	0	1	1		1		1		1	1	1	1		1					2	2
150369	,254222	3	70420	2	1	3	2	66	5	1	4	5	2	2	2	1	3	2	2	5		TV, Internet und Zeitungen	0	0	1	0	1	1	0	0	1	1		1		1		1	1	1	1		1					1	1
150370	,254222	3	70420	2	1	1	2	70	6	1	7	4	2	1	1	1	2	1	3	4		Fernsehen, Internet, Zeitung	0	0	1	0	1	1	0	0	1	1		1		1		2	1	1	1		2					2	2
150371	,254222	3	70420	2	1	2	1	60	6	1	7	4	2	1	1	2	3	3	2	4		Radio, Fernsehen.	0	0	1	1	0	0	0	0	1	1		2		1		2	1	1	1		2					1	1
150372	,254222	3	70420	2	1	2	2	50	6	1	7	5	1	1	1	4	4	3	3	4		TV + Internetseite RKI + Podcast NDR	1	0	1	1	0	1	0	0	1	1		1		1		1	1	1	1		1					1	1
150373	,254222	3	70420	2	1	3	1	75	6	1	6	4	2	1	1	3	9	3	1	1		Smartfone, Nachrichten	0	0	0	0	0	0	1	1	2	1		2		1		1	1	1	2		2					2	2
150374	,254222	3	70420	2	0	1	2	70	6	1	3	5	1	1	1	4	1	1	1	5		Fernsehen und Tageszeitung	0	0	1	0	1	0	0	0	1	1		2		1		2	1	1	1		1					1	1
150375	3,091794	3	70420	2	2	1	1	39	6	1	7	5	1	5	2	4	5	2	5	5		Internet TV Radio	0	0	1	1	0	1	0	0	1	1		1		1		1	1	1	1		1					1	1
150376	,572794	3	70420	2	1	3	2	50	6	1	3	3	1	2	2	3	2	1	5	2		Fernsehen, Internet	0	0	1	0	0	1	0	0	1	1		1		1		1	1	1	2		2					1	1
150377	1,831721	3	70420	2	1	1	2	47	6	1	3	4	1	4	4	4	4	3	5	5		Fernsehen, speziell Tagesschau, Internet.	0	0	1	0	0	1	0	0	1	1		1		1		1	1	1	1		1					1	1
150378	,254222	3	70420	2	1	3	2	55	6	1	6	3	1	3	3	9	3	1	3	4		Internet Fernsehen Tageszeitung	0	0	1	0	1	1	0	0	1	1		1		1		1	1	1	1		2					1	1
150379	1,989413	3	70420	2	1	3	2	49	6	1	4	5	1	2	1	3	5	5	1	3		TV, radio, internet	0	0	1	1	0	1	0	0	1	1		1		1		1	1	1	1		1					1	1
150380	,204637	3	70420	2	1	3	1	51	7	1	6	3	1	2	2	4	2	2	5	5		TV, Internet, Tageszeitung	0	0	1	0	1	1	0	0	1	1		2		1		2	1	1	1		2					2	2
150381	,351297	3	70420	2	1	2	1	52	7	1	5	4	1	4	3	4	2	3	3	4		ZDF APP Heute RKI direkt ARD App	1	0	1	0	0	1	0	0	1	1		1		1		1	1	1	1		1					1	1
150382	3,864181	3	70420	2	1	3	1	66	7	1	6	2	2	2	2	4	5	3	5	5		Fernsehen, ARD und ZDF und Videotext, Tageszeitung	0	0	1	0	1	0	0	0	1	1		1		1		1	1	1	1		1					1	1
150383	,254222	3	70420	2	2	2	2	63	7	1	7	4	1	2	2	2	1	2	5	2		Internet + soziale Medien	0	0	0	0	0	1	0	0	2	1		2		9		2	1	1	1		2					1	1
150384	1,848219	3	70420	2	0	2	2	59	7	1	7	3	2	4	4	9	3	2	4	5		Internet, da gibt die Ministerin Infromationen und Empfehlungen, die ich befolge	1	0	0	0	0	1	0	0	1	1		1		1		1	1	1	1		1					2	2
150385	,254222	3	70420	2	2	1	2	70	7	1	6	5	2	2	2	4	5	2	4	4		Fernsehen, Internet und Radio	0	0	1	1	0	1	0	0	1	1		1		1		9	1	1	1		1					1	1
150386	,254222	3	70420	2	1	1	2	56	7	1	6	3	1	1	1	1	1	1	1	5		Radio und Fernsehen öffentlich Rechtliche Programme	0	0	1	1	0	0	0	0	1	1		1		1		1	1	1	1		2					1	1
150387	,211841	3	70420	2	1	1	1	70	8	1	6	4	2	2	2	9	3	3	9	5		Tageszeitung, Internet, Tagesschau, ärztl. Beratung von Freunden, die Ärzte sind	0	1	1	0	1	1	0	0	1	1		1		1		1	1	1	1		1					1	1
150388	,254222	3	70420	2	1	3	2	57	8	1	2	3	1	4	2	3	2	2	2	3		RKE	1	0	0	0	0	0	0	0	1	1		1		1		1	1	1	1		1					1	1
150389	,254222	3	70420	2	1	3	2	76	8	1	2	5	2	1	1	3	3	1	3	2		Nachrichten, App, Internet	0	0	0	0	0	1	1	0	2	1		2		1		1	1	1	1		2					1	1
150390	,238915	3	70420	2	1	3	1	83	8	1	7	4	2	2	2	4	3	2	3	4		Radio, Tageszeitung, Fernsehen	0	0	1	1	1	0	0	0	1	1		1		1		2	1	1	1		1					2	2
150391	,254222	3	70420	2	1	3	2	60	8	1	3	5	1	1	1	9	3	1	1	5		Fernsehen, Zeitungen und Internet.	0	0	1	0	1	1	0	0	1	1		1		1		1	1	1	1		1					1	1
150392	,214542	3	70420	2	2	3	2	46	8	1	7	5	1	3	3	3	5	2	5	5		TV, Internet, Tageszeitung	0	0	1	0	1	1	0	0	1	1		1		1		1	1	1	1		2					1	1
150393	,254222	3	70420	2	1	2	2	63	8	1	7	5	2	2	2	4	4	2	5	5		Internet, Fernsehen, Tageszeitung und Wochenzeitung	0	0	1	0	1	1	0	0	1	1		1		1		1	1	1	1		2					1	1
150394	3,864181	3	70420	2	1	3	1	55	8	1	3	2	1	1	1	2	3	2	3	2		nachrichten	0	0	0	0	0	0	1	0	1	1		1		1		1	1	1	1		1					1	1
150395	2,729917	3	70420	2	1	3	1	63	8	1	7	3	2	2	2	3	3	2	3	1		Internet, Zeitung,öfftl. TV	0	0	1	0	1	1	0	0	2	2		2		1		1	1	1	1		2					1	1
150396	,254222	3	70420	2	1	3	2	60	8	1	6	5	1	1	1	3	4	2	5	4		Internet TV Freunde und Bekannte	0	1	1	0	0	1	0	0	1	1		2		1		2	1	1	1		2					1	1
150397	,239899	3	70420	2	2	3	1	57	8	1	5	5	1	2	2	9	5	2	9	3		Presse Internet Robert Koch Institut	1	0	0	0	1	1	0	0	1	1		1		1		2	1	1	1		2					1	1
150398	,352752	3	70420	2	1	3	1	61	8	1	5	3	1	1	1	2	4	2	4	5		Videotext, Internet, Aufklärung durch Arbeitgeber.	0	1	1	0	0	1	0	0	1	1		1		1		1	1	1	1		1					1	1
150399	3,864181	3	70420	2	1	1	1	48	8	1	6	3	1	3	2	3	2	2	5	5		Tageszeitung, Nachrichten der öffentlich rechtlichen Sender, Internet	0	0	0	0	1	1	1	0	1	1		1		1		1	1	1	1		1					1	1
150400	,589909	3	70420	2	1	2	1	69	8	1	6	3	2	2	2	4	4	3	5	4		Zeitung,Fernsehen,Internet	0	0	1	0	1	1	0	0	1	1		1		1		1	1	1	1		1					1	1
150401	,254222	3	70420	2	1	3	2	65	8	1	7	3	2	2	2	3	3	2	3	4		Fernsehen, Radio, Tageszeitungen	0	0	1	1	1	0	0	0	1	1		1		1		2	1	1	1		1					1	1
150402	,254222	3	70420	2	1	3	1	65	8	1	7	5	2	2	2	9	5	2	3	3		TV, Internet	0	0	1	0	0	1	0	0	1	1		1		1		1	1	1	1		1					1	1
150403	,925426	3	70420	2	1	2	1	45	8	1	7	3	2	1	1	4	5	1	5	3		Internet: Tagesschau, NTV, Heute...	0	0	1	0	0	1	0	0	1	1		2		1		1	1	1	1		2					1	1
150404	,254222	3	70420	2	1	3	1	61	8	1	7	4	2	1	1	2	3	1	5	4		Fernsehen und Internet	0	0	1	0	0	1	0	0	1	1		1		1		1	1	1	1		2					1	1
150405	,419391	3	70420	2	1	3	1	44	8	1	6	3	1	1	1	2	2	1	5	5		öffentlich rechtliche Sender, Wissenschaftskanäle auf youtube,	0	0	0	0	0	1	1	0	1	1		1		1		1	1	2	1		2					1	1
150406	1,850548	3	70420	2	1	1	1	25	8	1	6	3	1	1	1	2	4	2	4	1		Radio Internet Fernseher	0	0	1	1	0	1	0	0	1	1		1		1		1	1	1	1		2					1	1
150407	4,693672	3	70420	2	1	3	2	14	8	1	5	1	2	3	3	9	1	1	2	4		Internet + TV-Nachrichten + soziale Medien	0	0	1	0	0	1	0	0	1	1		1		1		1	1	1	1		1					1	1
150408	,214486	3	70420	2	1	2	1	55	8	1	6	5	1	3	3	4	3	3	5	4		öffentlich rechtlichen Fernsehen, Zeitonline, Rundfunk	0	0	1	1	0	1	0	0	1	1		1		1		2	1	1	1		1					1	1
150409	,210618	3	70420	2	1	2	2	58	8	1	5	5	1	2	2	4	2	1	5	4		internet zeitung fernsehen	0	0	1	0	1	1	0	0	1	1		1		1		1	1	1	1		2					1	1
150410	,254222	3	70420	2	1	2	1	36	8	1	5	4	1	1	1	2	2	3	4	4		Tagespresse, Fernsehen-öffentlich-rechtliche Sender, Internet.	0	0	1	0	1	1	0	0	1	1		1		1		2	1	1	1		2					2	2
150411	,254222	3	70420	2	1	1	2	53	8	1	6	4	1	2	2	3	3	3	5	4		Internet, TV	0	0	1	0	0	1	0	0	1	1		1		1		1	1	1	1		1					2	2
150412	,205829	3	70420	2	1	3	2	59	8	1	6	3	1	1	1	2	4	4	3	3		über Arbeitgeber-arbeietet im Gesundheitswesen-	0	1	0	0	0	0	0	0	1	1		2		1		1	1	1	1		1					1	1
150413	,254222	3	70420	2	1	2	2	59	8	1	3	3	1	1	1	3	1	1	1	5		Radio, Fernsehen, Internet	0	0	1	1	0	1	0	0	1	1		2		1		1	1	1	1		2					2	2
150414	,254222	3	70420	2	1	1	1	91	8	1	6	3	2	1	1	2	3	1	1	3		Fernsehen, Presse,	0	0	1	0	1	0	0	0	1	1		1		1		1	1	1	1		1					1	1
150415	,596605	3	70420	2	1	1	2	82	8	1	6	2	2	1	1	1	5	4	5	5		Fernsehen, mit dem Arzt bei Hausbesuchen, mit Bekannten	0	1	1	0	0	0	0	0	1	1		1		1		1	1	1	1		1					2	2
150416	,460055	3	70420	2	1	1	2	45	9	1	6	4	1	4	2	3	4	1	5	5		Internet Zeitung Fernsehen	0	0	1	0	1	1	0	0	1	1		1		1		1	1	1	1		1					1	1
150417	,662061	3	70420	2	0	3	1	80	9	1	7	2	2	2	2	1	5	5	1	3		Radio,	0	0	0	1	0	0	0	0	2	1		2		1		1	2	2	2		1					2	2
150418	,592759	3	70420	2	1	3	1	35	9	1	7	5	1	2	2	4	3	3	5	5		Studien von verschiedenen Universitäten	0	0	0	0	0	0	0	1	1	1		1		1		2	1	1	1		1					1	1
150419	,208705	3	70420	2	1	1	2	57	9	1	7	4	1	2	2	3	9	1	2	5		Medizinische Zeitschriften, Nachrichten, Internet, Arbeitgeber	0	1	0	0	1	1	1	0	2	1		2		1		2	1	1	2		2					2	2
150420	,462253	3	70420	2	1	1	2	35	9	1	7	5	1	3	2	4	3	1	5	3		Spiegel Online, Tagesschau, ARD/ZDF	0	0	1	0	0	1	0	0	1	1		1		1		2	1	1	1		1					1	1
150421	,479449	3	70420	2	1	3	1	44	9	1	7	5	1	2	2	9	2	1	3	3		TV, Print, Internet	0	0	1	0	1	1	0	0	1	1		2		1		1	2	1	1		1					2	2
150422	,254222	3	70420	2	2	3	2	53	9	1	7	5	1	1	1	3	1	1	5	3		TV, Radio, Internet	0	0	1	1	0	1	0	0	2	1		1		1		1	1	1	1		2					1	1
150423	,254222	3	70420	2	1	1	2	65	9	1	7	4	2	1	1	9	9	9	9	9		john Hopkins universität	1	0	0	0	0	0	0	0	9	9		1		1		1	1	9	1		1					9	9
150424	,254222	3	70420	2	1	3	2	61	9	1	7	5	1	1	1	3	3	1	3	4		Fernsehen, Zeitung, Internet	0	0	1	0	1	1	0	0	1	1		1		1		1	1	1	1		1					1	1
150425	,254222	3	70420	2	1	3	2	82	9	1	7	4	2	1	1	9	5	3	3	5		Radio, Fernsehen, Zeitung.	0	0	1	1	1	0	0	0	1	1		1		1		1	1	1	1		1					1	1
150426	,254222	3	70420	2	2	3	1	62	9	1	7	4	1	2	2	4	1	2	3	3		Zeitung, Fernsehen, Internet	0	0	1	0	1	1	0	0	1	1		2		1		2	1	1	1		2					2	2
150427	,254222	3	70420	2	1	3	1	74	9	1	7	5	1	2	2	4	5	1	5	4		Fernsehen, Internet, Zeitungen	0	0	1	0	1	1	0	0	1	1		1		1		2	1	1	2		2					2	2
150428	2,091713	3	70420	2	1	1	2	37	9	1	7	3	1	4	2	3	2	3	4	4		Spiegel und Tagesschau	0	0	1	0	1	0	0	0	1	2		2		1		1	1	1	2		2					1	1
150429	,243195	3	70420	2	1	3	2	52	9	1	7	3	1	2	2	9	5	2	5	5		Internet, Arbeitsstelle (Pflegeheim) TV	0	1	1	0	0	1	0	0	1	1		2		1		1	1	1	1		1					1	1
150430	,919178	3	70420	2	1	3	2	56	9	1	5	3	1	5	5	9	3	2	3	4		Fernsehen , Zeitung , mit Leuten reden	0	1	1	0	1	0	0	0	1	1		1		1		1	1	1	1		1					1	1
150431	,254222	3	70420	2	1	1	1	29	9	1	7	5	1	3	2	9	3	2	2	5		radio tv internet	0	0	1	1	0	1	0	0	1	1		1		1		1	1	1	1		1					1	1
150432	,233377	3	70420	2	1	3	2	50	9	1	3	4	1	4	4	9	2	1	4	5		Internet RKI; Fernsehen und Radio	1	0	1	1	0	1	0	0	1	1		1		1		1	1	1	1		1					1	1
150433	,872824	3	70420	2	1	1	2	80	9	1	7	2	2	2	2	2	5	5	3	3		Fernsehen , Rundfunk	0	0	1	1	0	0	0	0	1	1		1		1		1	1	1	1		2					1	1
150434	,208705	3	70420	2	1	3	2	51	9	1	7	4	1	2	2	4	3	2	5	5		Internet, Fernsehen, Radio	0	0	1	1	0	1	0	0	1	1		1		1		2	1	1	1		1					1	1
150435	,953924	3	70420	2	1	2	2	65	9	1	7	2	2	1	1	1	5	3	5	5		Fernsehen Sonderberichte nach der Tagesschau, Zeitungen regionale Presse	0	0	1	0	1	0	0	0	1	1		1		1		1	1	1	1		1					2	2
150436	,254222	3	70420	2	2	1	2	53	9	1	7	4	1	4	3	9	3	3	5	2		Internet, Zeitung, Fernsehen, Radio	0	0	1	1	1	1	0	0	1	1		1		1		1	2	1	2		1					1	1
150437	4,16387	3	70420	2	1	2	1	74	9	1	6	2	2	2	2	2	5	2	5	5		Zeitungen, Fernseher, Radio	0	0	1	1	1	0	0	0	1	1		1		1		1	1	1	1		1					1	1
150438	4,092872	3	70420	2	1	3	1	51	9	1	4	3	1	3	3	4	3	1	5	5		Fernsehen Radio Zeitungen	0	0	1	1	1	0	0	0	1	1		1		1		2	1	1	1		1					1	1
150439	2,021507	3	70420	2	1	3	1	57	9	1	6	3	1	2	2	2	3	2	4	4		Fernsehen	0	0	1	0	0	0	0	0	1	1		1		1		1	1	1	1		1					2	2
150440	,573909	3	70420	2	1	3	2	65	9	1	3	3	2	2	2	3	3	2	3	5		TV Internet und Tageszeitung	0	0	1	0	1	1	0	0	2	1		2		1		1	1	1	1		2					1	1
150441	,409121	3	70420	2	2	2	2	65	9	1	6	3	2	2	2	2	5	3	2	3		Fernsehen, Internet, Mundpropaganda	0	1	1	0	0	1	0	0	1	1		1		1		1	1	1	1		1					1	1
150442	,254222	3	70420	2	0	1	2	77	9	1	6	3	2	1	1	1	5	3	5	5		TV und Radio	0	0	1	1	0	0	0	0	1	1		1		1		1	1	1	1		2					2	2
150443	1,495099	3	70420	2	2	1	1	67	9	1	6	3	2	3	3	2	3	2	1	4		Internet / Offentlich-Rechtliches Fernsenhen /	0	0	1	0	0	1	0	0	1	1		1		1		2	1	2	1		2					1	9
150444	,254222	3	70420	2	1	3	1	67	9	1	6	5	1	2	2	4	3	2	3	5		Fernsehen, Internet, Zeitung	0	0	1	0	1	1	0	0	1	1		1		1		1	1	1	1		1					1	1
150445	,254222	3	70420	2	1	3	1	67	9	1	6	5	2	1	1	2	1	1	3	5		öffentlichrechtliche Fernsehen , alle Medien Zeitung Internet	0	0	1	0	1	1	1	0	1	1		2		1		1	1	1	1		2					2	2
150446	,556318	3	70420	2	1	3	1	67	9	1	6	3	2	2	2	9	3	1	9	4		Lesen und Radio hören und TV schauen.	0	0	1	1	0	0	0	0	1	1		1		1		1	1	1	1		2					1	1
150447	2,464681	3	70420	2	1	2	2	73	9	1	6	2	2	2	2	2	3	2	2	5		TV, Radio, Handy	0	0	1	1	0	0	0	1	1	1		1		1		1	1	1	1		1					1	1
150448	,215333	3	70420	2	1	3	1	66	9	1	4	5	2	2	2	4	4	2	5	1		Radio, Fernsehen, Internet	0	0	1	1	0	1	0	0	1	1		1		1		1	1	1	1		1					1	1
150449	,864456	3	70420	2	1	2	2	59	9	1	6	3	2	1	1	1	5	5	5	4		Fernsehn, Internet und Zeitungen.	0	0	1	0	1	1	0	0	1	1		2		1		1	1	1	1		2					1	1
150450	,489572	3	70420	2	1	1	2	21	9	1	6	4	2	3	3	4	2	1	3	4		Internet, Radio, TV	0	0	1	1	0	1	0	0	1	1		1		1		1	1	1	2		1					2	2
150451	,254222	3	70420	2	1	2	1	82	9	1	7	5	2	2	2	2	5	1	3	5		Zeitung, TV, Radio, Internet	0	0	1	1	1	1	0	0	1	1		1		1		1	1	1	1		1					1	1
150452	,254222	3	70420	2	1	1	2	68	9	1	7	4	2	3	3	2	3	3	3	4		Fernsehen und Tageszeitung	0	0	1	0	1	0	0	0	1	1		1		1		1	1	1	1		1					1	1
150453	,254222	3	70420	2	1	3	1	53	9	1	7	5	1	2	2	3	2	1	5	5		Internet, Fernsehen	0	0	1	0	0	1	0	0	1	1		1		1		1	1	1	1		1					2	2
150454	,243195	3	70420	2	1	3	2	57	9	1	7	3	1	2	2	2	3	3	2	5		Tageszeitung, Internet, Fernsehen	0	0	1	0	1	1	0	0	1	1		1		1		1	1	1	1		1					1	1
150455	,254222	3	70420	2	1	1	1	61	9	1	4	3	1	1	1	3	5	2	5	4		Tageszeitungen Tagesschau	0	0	1	0	1	0	0	0	1	1		1		1		1	1	1	1		1					2	2
150456	,254222	3	70420	2	2	3	1	63	9	1	6	5	1	2	2	4	4	4	5	5		TV, Zeitung, Internet	0	0	1	0	1	1	0	0	1	1		1		1		1	1	1	1		1					1	1
150457	,230214	3	70420	2	1	3	2	51	9	1	6	5	1	2	2	2	2	2	3	4		Radio Bayern2 , Tageszeitung , TV	0	0	1	1	1	0	0	0	1	1		1		1		1	1	1	1		1					1	1
150458	,230566	3	70420	2	1	3	2	38	9	1	6	5	1	4	1	3	3	3	4	4		Fernsehen; Zeitung; Internet	0	0	1	0	1	1	0	0	1	1		1		1		1	1	1	1		2					1	1
150459	,291778	3	70420	2	0	3	1	74	9	1	4	2	2	1	1	1	5	5	5	1		Fernsehen, Zeitung	0	0	1	0	1	0	0	0	1	1		2		1		1	2	1	1		2					1	1
150460	,221431	3	70420	2	1	2	1	64	9	1	6	5	2	2	2	4	3	3	5	4		Fernsehen, Tagespresse, Internet	0	0	1	0	1	1	0	0	1	1		2		1		1	1	1	1		1					1	1
150461	4,295155	3	70420	2	1	3	1	49	9	1	7	3	1	4	4	9	3	4	2	4		Fernsehen,Internet	0	0	1	0	0	1	0	0	1	1		1		1		1	1	1	1		1					1	1
150462	,208705	3	70420	2	1	3	2	52	9	1	7	4	1	2	2	4	2	2	1	4		Internet,Radio,Fernsehen	0	0	1	1	0	1	0	0	2	1		2		1		2	1	1	2		1					2	2
150463	1,290293	3	70420	2	1	3	2	45	9	1	3	4	1	3	2	9	3	2	5	4		Internet und TV	0	0	1	0	0	1	0	0	1	1		1		1		1	1	1	1		1					1	1
150464	,254222	3	70420	2	1	3	1	66	9	1	2	3	2	2	2	2	4	2	4	4		Tageszeitungen, Internet	0	0	0	0	1	1	0	0	1	1		1		1		1	1	1	1		1					1	1
150465	3,929974	3	70420	2	1	3	2	57	9	1	2	2	2	3	3	9	1	1	1	5		Fernsehen, Internet und Tageszeitung.	0	0	1	0	1	1	0	0	1	1		1		1		1	1	1	1		1					1	1
150466	,254222	3	70420	2	1	3	1	79	10	1	6	3	2	2	2	3	2	2	2	4		TV, Radio, Zeitung	0	0	1	1	1	0	0	0	1	1		1		1		2	1	1	1		2					1	1
150467	,254222	3	70420	2	2	3	1	81	10	1	6	5	2	2	2	2	5	1	5	5		TV, Internet Tageszeitungen online	0	0	1	0	0	1	0	0	1	1		1		1		2	1	1	1		1					1	1
150468	,254222	3	70420	2	1	3	2	57	10	1	4	5	1	1	1	3	4	4	5	5		Internet, Fernsehen, Radio	0	0	1	1	0	1	0	0	1	1		1		1		1	1	1	2		1					1	1
150469	2,627002	3	70420	2	0	2	1	83	10	1	6	2	2	4	4	9	4	4	5	4		Presse, Fernsehen.	0	0	1	0	1	0	0	0	1	1		2		1		1	1	1	2		2					1	1
150470	,829311	3	70420	2	1	3	2	64	10	1	6	2	1	2	2	1	4	3	5	5		Internet, TV	0	0	1	0	0	1	0	0	2	1		1		1		1	1	1	2		2					1	1
150471	,254222	3	70420	2	1	3	2	50	11	1	7	5	1	4	4	9	3	1	4	5		Internet, Fernsehen und Radio	0	0	1	1	0	1	0	0	1	1		1		1		1	1	1	1		1					1	1
150472	,221722	3	70420	2	1	3	2	35	11	1	7	5	1	1	1	3	1	1	3	5		öffentliche Medien, Robert Koch Institut, wissenschaftliche Publikationen	1	0	0	0	0	0	1	1	1	1		1		1		1	1	1	1		1					1	1
150473	,254222	3	70420	2	1	1	2	74	11	1	7	5	2	1	1	1	1	1	2	3		Internet, Radio	0	0	0	1	0	1	0	0	1	1		2		1		1	1	1	1		2					1	1
150474	,254222	3	70420	2	1	1	2	88	11	1	7	5	2	1	1	2	3	3	3	4		Fernsehen, Zeitung,	0	0	1	0	1	0	0	0	1	1		1		1		1	1	1	1		1					2	2
150475	,254222	3	70420	2	1	3	2	89	11	1	7	5	2	1	1	2	1	2	1	4		Presse, Radio, Kontakte zu Kollegen	0	1	0	1	1	0	0	0	1	1		2		1		1	1	1	2		2					1	1
150476	,254222	3	70420	2	1	3	1	27	11	1	7	5	1	1	1	1	2	2	4	4		Internet, youtube, Influenzer	0	0	0	0	0	1	0	1	1	1		1		1		1	1	1	1		1					1	1
150477	,726142	3	70420	2	2	1	1	21	11	1	7	4	2	3	3	2	3	2	5	5		Internet	0	0	0	0	0	1	0	0	1	1		1		1		2	1	1	1		1					1	1
150478	,203899	3	70420	2	1	3	2	70	11	1	7	3	2	1	1	1	3	3	4	3		internet tv	0	0	1	0	0	1	0	0	1	1		1		1		1	1	1	1		2					2	2
150479	,254222	3	70420	2	1	3	1	59	11	1	7	4	1	1	1	2	2	2	3	5		Öffentlichrechliche Medien (Fernsehen), regionale Zeitungen, Internet allgemein	0	0	1	0	1	1	0	0	1	1		1		1		1	1	1	1		2					1	1
150480	,524117	3	70420	2	1	1	2	67	11	2	7	3	2	1	1	1	3	1	2	5		Fernsehen Internet	0	0	1	0	0	1	0	0	2	1		2		1		1	1	1	2		2					2	2
150481	2,313353	3	70420	2	1	3	1	38	11	2	7	2	1	4	2	4	2	1	4	4		TV, Podcast, Internet	0	0	1	1	0	1	0	0	1	2		2		1		2	1	1	1		2					2	2
150482	3,319875	3	70420	2	1	3	1	48	11	2	7	5	1	2	2	4	4	3	4	2		Das Internet, TV und Radio.	0	0	1	1	0	1	0	0	2	1		2		1		2	1	1	1		2					1	1
150483	,254222	3	70420	2	2	3	2	67	11	2	7	5	1	1	1	3	5	3	5	5		Internet/Apps/Podcast/Zeitung in gedruckter Form/Fernsehen und Radio sowohl öffentlich-rechtlich als auch privat.	0	0	1	1	1	1	0	0	1	1		1		1		1	1	1	1		1					1	1
150484	,254222	3	70420	2	1	3	2	62	11	2	7	5	1	1	1	1	9	1	9	5		tv, internet, (radio- nachrichten auf der Arbeit)	0	0	1	0	0	1	0	0	1	1		1		1		1	1	1	1		1					1	1
150485	,291183	3	70420	2	1	1	2	80	11	2	7	3	2	2	2	2	3	2	3	4		TV, Zeitungen, Radio	0	0	1	1	1	0	0	0	1	1		1		1		1	1	1	1		1					1	1
150486	,254222	3	70420	2	0	2	2	81	12	2	7	5	2	1	1	2	5	5	5	4		Radio, TV	0	0	1	1	0	0	0	0	1	1		2		1		1	1	1	1		1					1	1
150487	1,176675	3	70420	2	1	3	2	59	12	2	5	3	2	2	2	3	5	3	4	5		öffentliche Medien, Internet, Zeitung	0	0	0	0	1	1	1	0	1	1		2		1		1	1	1	1		2					1	1
150488	,254222	3	70420	2	1	3	2	83	12	2	7	5	2	2	2	4	3	2	2	5		Presse, Fernsehen, Radio	0	0	1	1	1	0	0	0	1	1		1		1		1	1	1	1		2					1	1
150489	,254222	3	70420	2	2	3	2	53	12	2	7	5	1	2	2	4	2	1	5	5		Push-Nachrichten aufs Handy. Tagesschau im TV. Podcast im Internet.	0	0	1	1	0	1	0	1	1	1		2		1		1	1	1	1		2					1	1
150490	,289706	3	70420	2	1	3	2	52	13	2	6	3	1	2	2	1	3	2	4	5		TV, Internet und Radio	0	0	1	1	0	1	0	0	1	1		1		1		1	1	1	1		1					2	2
150491	,254222	3	70420	2	2	3	1	67	13	2	5	5	2	4	2	4	3	1	3	5		Radio, TV	0	0	1	1	0	0	0	0	1	1		1		1		1	1	1	1		1					1	1
150492	,254222	3	70420	2	1	1	2	62	13	2	3	3	1	2	2	2	4	4	4	5		Fernsehen Internet Gespräche	0	1	1	0	0	1	0	0	1	1		2		1		1	1	1	1		1					1	1
150493	,254222	3	70420	2	1	1	2	77	14	2	6	3	2	2	2	2	5	4	5	2		Fernsehen und Radio.	0	0	1	1	0	0	0	0	1	1		2		1		1	1	1	1		1					1	1
150494	,560594	3	70420	2	2	3	1	57	14	2	3	3	2	1	1	1	4	3	4	5		TV	0	0	1	0	0	0	0	0	1	1		1		2		1	1	1	1		2					1	1
150495	,316625	3	70420	2	1	2	1	76	14	2	7	5	2	2	2	2	5	1	3	5		Öffentl.rechtl.TV,Rundfunk, Zeitung	0	0	1	1	1	0	0	0	1	1		2		1		1	1	1	1		1					1	1
150496	,254222	3	70420	2	1	2	1	66	14	2	7	5	2	2	2	9	2	2	9	2		Internet, Tageszeitungen, Medien	0	0	0	0	1	1	1	0	2	2		2		1		1	1	2	2		2					1	1
150497	,819651	3	70420	2	1	3	1	50	14	2	7	5	1	1	1	4	2	2	4	2		fernsehen, Radio, Internet	0	0	1	1	0	1	0	0	2	2		2		2		1	2	1	2		2					1	1
150498	,746727	3	70420	2	1	1	2	70	14	2	7	3	2	2	2	2	2	5	4	4		Fersehen, Tageszeitung, Internet	0	0	1	0	1	1	0	0	1	1		1		1		1	1	1	1		1					1	1
150499	,254222	3	70420	2	2	3	1	71	14	2	7	5	2	2	2	4	3	2	1	5		TV, Internet, Radio	0	0	1	1	0	1	0	0	1	1		1		1		1	1	1	1		1					1	1
150500	,222024	3	70420	2	1	3	1	81	14	2	7	5	2	2	2	3	3	3	1	2		Presse FAZ und TV	0	0	1	0	1	0	0	0	1	1		9		1		1	1	9	9		9					1	1
150501	1,432225	3	70420	2	0	1	2	69	14	2	7	2	2	1	1	2	5	3	3	5		Fernsehen	0	0	1	0	0	0	0	0	1	1		1		1		1	1	1	1		2					1	1
150502	,877222	3	70420	2	1	1	2	57	14	2	3	3	1	2	2	3	3	2	3	3		Fernsehen, Rundfunk,Tageszeitung	0	0	1	1	1	0	0	0	1	1		2		1		1	1	1	1		1					1	1
150503	,254222	3	70420	2	0	3	1	61	14	2	7	5	1	3	3	4	1	1	4	2		Internet, Verwandte und Bekannte.	0	1	0	0	0	1	0	0	2	2		2		2		2	1	2	2		2					2	2
150505	4,146556	3	70420	2	2	3	1	54	15	2	4	3	1	2	2	3	1	1	5	1		Internet,	0	0	0	0	0	1	0	0	2	2		2		2		2	2	1	2		2					2	2
150506	,254222	3	70420	2	0	1	2	76	15	2	3	5	2	1	1	2	1	1	2	3		Presse , Hörfunk , Fernsehen	0	0	1	1	1	0	0	0	1	1		1		1		1	1	1	1		1					1	1
150507	,254222	3	70420	2	1	3	2	68	15	2	4	5	2	2	2	9	3	3	4	5		tv internet radio	0	0	1	1	0	1	0	0	2	1		2		1		1	1	1	2		2					2	2
150508	,254222	3	70420	2	1	2	2	68	16	2	5	4	2	2	2	9	4	1	4	5		Fernsehen (NDR, ARD, ZDF; MDR Aktuell), Internet (Spiegel TV)	0	0	1	0	0	1	0	0	1	1		1		1		1	1	1	1		1					1	1
150509	,254222	3	70420	2	2	3	1	77	16	2	4	4	2	2	2	2	1	2	1	5		Fernsehen, Internet und Tageszeitung	0	0	1	0	1	1	0	0	2	1		2		1		1	1	1	1		1					1	1
150510	,254222	3	70420	2	1	3	2	63	16	2	2	3	1	1	1	2	4	4	3	3		Fernsehen	0	0	1	0	0	0	0	0	1	1		1		1		1	1	1	1		1					1	1
150511	,254222	3	70420	2	1	3	2	71	16	2	4	4	2	2	2	1	2	2	2	4		Fernsehen, Internet	0	0	1	0	0	1	0	0	1	1		2		1		1	1	1	1		2					2	2
160001	,646401	4	140420	1	1	3	1	56	3	1	3	3	1	2	2	2	5	3	5		2	Tageszeitung, Internet, Fernsehen.	0	0	1	0	1	1	0	0	1	1		1		1		1	1	1	1		2					1	1
160002	3,028698	4	140420	1	1	2	1	16	15	2	6	1	2	5	5	9	1	1	3		2	Tagesschau	0	0	1	0	0	0	0	0	1	1		2		1		1	1	1	1		1					2	2
160003	,330525	4	140420	1	1	3	1	59	3	1	5	3	1	2	2	2	4	3	3		9	TV Internet	0	0	1	0	0	1	0	0	1	2		1		2		9	2	1	1		2					1	1
160004	2,327717	4	140420	1	1	3	2	18	9	1	6	3	2	5	5	4	1	1	3		3	Online, Fernsehen	0	0	1	0	0	1	0	0	1	1		1		1		1	1	1	1		1					1	1
160005	,254828	4	140420	1	1	0	1	29	3	1	6	3	1	1	1	2	3	1	1		3	Internet	0	0	0	0	0	1	0	0	1	1		1		1		1	1	1	1		1					2	2
160006	,241865	4	140420	1	1	3	2	55	14	2	4	3	1	2	2	2	4	2	4		2	Internet und Fernsehen, Nachrichten auf verschiedenen Sendern, Tagesschau im Internet	0	0	1	0	0	1	1	0	1	1		1		1		1	1	1	1		2					1	1
160007	,254828	4	140420	1	1	3	1	55	5	1	6	5	1	2	2	3	2	1	1		2	Fernsehen, Internet	0	0	1	0	0	1	0	0	1	1		1		1		1	1	1	1		1					1	1
160008	,254828	4	140420	1	1	3	2	65	5	1	5	5	2	2	2	3	2	1	5		2	Die öffentlich-rechtlichen Fernsehsender und die Tageszeitungen	0	0	1	0	1	0	0	0	1	1		1		1		1	1	1	2		2					1	1
160009	3,873381	4	140420	1	1	3	1	31	6	1	3	4	1	2	2	4	5	2	3		2	Tv Radio	0	0	1	1	0	0	0	0	1	1		1		1		1	1	1	1		1					1	1
160010	,254828	4	140420	1	1	3	2	68	9	1	5	3	2	1	1	9	4	3	9		1	Fernsehen, Internet und regionale Zeitungen	0	0	1	0	1	1	0	0	1	1		1		1		1	1	1	1		1					1	1
160011	,254828	4	140420	1	1	1	2	39	9	1	2	4	1	4	2	4	1	1	5		3	Fernsehhen, Internet	0	0	1	0	0	1	0	0	1	1		2		1		2	1	1	1		2					1	1
160012	,254828	4	140420	1	1	3	2	39	9	1	6	4	1	2	2	4	1	1	5		2	Internet TV	0	0	1	0	0	1	0	0	1	1		2		1		1	1	1	1		1					1	1
160013	,254828	4	140420	1	1	3	2	83	14	2	7	5	2	1	1	1	3	5	1		2	Über das Handy, Fernsehen, Radio	0	0	1	1	0	0	0	1	9	1		1		1		1	1	1	1		2					1	1
160014	2,603982	4	140420	1	1	0	2	29	5	1	4	4	2	1	1	1	1	1	4		3	Internet, das RKI und das Gesundheitsministerium	1	0	0	0	0	1	0	0	2	1		1		1		2	1	2	2		2					2	2
160015	,436699	4	140420	1	1	0	2	30	3	1	3	3	1	4	3	4	1	1	5		3	tv, web,	0	0	1	0	0	1	0	0	2	1		1		1		1	1	1	1		2					2	2
160016	,230616	4	140420	1	1	3	2	33	14	2	6	5	1	3	1	2	3	2	5		2	Große deutsche Medienblätter zb Spiegel, Facebookaccounts von Bürgermeistern, Statistik der Landratsämter,	1	0	0	0	1	1	0	0	1	1		2		1		2	1	1	1		2					1	1
160017	,254828	4	140420	1	1	3	1	36	2	1	7	4	1	4	2	9	2	2	5		3	Internet, Fernseher	0	0	1	0	0	1	0	0	1	1		1		1		1	1	1	1		2					1	1
160018	,254828	4	140420	1	1	3	1	59	5	1	5	5	1	3	3	4	2	2	5		2	Heute Journal, N-TV, Tageszeitung	0	0	1	0	1	0	0	0	1	1		1		1		1	1	1	2		2					1	1
160019	,254828	4	140420	1	1	3	2	69	9	1	7	3	1	2	2	4	5	3	5		2	TV, Internet, Tageszeitung	0	0	1	0	1	1	0	0	1	1		1		1		1	1	1	1		1					1	1
160020	3,873381	4	140420	1	1	3	1	27	14	2	7	5	1	3	3	3	2	2	4		2	RKI, Stadt Leipzig, sächsisches Ministerium (übers Internet)	1	0	0	0	0	1	0	0	1	1		2		1		2	1	1	1		2					1	1
160021	,288172	4	140420	1	1	1	2	20	8	1	7	4	2	5	5	4	2	1	5		2	Tagesschau, Social media,	0	0	1	0	0	1	0	0	1	1		1		1		1	1	1	1		2					2	2
160022	,869594	4	140420	1	1	1	2	47	9	1	7	3	1	3	3	3	3	2	4		2	Lokale Zeitung, ZDF Nachrichten	0	0	1	0	1	0	0	0	1	1		1		1		1	1	1	1		1					1	1
160023	2,642312	4	140420	1	2	1	1	36	11	1	7	5	1	3	2	4	2	2	5		2	Internet, TV, Zeitschriften,	0	0	1	0	1	1	0	0	1	1		2		1		1	1	1	1		2					2	2
160024	,254828	4	140420	1	2	3	2	60	12	2	7	5	1	1	1	2	2	1	5		3	Fernsehen, Radio und Internet	0	0	1	1	0	1	0	0	1	1		2		1		2	1	1	1		1					1	1
160025	,254828	4	140420	1	1	0	2	32	9	1	7	5	1	1	1	2	3	2	5		2	Nachrichten in öffentlich-rechtlichen und Spiegel online, FAZ	0	0	0	0	1	1	1	0	1	1		1		1		9	1	1	1		1					1	1
160026	4,880221	4	140420	1	1	0	1	45	3	1	6	2	1	1	1	3	1	3	9		3	nur Internet	0	0	0	0	0	1	0	0	2	2		2		2		1	2	1	2		2					2	2
160027	,214726	4	140420	1	3	0	1	21	9	1	1	4	2	4	4	9	2	3	5		3	Tagesschau, Darknet(?), Facebook	0	0	1	0	0	1	0	0	1	1		2		1		1	1	1	1		1					1	1
160028	,254828	4	140420	1	1	3	2	58	9	1	6	3	1	2	2	9	3	3	5		2	Nachrichten ARD/ZDF; ntv über das Handy (Handy-App)	0	0	1	0	0	1	0	0	1	1		1		1		1	1	1	1		2					1	1
160029	,254828	4	140420	1	2	3	2	37	5	1	7	5	1	4	2	4	1	3	5		2	Internet, WAZ, SPON	0	0	0	0	1	1	0	0	2	1		2		1		2	2	1	1		9					1	1
160030	,254828	4	140420	1	1	3	1	63	5	1	7	4	2	2	2	9	3	2	4		2	Radio Fernsehen Zeitung	0	0	1	1	1	0	0	0	1	1		1		1		1	1	1	1		2					2	2
160031	,254828	4	140420	1	1	1	1	74	9	1	6	3	2	2	2	9	4	1	5		2	Zeitung,Fernsehen,Radio	0	0	1	1	1	0	0	0	1	1		1		1		1	1	1	1		1					1	1
160032	,57354	4	140420	1	2	0	1	39	14	2	7	5	1	1	1	1	2	2	5		3	Tagesschau	0	0	1	0	0	0	0	0	1	1		1		1		1	1	1	1		1					1	1
160033	,254828	4	140420	1	1	1	1	47	9	1	2	4	1	4	4	9	1	1	1		2	Radio Internet allgemein, Fernsehen Öffentlich-Rechtliche	0	0	1	1	0	1	0	0	1	1		2		1		1	1	1	1		1					1	1
160034	,254828	4	140420	1	1	3	1	44	3	1	6	3	1	4	3	2	3	1	5		2	Radio, Internet, Fernsehen	0	0	1	1	0	1	0	0	1	1		1		1		2	1	1	1		1					2	2
160035	,254828	4	140420	1	1	2	2	72	7	1	7	4	2	1	1	2	2	2	1		2	tv, web, zeitug	0	0	1	0	1	1	0	0	1	1		1		1		2	1	1	1		2					1	1
160036	,254828	4	140420	1	1	1	2	42	1	1	6	3	1	2	2	9	2	2	5		2	Fernsehen, Radio und Internet	0	0	1	1	0	1	0	0	1	1		1		1		1	1	1	1		1					1	1
160037	,34834	4	140420	1	1	1	2	63	16	2	4	3	1	2	2	1	9	1	4		2	Fernsehen , Zeitung und Handy	0	0	1	0	1	0	0	1	1	1		1		1		1	1	1	1		1					1	1
160038	,254828	4	140420	1	1	3	1	69	3	1	6	3	1	5	5	4	4	2	4		2	Zeitung und Fernsehn	0	0	1	0	1	0	0	0	1	1		1		1		1	1	1	1		2					1	1
160039	,209633	4	140420	1	1	1	1	19	6	1	7	1	2	4	4	9	2	1	5		2	John-Hopkins-Universität, Fernseh-Nachrichten, Online-Nachrichten (die mittels Google oder Youtube angezeigt/ausgewählt werden)	1	0	1	0	0	1	0	0	1	1		1		1		1	1	1	1		1					2	2
160040	,330299	4	140420	1	1	2	1	25	9	1	6	4	2	3	3	9	1	1	1		3	TV, Internet	0	0	1	0	0	1	0	0	1	1		1		1		2	1	1	2		2					2	2
160041	,254828	4	140420	1	1	3	2	49	9	1	7	5	1	4	4	9	3	1	5		2	Zeitschrift, TV nund Radio	0	0	1	1	1	0	0	0	1	1		1		1		1	1	1	1		1					1	1
160042	,254828	4	140420	1	1	3	1	40	9	1	7	5	1	2	2	4	2	2	4		2	Süddeutsche Zeitung - Print und Online, Spiegel Online, Internet.	0	0	0	0	1	1	0	0	1	1		1		1		2	1	1	1		2					1	1
160043	,254828	4	140420	1	1	2	1	51	5	1	4	4	1	3	2	3	2	2	5		3	Tagesschau (ARD) und WDR2 (stündliche Nachrichten)	0	0	1	1	0	0	0	0	1	1		1		1		1	1	2	1		2					1	1
160044	3,967115	4	140420	1	2	0	2	39	9	1	2	2	1	3	3	9	1	1	1		3	Facebook, Youtube	0	0	0	0	0	1	0	0	2	2		2		2		2	2	1	2		2					2	2
160045	,254828	4	140420	1	1	3	2	55	5	1	7	5	1	2	2	4	2	1	5		2	web, tv, radio	0	0	1	1	0	1	0	0	1	1		2		1		1	1	1	2		2					9	9
160046	,254828	4	140420	1	1	0	1	37	9	1	4	5	1	2	2	3	2	2	3		2	Zeitung, TV, Internet	0	0	1	0	1	1	0	0	1	1		1		1		1	1	1	2		1					1	1
160047	,254828	4	140420	1	1	3	2	54	9	1	6	5	1	2	2	4	4	3	3		2	TV, überregionale Tageszeitung	0	0	1	0	1	0	0	0	1	1		1		1		1	1	1	2		1					1	1
160048	,254828	4	140420	1	1	3	1	99	5	1	6	5	1	1	1	3	3	2	4		2	Lokale Tageszeitung, Radio, Internet	0	0	0	1	1	1	0	0	1	1		2		1		1	1	1	1		1					1	1
160049	,254828	4	140420	1	1	3	2	47	6	1	7	4	1	3	2	9	3	2	5		2	Internet-ntv und Fernsehen-öff.-rechtl. Sender	0	0	1	0	0	1	0	0	1	1		1		1		1	1	1	2		2					2	2
160050	,254828	4	140420	1	1	3	1	46	16	2	3	3	1	4	4	9	2	3	5		2	Internet, Zeitung, Mundpropaganda	0	1	0	0	1	1	0	0	1	1		1		1		1	1	1	1		1					1	1
160051	,254828	4	140420	1	1	3	1	44	8	1	5	4	1	4	4	4	1	1	5		2	Süddeutsche, Tiefes Einblick und Fernsehen.	0	0	1	0	1	1	0	0	2	1		2		1		1	1	1	2		1					2	2
160052	2,025894	4	140420	1	1	3	1	53	6	1	7	5	1	5	5	9	1	1	4		2	internet	0	0	0	0	0	1	0	0	1	1		2		1		2	1	2	1		1					1	1
160053	3,873381	4	140420	1	1	3	2	34	12	2	7	3	1	4	2	4	2	3	1		2	Internet, Tagesschau und dergleichen im Fernsehen.	0	0	1	0	0	1	0	0	1	1		1		1		1	1	1	1		1					1	1
160054	1,71112	4	140420	1	1	2	1	29	11	1	7	4	1	2	2	4	1	1	5		3	Fernsehen und Radio, inetrnet	0	0	1	1	0	1	0	0	1	1		2		1		1	1	1	2		2					2	2
160055	1,714173	4	140420	1	2	3	1	32	5	1	7	5	1	4	2	9	3	3	5		2	Tagesschau, verschiedene Internetseiten	0	0	1	0	0	1	0	0	1	2		2		1		2	1	1	1		2					1	1
160056	,211254	4	140420	1	1	1	2	21	5	1	7	4	2	4	4	4	2	2	3		3	Tagesschau, ARD und ZDF	0	0	1	0	0	0	0	0	1	1		1		1		1	1	1	1		2					1	1
160057	3,873381	4	140420	1	2	3	1	48	5	1	7	5	1	3	2	4	3	3	4		3	Zeitschriften, Fernsehen, Radio, Freunde (aus dem Gesundheitsbereich)	0	1	1	1	1	0	0	0	1	9		2		1		1	1	1	1		2					1	1
160058	2,631032	4	140420	1	1	0	2	41	11	2	7	3	1	5	2	4	3	2	5		3	Internet, Fernsehen, Radio	0	0	1	1	0	1	0	0	1	1		2		1		1	1	1	2		2					1	1
160059	1,56318	4	140420	1	1	0	2	53	7	1	6	4	1	3	3	4	5	5	1		9	Robort-Koch-Institut-Seite, Nachrichten, RPL	1	0	0	0	0	1	1	0	1	1		1		1		1	1	1	1		2					1	1
160060	4,748106	4	140420	1	1	0	1	25	9	1	6	2	1	4	2	3	3	1	5		2	Radio, Fernsehen ,Internet	0	0	1	1	0	1	0	0	1	1		1		1		1	1	1	1		1					1	1
160061	4,09533	4	140420	1	1	3	2	40	9	1	6	2	1	3	2	9	5	5	5		2	Tagesthemen, Robert Koch Institut	1	0	1	0	0	0	0	0	1	1		2		1		1	1	1	1		1					1	1
160062	,254828	4	140420	1	1	3	2	62	9	1	4	3	2	2	2	2	5	1	1		2	Internet allgemein, Arzt	0	0	0	0	0	1	0	1	1	1		1		1		1	1	1	1		1					1	1
160063	,254828	4	140420	1	1	3	2	68	14	2	3	3	2	2	2	3	9	1	1		3	Internet,Fernsehen,	0	0	1	0	0	1	0	0	1	1		2		1		1	1	1	2		2					1	1
160064	,997359	4	140420	1	1	1	2	56	9	1	6	2	1	3	3	4	5	5	5		3	fernsehen und radio	0	0	1	1	0	0	0	0	1	1		1		1		1	1	1	1		1					2	2
160065	3,017308	4	140420	1	1	0	1	29	6	1	6	2	1	2	2	9	1	1	1		2	tv	0	0	1	0	0	0	0	0	1	1		1		9		9	2	2	1		1					2	2
160066	,254828	4	140420	1	1	3	1	47	3	1	6	4	1	3	2	4	4	3	5		2	Internet, Tageszeitung, Radio	0	0	0	1	1	1	0	0	1	1		1		1		2	1	1	2		2					1	1
160067	,254828	4	140420	1	2	3	1	71	5	1	7	5	2	2	2	4	3	1	5		3	zeitung, web, tv	0	0	1	0	1	1	0	0	1	1		1		1		1	1	1	1		1					1	1
160068	3,24106	4	140420	1	1	0	2	65	1	1	2	3	2	2	2	3	3	2	2		2	Tageszeitung, Internet, TV	0	0	1	0	1	1	0	0	1	1		2		1		1	1	1	1		2					1	1
160069	,770106	4	140420	1	1	3	2	47	16	2	1	3	2	3	2	2	3	2	5		3	Fernseher, Radio, Smartphone	0	0	1	1	0	0	0	1	9	9		2		1		1	1	9	9		2					2	2
160070	,311607	4	140420	1	1	0	2	36	1	1	6	3	1	1	1	2	3	1	5		2	Internet, Fernsehen, Radio	0	0	1	1	0	1	0	0	1	1		1		1		1	1	1	1		2					1	1
160071	,395586	4	140420	1	1	3	1	48	12	2	7	5	1	4	3	4	2	2	5		2	Internet und Fernsehen	0	0	1	0	0	1	0	0	1	1		2		1		1	1	1	1		2					2	2
160072	,254828	4	140420	1	1	1	1	59	9	1	7	4	1	2	2	4	2	2	5		2	Internet,Fersehen,Radio	0	0	1	1	0	1	0	0	1	1		1		1		2	1	2	1		1					1	1
160073	,254828	4	140420	1	1	3	1	63	9	1	6	3	2	2	2	3	4	4	4		9	Internet, Fernsehen	0	0	1	0	0	1	0	0	1	1		2		1		1	1	1	2		1					1	1
160074	1,933364	4	140420	1	1	1	1	32	16	2	3	3	1	3	3	3	2	1	3		2	Radio, Fernsehen	0	0	1	1	0	0	0	0	1	1		1		1		1	1	1	1		1					1	1
160075	,539877	4	140420	1	2	0	2	35	14	2	6	5	1	3	2	4	1	1	1		2	Tagesschau App, My Lab (Youtuber), unterschiedliche E Paper	0	0	0	0	0	1	0	1	1	1		1		1		1	1	1	1		1					1	1
160076	,254828	4	140420	1	1	0	2	52	14	2	7	3	1	2	2	4	3	1	5		3	Fernsehen, Radio	0	0	1	1	0	0	0	0	1	1		1		1		1	1	1	1		1					1	1
160077	,254828	4	140420	1	1	3	2	75	15	2	4	3	2	1	1	1	4	1	4		2	Computer, Radio, Fernsehen	0	0	1	1	0	0	0	1	1	1		1		1		1	1	1	1		1					1	1
160078	,254828	4	140420	1	1	3	1	40	2	1	7	4	1	2	2	9	4	4	5		2	Radio, Internet, TV	0	0	1	1	0	1	0	0	1	1		1		1		1	1	1	1		2					1	1
160079	,254828	4	140420	1	1	3	1	54	5	1	3	3	2	1	1	1	5	2	5		2	Nachrichten im Fernsehen, Internet	0	0	1	0	0	1	0	0	1	1		1		1		2	1	1	1		1					2	2
160080	,254828	4	140420	1	1	0	1	39	11	2	7	5	1	1	1	4	3	3	5		3	TV, Internet	0	0	1	0	0	1	0	0	1	1		2		1		2	1	1	1		2					1	1
160081	2,502636	4	140420	1	1	3	2	39	9	1	6	2	1	3	3	3	1	1	2		9	Fernsehen,Internet	0	0	1	0	0	1	0	0	2	1		2		1		1	1	1	1		1					1	1
160082	2,379636	4	140420	1	1	1	2	55	9	1	4	2	1	2	2	2	2	2	2		3	TV, Internet,	0	0	1	0	0	1	0	0	2	1		2		1		1	1	1	2		9					1	1
160083	1,085384	4	140420	1	1	3	2	34	14	2	4	3	1	4	2	2	2	3	3		9	Internet Fernsehen	0	0	1	0	0	1	0	0	1	1		2		1		2	1	1	1		1					1	1
160084	,254828	4	140420	1	1	3	2	58	8	1	6	5	1	1	1	3	3	2	4		2	Fernsehen, Zeitung, persönliche Gespräche	0	1	1	0	1	0	0	0	1	1		2		1		2	1	1	1		2					1	1
160085	2,828771	4	140420	1	1	1	2	82	14	2	5	2	2	1	1	1	1	2	1		2	MDR Radio	0	0	0	1	0	0	0	0	1	1		1		1		1	1	2	1		1					1	1
160086	,353358	4	140420	1	1	2	1	67	16	2	6	5	2	1	1	3	3	1	3		2	Internet, Radio und Fernsehen	0	0	1	1	0	1	0	0	1	1		1		1		2	1	1	1		2					1	1
160087	,254828	4	140420	1	1	0	2	53	2	1	7	4	1	1	1	2	3	3	2		2	Fernsehen, Internet, Zeitung	0	0	1	0	1	1	0	0	1	1		1		1		1	1	1	1		2					1	1
160088	,254828	4	140420	1	2	3	1	54	8	1	6	4	1	4	4	9	2	3	3		2	Internet, Fernsehen, Zeitung	0	0	1	0	1	1	0	0	1	1		1		1		1	1	1	1		1					1	1
160089	,254828	4	140420	1	1	3	1	60	8	1	7	5	1	2	2	4	3	2	5		2	Tageszeitung, Internetseiten öffentlichen z.B. ARD	0	0	0	0	1	1	0	0	1	1		1		1		1	1	1	1		2					1	1
160090	2,783648	4	140420	1	1	3	2	53	3	1	7	5	1	3	3	4	3	2	4		2	Fernsehen, Internet, die Nachrichtensendungen	0	0	1	0	0	1	1	0	2	1		2		1		1	1	1	1		2					1	1
160091	,254828	4	140420	1	1	3	2	74	5	1	7	4	2	2	2	9	4	1	3		2	Internet,Radio,Fernsehen	0	0	1	1	0	1	0	0	1	1		2		1		1	1	1	1		2					1	1
160092	,254828	4	140420	1	1	3	2	50	5	1	7	4	1	2	2	4	2	2	4		2	Internet,Radio und TV Nachrichten.	0	0	1	1	0	1	0	0	1	1		1		1		1	1	1	1		1					1	1
160093	,254828	4	140420	1	1	2	1	67	3	1	6	5	2	2	2	2	4	2	4		2	Fernsehen, Internet, Radio	0	0	1	1	0	1	0	0	1	1		1		1		1	1	1	2		2					1	1
160094	3,873381	4	140420	1	1	0	2	21	8	1	7	3	2	2	2	9	2	2	1		2	Die Nachrichten im Fernsehn.	0	0	1	0	0	0	0	0	1	1		1		1		1	1	1	1		1					1	1
160095	3,702236	4	140420	1	2	3	1	53	10	1	6	3	1	2	2	4	4	3	5		2	Internet, Fernsehen, Radio.	0	0	1	1	0	1	0	0	1	1		1		1		1	1	1	1		1					2	2
160096	,212981	4	140420	1	1	3	1	37	7	1	5	4	1	2	2	2	2	2	2		2	Radio und Internet	0	0	0	1	0	1	0	0	1	1		2		1		1	1	1	1		2					1	1
160097	,254828	4	140420	1	1	3	1	48	14	2	5	4	1	1	1	4	2	1	4		2	Internet, Fernseh-Nachrichten	0	0	1	0	0	1	0	0	1	1		2		1		1	1	1	1		2					2	2
160098	3,873381	4	140420	1	1	3	1	20	3	1	5	3	2	4	4	2	2	1	4		3	Internet, Radio, Zeitung	0	0	0	1	1	1	0	0	1	1		2		1		1	1	1	1		1					1	1
160099	,416413	4	140420	1	1	3	2	53	5	1	5	3	1	2	2	9	3	3	5		2	zeitung, internet, fernsehen	0	0	1	0	1	1	0	0	1	1		1		1		1	1	1	1		1					1	1
160100	,948626	4	140420	1	1	1	2	75	3	1	7	5	2	2	2	4	2	2	2		2	Fernsehen, örtliche Zeitung, Zeit	0	0	1	0	1	0	0	0	1	1		1		1		9	1	1	1		2					1	1
160101	,254828	4	140420	1	2	3	1	83	2	1	7	5	1	5	2	4	2	3	1		2	Radio, Internet, Gespräche	0	1	0	1	0	1	0	0	1	1		1		1		1	1	1	1		2					1	1
160102	,254828	4	140420	2	0	2	1	42	1	1	6	4	1	3	3	2	2	2	5		3	Youtube, Tagesschau, Nachrichten	0	0	1	0	0	1	1	0	2	2		2		9		1	9	1	2		9					1	1
160103	2,891389	4	140420	2	0	3	1	78	1	1	6	2	2	1	1	1	2	1	2		9	Fernsehen	0	0	1	0	0	0	0	0	1	1		1		1		1	1	1	1		1					2	2
160104	,254828	4	140420	2	1	2	2	33	1	1	6	5	1	4	2	3	3	1	5		2	Tv, Online, Radio	0	0	1	1	0	1	0	0	1	1		1		1		1	1	1	1		2					1	1
160105	,254828	4	140420	2	1	3	2	56	1	1	2	4	1	1	1	9	3	2	3		3	Internet, Fernsehen, Zeitung	0	0	1	0	1	1	0	0	1	1		1		1		1	1	1	2		2					2	2
160106	,207201	4	140420	2	0	3	1	43	1	1	7	4	1	1	1	2	1	1	5		2	Im Fernsehen und Hörfunk und im Internet.	0	0	1	1	0	1	0	0	1	1		1		1		1	1	1	1		2					2	2
160107	,243272	4	140420	2	1	3	2	81	1	1	3	3	2	2	2	2	2	2	2		2	Tageszeitung, Fernsehen	0	0	1	0	1	0	0	0	1	1		1		1		1	1	1	1		1					1	1
160108	2,350196	4	140420	2	1	2	2	55	1	1	7	5	1	2	2	4	1	2	9		3	Kritisches im Internet, ZDF, Die Zeit	0	0	1	0	1	1	0	0	2	2		2		1		2	2	1	2		2					2	2
160109	,254828	4	140420	2	1	2	2	46	1	1	7	4	1	1	1	2	3	1	4		2	Fernsehen Internet Radio	0	0	1	1	0	1	0	0	1	1		1		1		1	1	1	1		1					1	1
160110	1,961119	4	140420	2	1	3	2	70	1	1	5	2	2	1	1	1	5	1	1		1	Nachrichten, Robert Koch- Institut	1	0	0	0	0	0	1	0	1	1		1		1		1	1	1	1		1					1	1
160111	,2425	4	140420	2	2	2	1	46	1	1	7	4	1	4	2	3	1	1	5		3	Internet	0	0	0	0	0	1	0	0	1	1		2		1		2	1	1	1		2					1	1
160112	,755325	4	140420	2	1	3	1	22	1	1	7	3	1	3	3	1	4	1	3		2	Internet, Familie	0	1	0	0	0	1	0	0	1	1		1		1		1	1	1	1		1					1	1
160113	,283263	4	140420	2	1	3	1	57	2	1	7	3	1	1	1	9	2	1	5		2	Internet, Fernseher	0	0	1	0	0	1	0	0	1	1		1		1		1	1	1	1		2					1	1
160114	,254828	4	140420	2	1	3	1	48	2	1	7	3	1	1	1	1	3	3	1		2	Fernsehen,	0	0	1	0	0	0	0	0	1	1		2		1		1	1	1	1		1					1	1
160115	,955598	4	140420	2	1	3	1	35	2	1	7	4	1	3	2	4	2	1	4		3	das öffentlich rechtliche Fernsehn	0	0	1	0	0	0	0	0	1	1		2		1		1	1	1	1		1					2	2
160116	,254828	4	140420	2	1	3	2	60	2	1	7	5	1	2	2	3	3	3	5		3	INTERNET FERSEHEN RADIO	0	0	1	1	0	1	0	0	1	2		2		1		1	1	1	2		2					1	1
160117	,254828	4	140420	2	1	3	1	74	2	1	7	5	2	2	2	3	2	2	4		2	Internet, Fernsehen	0	0	1	0	0	1	0	0	1	1		2		1		1	1	1	1		2					1	1
160118	,254828	4	140420	2	2	3	2	44	2	1	7	5	1	4	2	4	2	1	3		2	Internet, Printmedien, Fernsehen	0	0	1	0	1	1	0	0	1	1		1		1		1	1	1	1		1					1	1
160119	,254828	4	140420	2	1	3	2	72	2	1	7	4	2	1	1	1	3	1	1		2	Radio, TV ,Internet	0	0	1	1	0	1	0	0	9	1		2		1		1	1	1	1		1					1	1
160120	,254828	4	140420	2	2	3	1	52	2	1	7	5	1	1	1	4	1	1	3		2	Radio, Internet	0	0	0	1	0	1	0	0	1	1		1		1		1	1	1	1		1					1	1
160121	,254828	4	140420	2	1	2	1	41	2	1	7	4	1	1	1	3	2	1	4		2	die Zeit, das Heutejournal, Spiegel	0	0	1	0	1	0	0	0	1	1		1		1		1	1	1	1		2					1	1
160122	3,906454	4	140420	2	1	1	2	33	2	1	7	3	1	2	2	4	1	1	3		3	Tagesschau	0	0	1	0	0	0	0	0	9	1		2		1		1	1	1	1		2					2	2
160123	3,162649	4	140420	2	1	1	1	33	2	1	7	5	1	3	3	9	5	1	5		9	Ich schaue nur die Tagesschau über Internet.	0	0	1	0	0	1	0	0	1	1		1		1		9	1	1	2		1					1	1
160124	,283263	4	140420	2	1	3	1	50	2	1	7	3	1	1	1	1	2	1	1		1	TV	0	0	1	0	0	0	0	0	1	1		2		1		1	1	1	1		2					2	2
160125	,451568	4	140420	2	1	2	1	21	2	1	7	2	1	4	4	2	1	1	1		3	Internet, Fernsehen	0	0	1	0	0	1	0	0	2	1		2		2		2	2	1	2		2					1	1
160126	,25416	4	140420	2	1	3	2	38	3	1	6	3	1	3	2	4	1	2	5		3	internet fernsehen radio	0	0	1	1	0	1	0	0	2	1		2		1		1	1	1	2		2					1	1
160127	,254828	4	140420	2	1	1	1	58	3	1	6	4	1	1	1	3	2	2	2		2	Fernsehen, Internet, örtliche Infoblätter.	0	0	1	0	1	1	0	0	1	1		2		1		1	1	1	1		1					1	1
160128	,853596	4	140420	2	1	1	2	66	3	1	6	3	2	2	2	3	5	1	1		2	Fernsehen	0	0	1	0	0	0	0	0	1	1		1		1		1	1	1	1		1					1	1
160129	,254828	4	140420	2	1	3	2	46	3	1	5	3	1	4	2	4	2	1	3		2	Fernsehen, Radio, Zeitung	0	0	1	1	1	0	0	0	1	1		1		1		2	1	1	2		2					2	2
160130	,213257	4	140420	2	1	3	2	72	3	1	6	3	2	2	2	3	5	4	5		2	Fernsehen, Zeitung	0	0	1	0	1	0	0	0	1	1		1		1		1	1	1	1		1					1	1
160131	2,655553	4	140420	2	1	3	1	49	3	1	6	2	1	1	1	1	5	2	3		2	Fernseher, Internet, Handy	0	0	1	0	0	1	0	1	1	1		1		1		1	1	1	1		1					1	1
160132	,254828	4	140420	2	1	3	2	62	3	1	6	3	1	1	1	1	5	3	5		2	Fernsehn, Radio und Internet	0	0	1	1	0	1	0	0	1	1		1		1		1	1	1	1		1					1	1
160133	1,636459	4	140420	2	1	3	2	65	3	1	7	5	2	2	2	4	4	1	4		2	Fernsehen und Internet.	0	0	1	0	0	1	0	0	1	1		2		1		1	1	1	1		1					1	1
160134	,254828	4	140420	2	1	3	1	62	3	1	7	4	2	1	1	2	2	2	2		2	TV, Radio	0	0	1	1	0	0	0	0	1	1		1		1		1	1	1	1		1					1	1
160135	2,333109	4	140420	2	1	3	1	67	3	1	7	5	2	2	2	4	4	2	4		2	Zeitung, Fernsehen	0	0	1	0	1	0	0	0	1	1		1		1		2	1	1	1		2					1	1
160136	,254828	4	140420	2	1	3	1	76	3	1	6	5	2	1	1	2	1	1	5		2	Fernsehen, Zeischrift der Spiegel	0	0	1	0	1	0	0	0	1	1		1		1		2	1	1	1		2					1	1
160137	,226755	4	140420	2	1	3	2	56	3	1	6	3	1	2	2	2	4	3	2		3	Internet, Nachrichten und Zeitungen	0	0	0	0	1	1	1	0	1	1		1		1		1	1	1	1		2					1	1
160138	3,873381	4	140420	2	2	1	2	20	3	1	7	2	1	1	1	9	2	2	4		2	Tagesschau, Internet, Zeitung	0	0	1	0	1	1	0	0	1	1		1		1		1	1	1	1		2					1	1
160139	1,128276	4	140420	2	1	1	2	54	3	1	3	3	1	2	2	4	5	1	5		2	TV, Zeitung, Intedrnet	0	0	1	0	1	1	0	0	1	1		1		1		1	1	1	1		1					1	1
160140	,254828	4	140420	2	1	1	1	67	3	1	3	5	2	2	2	3	1	2	1		3	welt, euronews, morgen magazin ard/zdf	0	0	1	0	0	1	0	0	1	1		2		1		2	1	1	1		1					1	1
160141	,254828	4	140420	2	1	2	1	63	3	1	7	5	1	2	2	2	2	2	1		2	Zeitung, TV, Radio	0	0	1	1	1	0	0	0	1	1		1		1		1	1	1	2		1					1	1
160142	,205445	4	140420	2	1	3	2	68	3	1	7	5	2	1	1	2	4	2	5		2	Tageszeitung, Internet, Radio/TV	0	0	1	1	1	1	0	0	1	1		1		1		1	1	1	1		2					2	2
160143	1,949253	4	140420	2	1	1	2	22	3	1	5	4	2	3	3	9	1	3	1		3	Fernsehen, Internet, Tageszeitungen	0	0	1	0	1	1	0	0	1	1		1		1		1	2	1	1		1					1	1
160144	,254828	4	140420	2	1	2	2	61	3	1	5	4	1	1	1	2	9	2	1		2	RKI, Magazin der Spiegel, Gesundheitsamtvermeldungen aus meiner Region	1	0	0	0	1	0	0	0	1	1		1		1		2	1	1	2		1					1	1
160145	,254828	4	140420	2	1	3	1	56	3	1	6	5	1	1	1	3	3	2	5		2	Fernsehen, Radio, Öffentlichkeit: Kollegen	0	1	1	1	0	0	0	0	1	1		1		1		2	1	1	1		1					1	1
160146	,254828	4	140420	2	1	3	2	82	3	1	6	4	2	2	2	3	5	3	5		3	Zeitung, Nachrichten im Fernsehen, Radio	0	0	1	1	1	0	0	0	1	1		1		1		1	1	1	1		2					1	1
160147	,254828	4	140420	2	1	2	1	51	3	1	6	4	1	1	1	3	2	1	3		3	internet	0	0	0	0	0	1	0	0	1	1		1		1		1	1	1	1		2					1	1
160148	,205659	4	140420	2	1	3	2	59	3	1	5	3	1	1	1	2	2	1	3		2	Tageszeitung, ARD, ZDF, NDR Potcast	0	0	1	1	1	0	0	0	1	1		1		1		2	1	1	2		2					1	1
160149	,254828	4	140420	2	1	3	1	55	3	1	6	4	1	1	1	2	4	4	5		2	Internet, Fersehen, Radio	0	0	1	1	0	1	0	0	1	1		2		1		1	1	1	1		2					2	2
160150	,882615	4	140420	2	1	3	2	63	3	1	6	3	2	3	3	9	4	2	5		2	Fernsehen, Radio	0	0	1	1	0	0	0	0	1	1		1		1		1	1	1	1		1					1	1
160151	,254828	4	140420	2	1	3	1	49	3	1	4	5	1	2	2	4	4	2	5		2	Internet und Fernsehen	0	0	1	0	0	1	0	0	1	1		1		1		1	1	1	1		2					1	1
160152	,254828	4	140420	2	1	3	2	62	3	1	4	5	1	1	1	3	5	2	4		2	Radio und Fersehen	0	0	1	1	0	0	0	0	1	1		1		1		1	1	1	1		2					1	1
160153	,254828	4	140420	2	1	1	2	42	4	1	7	4	1	4	3	3	5	4	5		2	Internet	0	0	0	0	0	1	0	0	1	1		1		1		1	1	1	1		1					1	1
160154	,254828	4	140420	2	0	1	2	75	5	1	7	5	2	1	1	2	3	1	3		3	WDR 5 Radio	0	0	0	1	0	0	0	0	1	1		2		1		1	1	1	1		1					1	1
160155	,254828	4	140420	2	1	3	2	57	5	1	7	3	1	3	3	9	5	3	5		1	Zeitung, Fernsehen	0	0	1	0	1	0	0	0	1	1		1		1		1	1	1	1		1					1	1
160156	1,65621	4	140420	2	1	3	2	44	5	1	7	4	1	4	2	4	3	2	4		3	internet, tv	0	0	1	0	0	1	0	0	1	1		1		1		1	1	1	1		2					2	2
160157	1,555145	4	140420	2	1	3	2	65	5	1	6	3	2	2	2	9	3	1	2		2	öffentlich rechtliches Fernsehen, Radio	0	0	1	1	0	0	0	0	1	1		1		1		1	1	1	1		1					1	1
160158	,360378	4	140420	2	0	1	2	80	5	1	6	3	2	1	1	1	5	3	5		2	TV, Radio	0	0	1	1	0	0	0	0	1	1		1		1		1	1	1	1		1					1	1
160159	,254828	4	140420	2	1	3	1	68	5	1	6	4	2	1	1	1	3	2	5		3	TV, Tageszeitung	0	0	1	0	1	0	0	0	1	1		1		1		1	1	1	1		2					2	2
160160	1,549886	4	140420	2	1	3	1	54	5	1	7	2	1	1	1	9	1	1	3		2	TV, Internet (offizielle Seiten, nicht soz.Netzwerke)	0	0	1	0	0	1	0	0	1	1		1		1		1	1	1	1		1					1	1
160161	,254828	4	140420	2	2	2	1	72	5	1	7	5	1	2	2	4	5	3	4		3	Tageszeitung, Internet und TV	0	0	1	0	1	1	0	0	2	1		2		1		2	1	1	1		2					1	1
160162	4,221667	4	140420	2	1	1	1	69	5	1	7	2	2	1	1	2	1	1	1		2	Zeitung,TV.	0	0	1	0	1	0	0	0	2	2		2		1		1	1	1	1		1					2	2
160163	,254828	4	140420	2	1	1	1	80	5	1	7	4	2	2	2	3	3	9	9		2	Fernsehen, Zeitung, Radio	0	0	1	1	1	0	0	0	1	1		1		1		1	1	1	1		1					1	1
160164	,254828	4	140420	2	2	3	1	54	5	1	7	5	1	3	3	4	3	1	4		3	Spiegel, Tagesschau	0	0	1	0	1	0	0	0	1	1		1		1		1	1	1	1		1					1	1
160165	3,632285	4	140420	2	0	1	2	77	5	1	7	2	2	1	1	2	3	5	2		2	Tageszeitung, Nachrichten im Tv	0	0	1	0	1	0	0	0	1	1		9		1		2	1	1	1		2					1	1
160166	,236442	4	140420	2	1	3	1	73	5	1	7	3	2	3	3	2	2	1	2		2	Fernsehen, Radio,	0	0	1	1	0	0	0	0	1	1		2		1		1	1	1	1		1					1	1
160167	,254828	4	140420	2	2	3	2	64	5	1	7	5	1	2	2	4	2	4	4		2	Tageszeitung, Internet und TV	0	0	1	0	1	1	0	0	1	1		1		1		2	1	1	1		2					1	1
160168	4,704144	4	140420	2	1	1	1	34	5	1	7	5	1	4	2	4	3	1	3		2	Tagesschau im Fernsehen und die Tagesschau App	0	0	1	0	0	1	0	0	1	1		1		1		1	1	1	2		1					1	1
160169	,254828	4	140420	2	1	2	1	82	5	1	7	3	2	2	2	3	3	2	2		3	Videotext, Nachrichten	0	0	1	0	0	0	1	0	1	1		2		1		2	1	1	2		2					1	1
160170	1,99754	4	140420	2	1	1	2	23	5	1	7	4	2	3	3	4	1	4	5		2	Internet und Fernsehen.	0	0	1	0	0	1	0	0	1	1		1		1		1	1	1	1		2					2	2
160171	3,797174	4	140420	2	0	3	1	71	5	1	3	2	2	1	1	2	1	1	1		3	Fernsehen	0	0	1	0	0	0	0	0	1	1		2		1		2	1	1	1		2					2	2
160172	,218499	4	140420	2	1	2	1	68	5	1	4	3	2	1	1	2	4	3	4		2	radio fernsehen presse	0	0	1	1	1	0	0	0	1	1		1		1		1	1	1	1		1					1	1
160173	,254828	4	140420	2	1	3	2	56	5	1	3	3	1	2	2	9	2	2	4		2	Fernsehen, Rundfunk, Internet	0	0	1	1	0	1	0	0	1	1		1		1		1	1	1	1		2					1	1
160174	,254828	4	140420	2	1	1	2	60	5	1	7	3	1	1	1	2	2	2	2		2	Radio, Fernsehen, Handy	0	0	1	1	0	0	0	1	1	1		1		1		1	1	1	1		1					1	1
160175	,254828	4	140420	2	1	3	1	55	5	1	7	4	1	1	1	2	4	2	5		3	Internet, TV	0	0	1	0	0	1	0	0	1	1		2		1		1	1	1	1		1					2	2
160176	3,873381	4	140420	2	2	3	1	26	5	1	7	2	1	1	1	2	1	2	4		1	Internet Tagesschau	0	0	1	0	0	1	0	0	1	1		9		1		1	1	1	1		1					1	1
160177	3,873381	4	140420	2	1	3	2	76	5	1	5	2	2	2	2	1	5	5	5		3	fernsehen, Radio	0	0	1	1	0	0	0	0	1	1		1		1		1	1	1	1		1					1	1
160178	,254828	4	140420	2	1	3	2	67	5	1	7	5	2	2	2	9	3	2	5		2	Fernsehen, Zeitung, Internet	0	0	1	0	1	1	0	0	1	1		1		1		1	1	1	1		1					1	1
160179	,254828	4	140420	2	1	2	2	55	5	1	6	5	1	3	3	4	4	3	5		2	RKI, Leopoldina, BBC	1	0	0	0	0	0	1	0	1	1		1		1		1	1	1	1		1					1	1
160180	4,838813	4	140420	2	1	3	1	64	5	1	6	2	2	1	1	2	2	1	4		3	Zeitung, Fernsehen	0	0	1	0	1	0	0	0	1	1		1		1		1	1	1	1		2					1	1
160181	4,760048	4	140420	2	1	2	2	21	5	1	6	4	1	5	5	9	3	1	4		2	Rober-Koch-Institut, Tagesschau, Internetseite des Wohnortes	1	0	1	0	0	1	0	0	1	1		2		1		1	1	1	1		2					1	1
160182	,254828	4	140420	2	1	3	1	67	5	1	6	5	2	2	2	4	3	4	3		2	Fersehen ,Internet ,Radio	0	0	1	1	0	1	0	0	1	1		2		1		1	1	1	1		1					1	1
160183	,254828	4	140420	2	1	3	1	65	5	1	3	5	2	2	2	3	5	1	3		2	ARD, ZDF, Internet	0	0	1	0	0	1	0	0	1	1		1		1		1	1	1	1		1					1	1
160184	,448129	4	140420	2	1	1	2	86	5	1	3	3	2	2	2	1	2	2	5		2	Print tv	0	0	1	0	1	0	0	0	2	1		2		1		1	1	1	1		2					1	1
160185	3,873381	4	140420	2	2	2	2	38	5	1	6	3	2	2	2	1	1	3	3		2	fernsehen internet	0	0	1	0	0	1	0	0	1	1		1		1		1	1	1	1		2					1	1
160186	1,355458	4	140420	2	1	3	1	59	5	1	5	3	1	3	3	4	2	3	4		9	Das öffentliche, rechtliche Fernsehen und deren Internetportale.	0	0	1	0	0	1	0	0	1	1		2		1		1	1	1	1		2					1	1
160187	,254828	4	140420	2	1	3	1	79	5	1	5	4	2	2	2	4	2	2	2		2	Fernsehen	0	0	1	0	0	0	0	0	1	1		1		1		1	2	1	1		1					2	2
160188	3,845762	4	140420	2	1	1	2	57	5	1	6	3	1	2	2	3	1	1	9		9	keine	9	9	9	9	9	9	9	9	2	2		2		2		2	2	2	2		2					2	2
160189	,254828	4	140420	2	0	2	2	85	5	1	7	3	2	1	1	3	1	1	2		3	Faz, Fernsehen-(Phönix)	0	0	1	0	1	0	0	0	1	1		1		1		1	1	1	1		1					2	2
160190	,254828	4	140420	2	1	3	2	77	5	1	7	3	2	1	1	2	9	9	9		1	TV Internet und Zeitung	0	0	1	0	1	1	0	0	1	1		1		1		1	1	1	1		2					1	1
160191	,254828	4	140420	2	2	2	2	87	5	1	6	5	2	1	1	9	2	1	9		2	Zeitung, Radio, Fernsehen.	0	0	1	1	1	0	0	0	1	1		2		9		2	1	1	1		1					1	1
160192	,254828	4	140420	2	0	3	2	69	5	1	6	5	2	1	1	3	3	3	5		2	Offentlich rechtliche Fernsehsender, Wochenzeitschrift,	0	0	1	0	1	0	0	0	1	1		1		1		1	1	1	1		1					1	1
160193	,222657	4	140420	2	1	3	2	85	5	1	5	3	2	1	1	1	5	3	2		2	radio, tv und zeitung	0	0	1	1	1	0	0	0	1	1		2		1		1	1	1	1		2					1	1
160194	3,873381	4	140420	2	1	3	1	55	5	1	5	2	1	2	2	4	3	2	3		3	Tageszeitung, Fernsehen, Radio	0	0	1	1	1	0	0	0	1	1		1		1		1	1	1	1		2					1	1
160195	,254828	4	140420	2	2	3	1	67	5	1	6	5	2	1	1	1	3	3	5		2	Fernsehen, Radio, Internet	0	0	1	1	0	1	0	0	1	1		2		1		1	1	1	1		2					1	1
160196	,254828	4	140420	2	1	3	2	53	5	1	5	4	1	2	2	2	2	3	4		2	Fernsehen, Radio, Internet	0	0	1	1	0	1	0	0	1	1		1		1		1	1	1	1		1					1	1
160197	,254828	4	140420	2	1	3	2	52	5	1	7	4	1	5	1	1	2	1	5		3	Internet, Fernsehen	0	0	1	0	0	1	0	0	2	1		2		2		1	1	1	2		1					1	1
160198	,563085	4	140420	2	2	3	1	39	6	1	7	5	1	2	2	4	1	2	3		2	Internet, TV, Radio	0	0	1	1	0	1	0	0	1	1		2		1		1	1	1	2		2					1	1
160199	,254828	4	140420	2	1	3	1	66	6	1	7	5	2	1	1	2	4	3	3		2	TV	0	0	1	0	0	0	0	0	2	1		2		1		1	1	1	1		2					1	1
160200	4,767811	4	140420	2	1	3	1	18	6	1	6	2	2	2	2	9	1	1	1		2	Fernsehen, Internet	0	0	1	0	0	1	0	0	1	1		2		1		1	1	1	1		1					1	1
160201	,254828	4	140420	2	1	2	2	47	6	1	7	5	1	4	3	4	3	3	2		2	Fernsehen, Zeitung, Internet	0	0	1	0	1	1	0	0	1	1		1		1		2	1	1	1		2					1	1
160202	,229613	4	140420	2	1	1	2	73	6	1	7	3	2	1	1	3	2	1	4		2	Zeitung, Fersehen, Internet	0	0	1	0	1	1	0	0	1	1		1		1		1	1	1	1		1					2	2
160203	3,508826	4	140420	2	1	1	2	37	6	1	7	3	1	4	3	3	3	1	5		1	internet john hopkins universität fernsehen	1	0	1	0	0	1	0	0	1	1		1		1		1	1	1	1		1					1	1
160204	1,563901	4	140420	2	1	2	1	18	6	1	7	3	2	4	3	9	4	3	1		2	Internet, Fernsehen ,Radio	0	0	1	1	0	1	0	0	1	1		1		1		1	1	1	1		2					1	1
160205	,254828	4	140420	2	1	3	2	36	6	1	6	4	1	4	2	4	4	4	5		2	Robert-Koch-Institut; Hessenschau; Nachrichten in ARD und ZDF	1	0	1	0	0	0	0	0	1	1		1		1		1	1	1	1		1					1	1
160206	1,088908	4	140420	2	2	1	1	61	6	1	3	5	1	2	2	9	2	1	1		2	Internet, medizinische Fachliteratur, fachgebundene Diskussionen live im beruflichen Context	0	1	0	0	0	1	0	1	1	1		2		1		1	1	1	1		2					1	1
160207	,569488	4	140420	2	1	3	1	56	6	1	4	4	1	5	5	4	1	2	1		3	Internet	0	0	0	0	0	1	0	0	2	2		2		2		2	2	2	2		2					2	2
160208	1,901273	4	140420	2	1	3	2	56	6	1	6	5	2	2	2	2	4	2	4		2	Fernsehen(Nachrichten), Tageszeitung, Radio	0	0	1	1	1	0	0	0	1	1		1		1		1	1	1	1		1					1	1
160209	,254828	4	140420	2	1	3	2	69	6	1	6	5	1	2	2	4	9	2	5		2	Fernsehen, Tagespresse, Internet	0	0	1	0	1	1	0	0	1	1		1		1		1	1	1	9		9					1	1
160210	,254828	4	140420	2	0	1	2	89	6	1	6	4	2	1	1	1	1	1	3		3	Fernsehen	0	0	1	0	0	0	0	0	1	1		2		1		1	1	1	1		2					2	2
160211	2,897323	4	140420	2	1	1	2	49	6	1	6	2	1	1	1	1	5	5	5		3	- Fernsehen, Facebook	0	0	1	0	0	1	0	0	1	1		1		1		1	1	1	1		2					1	1
160212	,22165	4	140420	2	1	1	2	58	7	1	6	4	1	2	2	4	2	2	3		3	TV, Handy, Internet	0	0	1	0	0	1	0	1	1	1		1		1		1	1	1	1		2					1	1
160213	2,779162	4	140420	2	1	3	1	53	7	1	6	3	1	2	2	9	5	3	3		2	Fernsehen	0	0	1	0	0	0	0	0	1	1		2		1		1	1	1	1		1					1	1
160214	4,448787	4	140420	2	1	1	2	44	7	1	4	3	1	2	2	4	2	3	1		2	Radio, Internet und Fernseher	0	0	1	1	0	1	0	0	1	1		1		1		1	1	1	1		1					1	1
160215	,618325	4	140420	2	1	1	1	17	7	1	7	1	2	2	2	9	1	1	5		1	Nachrichten, Internet, Zeitung, Fernsehprogramme, Interviews von Biologen.	0	0	1	0	1	1	1	1	1	1		1		1		1	1	1	1		1					1	1
160216	2,334104	4	140420	2	1	3	2	15	7	1	6	2	2	5	2	1	3	3	5		2	Fernsehnachrichten, über Internet per Handy	0	0	1	0	0	1	0	0	1	1		1		1		1	1	1	1		1					1	1
160217	4,359849	4	140420	2	1	3	2	70	7	1	1	4	2	2	2	9	4	3	4		2	tv radio internet	0	0	1	1	0	1	0	0	1	1		1		1		1	1	1	1		2					2	2
160218	1,486416	4	140420	2	1	3	1	60	7	1	1	5	2	1	1	9	5	5	5		2	Internet, Fernsehen, Printmedien	0	0	1	0	1	1	0	0	1	1		1		1		1	1	1	1		1					1	1
160219	,254828	4	140420	2	1	2	2	61	7	1	6	5	1	2	2	4	4	3	4		2	Robert Koch Institut	1	0	0	0	0	0	0	0	1	1		2		1		1	1	1	2		2					1	1
160220	,254828	4	140420	2	1	3	2	65	7	1	6	3	2	1	1	1	2	2	2		3	Nachrichten im Fernsehen und Zeitung	0	0	1	0	1	0	0	0	2	1		2		1		1	1	1	1		1					1	1
160221	,254828	4	140420	2	1	3	2	23	7	1	6	4	2	4	4	9	4	3	2		3	Fersehen,Internet	0	0	1	0	0	1	0	0	1	1		9		1		9	1	1	1		1					1	1
160222	,254828	4	140420	2	1	3	2	60	7	1	4	5	2	2	2	2	5	5	4		2	nur Internet	0	0	0	0	0	1	0	0	1	1		1		1		1	1	1	1		1					1	1
160223	1,012909	4	140420	2	1	3	2	42	7	1	7	3	1	4	2	4	3	1	5		2	TV, Radio, Internet,	0	0	1	1	0	1	0	0	1	1		1		1		1	1	1	1		1					1	1
160224	3,873381	4	140420	2	0	1	2	81	7	1	7	2	2	2	2	9	1	1	1		2	Robert-Koch-Institut, Fernsehen, Zeitungen	1	0	1	0	1	0	0	0	1	1		1		1		1	1	1	1		1					1	1
160225	3,873381	4	140420	2	2	3	1	36	8	1	7	3	1	4	4	3	4	1	5		3	internet, zeitung	0	0	0	0	1	1	0	0	1	1		1		1		2	1	1	1		2					1	1
160226	,831859	4	140420	2	1	1	2	77	8	1	7	3	2	1	1	1	5	3	3		2	fernsehen, Zeitung, Arzt	0	0	1	0	1	0	0	1	1	1		1		1		1	1	1	1		2					1	1
160227	,254828	4	140420	2	1	3	2	60	8	1	7	5	1	2	2	4	3	2	4		2	Fernsehnachrichten; Internet	0	0	1	0	0	1	0	0	1	1		2		1		1	1	1	1		2					1	1
160228	,217675	4	140420	2	1	1	2	81	8	1	7	5	2	1	1	4	1	1	2		3	NTV Stuttgarter Zeitung Internet	0	0	1	0	1	1	0	0	1	1		2		1		1	1	1	2		2					2	2
160229	,571505	4	140420	2	1	3	1	72	8	1	7	4	2	2	2	4	2	1	2		2	Fernsehen, Tageszeitung, Internet	0	0	1	0	1	1	0	0	1	1		1		1		2	1	1	1		1					1	1
160230	,254828	4	140420	2	1	3	1	53	8	1	6	4	1	1	1	3	2	1	5		3	Fernsehen, Internet ,Radio	0	0	1	1	0	1	0	0	1	1		2		1		2	1	1	1		2					2	2
160231	2,936558	4	140420	2	1	1	2	55	8	1	2	3	1	4	4	4	4	3	3		3	Fernsehen, Tagesschau, Landratsamt über Internet	1	0	1	0	0	1	0	0	1	1		9		1		2	1	1	1		2					1	1
160232	,254828	4	140420	2	1	3	1	48	8	1	5	4	1	5	5	4	1	1	5		2	Zeitung, Internet, TV	0	0	1	0	1	1	0	0	1	1		2		1		2	1	1	2		2					2	2
160233	4,88775	4	140420	2	1	3	2	65	8	1	5	2	2	2	2	2	3	3	5		3	Radio, Fernsehen, Zeitung	0	0	1	1	1	0	0	0	1	1		1		1		1	1	1	1		2					1	1
160234	,254828	4	140420	2	1	1	2	52	8	1	5	5	1	3	2	9	4	3	1		2	RKI, Berichte Virologe Drosten, Berichte Virologe Streek	1	0	0	0	0	0	0	1	1	1		1		1		1	1	1	1		1					1	1
160235	,230735	4	140420	2	1	3	1	72	8	1	5	5	2	1	1	3	3	1	3		3	fernsehen nachrichten spiegel	0	0	1	0	1	0	1	0	1	1		2		1		1	1	1	1		2					1	1
160236	1,841668	4	140420	2	1	2	1	73	8	1	6	5	2	2	2	3	1	1	2		3	Zeitung, Radio, Illustrierte	0	0	0	1	1	0	0	0	1	9		2		1		2	1	1	1		9					1	1
160237	3,541538	4	140420	2	1	3	1	36	8	1	7	5	1	2	2	4	3	2	5		3	Internet, Zeitung	0	0	0	0	1	1	0	0	1	1		1		1		1	1	1	1		2					1	1
160238	,232678	4	140420	2	1	3	1	54	8	1	7	5	1	2	2	4	2	3	4		2	Internet, Fernsehen, Arbeitgeber	0	1	1	0	0	1	0	0	1	1		1		1		1	1	1	1		2					1	1
160239	,216523	4	140420	2	2	2	2	40	8	1	7	3	1	3	2	3	1	1	2		2	Fernsehen, Radio, Internet	0	0	1	1	0	1	0	0	1	1		1		1		1	1	1	1		1					1	1
160240	,213144	4	140420	2	1	3	2	60	8	1	7	3	1	2	2	4	3	3	3		2	Fernsehen, internet Presse	0	0	1	0	1	1	0	0	1	1		1		1		1	1	1	1		1					1	1
160241	,254828	4	140420	2	0	1	1	63	8	1	7	5	2	2	2	3	2	2	9		2	Zeitung Internet	0	0	0	0	1	1	0	0	1	1		2		2		1	1	1	1		2					1	1
160242	4,131318	4	140420	2	1	3	1	46	8	1	6	3	1	4	2	3	5	4	3		3	ARD , ZDF	0	0	1	0	0	0	0	0	1	1		2		1		1	1	1	2		2					1	1
160243	,313556	4	140420	2	1	3	2	22	8	1	6	4	2	5	5	1	1	1	2		3	Die Zeit, die Tagesschau.	0	0	1	0	1	0	0	0	1	1		1		1		1	1	1	1		2					1	1
160244	,254828	4	140420	2	1	3	1	60	8	1	6	5	1	2	2	4	2	1	4		2	Fernsehen, Internet	0	0	1	0	0	1	0	0	1	1		1		1		2	1	1	1		2					1	1
160245	1,642699	4	140420	2	1	3	1	26	8	1	7	4	2	5	5	4	2	1	4		2	internet, familie, fernsehen	0	1	1	0	0	1	0	0	1	1		1		1		1	1	1	1		2					2	2
160246	,254828	4	140420	2	1	3	1	74	8	1	7	5	2	1	1	3	1	1	2		2	Fernsehen, Smartphone	0	0	1	0	0	0	0	1	1	1		1		1		1	1	1	1		1					1	1
160247	1,329336	4	140420	2	1	1	1	67	8	1	7	3	2	3	2	2	5	1	5		2	Medien, Google.	0	0	0	0	0	1	1	0	1	1		9		1		1	1	1	1		1					1	1
160248	,254828	4	140420	2	2	3	2	68	8	1	7	3	2	1	1	1	4	4	3		2	Fernsehen und Internet	0	0	1	0	0	1	0	0	1	1		1		1		1	1	1	1		1					1	1
160249	1,844484	4	140420	2	1	3	2	27	8	1	3	4	2	2	2	1	2	1	5		2	Das öffentlich, rechtliche Fernsehen und die Online Auftritte der öfftlich Rechtlichen sowie Facebook.	0	0	1	0	0	1	0	0	1	1		1		1		2	1	1	1		9					1	1
160250	3,873381	4	140420	2	1	3	1	49	8	1	6	2	1	1	1	2	4	2	1		2	Fernsehen,Radio,Internet	0	0	1	1	0	1	0	0	1	1		2		1		1	1	1	1		2					1	1
160251	,21199	4	140420	2	1	3	2	72	8	1	5	4	2	2	2	2	1	1	3		3	Fernsehen	0	0	1	0	0	0	0	0	2	1		2		1		2	1	1	2		2					1	1
160252	,254828	4	140420	2	1	1	2	66	8	1	6	5	2	1	1	3	5	2	3		2	Tageszeitung, Fernsehen, Internet	0	0	1	0	1	1	0	0	1	1		1		1		1	1	1	1		1					1	1
160253	4,779881	4	140420	2	1	3	1	70	8	1	6	3	2	1	1	2	2	3	5		2	tv, printmedien,	0	0	1	0	1	0	0	0	1	1		1		1		1	1	1	1		1					1	1
160254	3,873381	4	140420	2	1	1	2	25	8	1	3	3	1	5	5	4	3	2	5		2	Zeitung, TV Internet	0	0	1	0	1	1	0	0	1	1		2		1		1	1	1	1		2					2	2
160255	,206061	4	140420	2	1	3	1	82	8	1	3	5	2	1	1	9	2	3	3		3	Fernsehen	0	0	1	0	0	0	0	0	2	2		2		2		2	2	2	2		2					1	1
160256	3,873381	4	140420	2	3	2	2	54	8	1	4	3	1	3	3	2	3	3	2		3	Internet, Fernsehen und Radio	0	0	1	1	0	1	0	0	1	1		2		2		1	1	1	2		2					1	1
160257	3,523432	4	140420	2	1	1	2	55	8	1	4	3	1	2	1	2	1	1	2		3	Internet sostige Ärzte	0	0	0	0	0	1	0	1	2	2		2		9		2	2	2	2		2					1	1
160258	,254828	4	140420	2	1	3	1	45	9	1	6	5	1	1	1	3	3	3	4		2	Internet, Zeitungsverlage und öffentlicht-rechtliche Fernsehsender	0	0	1	0	1	1	0	0	1	1		1		1		1	1	1	1		1					1	1
160259	,444271	4	140420	2	1	3	1	24	9	1	7	3	1	2	2	4	5	1	5		3	print tv internet	0	0	1	0	1	1	0	0	1	1		1		1		1	1	1	1		1					2	2
160260	,254828	4	140420	2	1	1	1	71	9	1	7	4	2	2	2	4	5	1	5		2	Zeitung und Fernsehen	0	0	1	0	1	0	0	0	1	1		1		1		1	1	1	1		1					2	2
160261	,254828	4	140420	2	1	3	2	37	9	1	7	4	1	3	2	4	3	1	5		2	Fernsehen, Podcast, Internet	0	0	1	1	0	1	0	0	1	1		1		1		1	1	1	1		1					1	1
160262	,254828	4	140420	2	1	1	2	67	9	1	7	3	2	1	1	9	3	2	5		2	TV, Internet, Printzeitungen	0	0	1	0	1	1	0	0	1	1		1		1		1	1	1	1		1					1	1
160263	,213797	4	140420	2	1	3	2	50	9	1	7	4	2	2	2	4	1	1	2		3	TV, Radio,Internet	0	0	1	1	0	1	0	0	2	2		2		2		2	2	1	2		2					1	1
160264	,254828	4	140420	2	1	1	2	74	9	1	7	5	2	1	1	9	2	2	2		2	Fernsehen, Tageszeitung, Fachzeitschriften	0	0	1	0	1	0	0	1	1	1		1		1		1	1	1	2		1					1	1
160265	,254828	4	140420	2	1	3	2	43	9	1	7	5	1	4	2	4	4	3	5		2	Internet, Radio, NTV	0	0	1	1	0	1	0	0	1	1		2		1		2	1	1	1		1					1	1
160266	1,43317	4	140420	2	1	3	1	14	9	1	7	1	2	4	3	9	4	3	5		2	Fernsehen, Tagesschau, Internet, nicht suchend, was vorgeschlagen wird, lese Zeitung.	0	0	1	0	1	1	0	0	1	1		1		1		1	1	1	2		1					1	1
160267	,254828	4	140420	2	0	1	2	62	9	1	7	3	1	1	1	9	1	1	1		3	Radio, Tv	0	0	1	1	0	0	0	0	2	1		2		1		2	1	1	1		2					2	2
160268	,254828	4	140420	2	1	3	1	30	9	1	7	3	1	4	2	3	3	2	5		2	Fernseher und Internet.	0	0	1	0	0	1	0	0	1	1		1		1		1	1	1	1		1					1	1
160269	,254828	4	140420	2	1	1	2	65	9	1	7	2	1	1	1	1	5	4	3		2	Fernsehen	0	0	1	0	0	0	0	0	1	1		1		1		1	1	1	1		1					1	1
160270	,254828	4	140420	2	2	3	1	43	9	1	7	5	1	2	2	4	1	3	5		2	Webcast RKI, Tagesschau , Homepage Joans Hopkins	1	0	1	0	0	1	0	0	1	1		1		1		1	1	2	1		1					1	1
160271	,254828	4	140420	2	1	3	2	31	9	1	7	5	1	2	2	4	4	2	3		2	internet printmedien	0	0	0	0	1	1	0	0	1	1		1		1		2	1	1	1		1					1	1
160272	,463351	4	140420	2	1	1	2	76	9	1	7	2	2	1	1	9	9	3	9		2	TV und Radio	0	0	1	1	0	0	0	0	1	1		1		1		1	1	1	1		1					1	1
160273	,254828	4	140420	2	1	1	2	63	9	1	6	4	2	2	2	2	3	9	3		2	Fernseher	0	0	1	0	0	0	0	0	1	1		1		1		1	1	1	1		2					1	1
160274	1,009014	4	140420	2	1	3	1	57	9	1	4	2	1	2	2	3	3	1	3		3	Fernsehen, Internet	0	0	1	0	0	1	0	0	1	1		2		1		1	1	1	1		1					2	2
160275	,254828	4	140420	2	1	3	2	66	9	1	7	3	1	2	2	4	3	2	4		2	Tageszeitung, Nachrichten im Fernsehen (Erstes oder Zweites Programm) und Radio	0	0	1	1	1	0	0	0	1	1		1		1		1	1	1	1		1					1	1
160276	,254828	4	140420	2	2	3	2	50	9	1	7	4	1	1	1	2	5	1	3		9	Fernsehen (Tagesschau, Welt)	0	0	1	0	0	0	0	0	1	1		2		1		1	1	1	1		1					1	1
160277	3,873381	4	140420	2	2	3	1	43	9	1	7	2	1	3	3	4	1	3	5		2	Internet, Tageszeitung	0	0	0	0	1	1	0	0	1	1		1		1		1	1	1	1		1					1	1
160278	,254828	4	140420	2	1	2	1	51	9	1	7	5	1	2	2	4	3	2	5		2	Zeitung, Internet, Öffentlich-rechtlichen TV	0	0	1	0	1	1	0	0	1	1		1		1		1	1	1	1		1					1	1
160279	,254828	4	140420	2	1	3	1	56	9	1	2	3	1	1	1	1	5	4	3		2	Fernsehen internet Handy	0	0	1	0	0	1	0	1	1	1		1		1		1	1	1	1		1					1	1
160280	,254828	4	140420	2	2	3	2	38	9	1	7	5	1	3	2	4	4	3	5		3	Internet,Zeitungen,Fernsehen	0	0	1	0	1	1	0	0	1	1		1		1		1	1	1	1		1					2	2
160281	,254828	4	140420	2	1	3	2	60	9	1	7	3	1	3	3	4	2	1	1		3	Tv, Internet, Handy , Radio	0	0	1	1	0	1	0	1	1	1		2		1		1	1	1	1		2					1	1
160282	,254828	4	140420	2	1	3	2	39	9	1	7	5	1	2	1	9	3	1	5		3	Internet, TV	0	0	1	0	0	1	0	0	1	1		2		1		1	1	1	2		2					1	1
160283	,254828	4	140420	2	1	3	2	74	9	1	7	5	1	2	2	9	2	1	1		3	Nachrichten im Fernsehen, Infos einholen über Zeitungen (Süddeutsche und Frankfurter Allgemeine), Gespräche	0	1	1	0	1	0	0	0	1	1		1		9		1	1	1	2		2					1	1
160284	,213797	4	140420	2	1	3	2	57	9	1	7	4	2	2	2	4	3	1	5		2	Zdf App, Fernsehen, Nachrichten, Internet.	0	0	1	0	0	1	1	0	1	1		1		1		1	1	1	1		1					1	1
160285	2,296396	4	140420	2	1	3	1	74	9	1	7	2	2	2	2	3	1	1	1		3	Fernsehen, Verschiedene Zeitungen, Internet	0	0	1	0	1	1	0	0	2	1		2		1		2	1	1	1		2					1	1
160286	,463351	4	140420	2	1	1	2	72	9	1	7	2	2	1	1	1	5	3	5		2	Fernsehen und Radio	0	0	1	1	0	0	0	0	1	1		1		1		1	1	1	1		1					1	1
160287	,254828	4	140420	2	1	2	1	49	9	1	7	5	1	5	3	4	3	2	5		2	Süddeutsche Zeitung, Internet, Nachrichten im Fernsehen	0	0	1	0	1	1	0	0	1	1		1		1		1	1	1	1		1					1	1
160288	,254828	4	140420	2	1	3	1	67	9	1	7	5	2	2	2	3	3	5	3		2	Zeitung , Fersehen, Intern.	0	0	1	0	1	1	0	0	1	1		1		1		1	1	1	1		1					1	1
160289	,254828	4	140420	2	1	1	2	62	9	1	3	2	1	1	1	3	1	1	1		2	Fernsehen, Radio, Internet	0	0	1	1	0	1	0	0	1	1		2		1		1	1	1	2		2					2	2
160290	,254828	4	140420	2	1	3	2	50	9	1	4	3	1	2	2	2	3	1	5		2	Internet, Zeitung, Fersehen	0	0	1	0	1	1	0	0	1	1		2		1		1	1	1	1		1					2	2
160291	,254828	4	140420	2	1	3	2	70	9	1	6	3	1	1	1	3	5	2	5		2	Radio fernsehen Internet	0	0	1	1	0	1	0	0	1	1		1		1		1	1	1	1		1					1	1
160292	,254828	4	140420	2	1	3	2	68	9	1	3	5	2	1	1	3	5	5	5		2	Fernsehen, Tablet youtube	0	0	1	0	0	1	0	1	1	1		1		1		1	1	1	1		1					1	1
160293	,508589	4	140420	2	1	1	2	24	9	1	6	5	2	3	3	9	1	1	5		2	Tagesthemen, RKI, zeitungen	1	0	1	0	1	0	0	0	1	1		1		1		1	1	1	1		1					1	1
160294	3,873381	4	140420	2	1	2	1	59	9	1	3	2	1	2	2	9	3	2	3		2	Zeitung, Internet, Fernsehen	0	0	1	0	1	1	0	0	1	1		1		1		1	1	1	1		2					1	1
160295	,254828	4	140420	2	1	3	2	56	9	1	4	4	1	4	4	3	5	2	5		2	Fernsehen Radio Internet	0	0	1	1	0	1	0	0	1	1		1		1		1	1	1	1		1					1	1
160296	,254828	4	140420	2	1	1	1	66	9	1	6	2	2	1	1	9	3	1	5		2	Zeitung,TV,pers. gespräche.	0	1	1	0	1	0	0	0	1	1		2		1		1	1	1	1		2					1	1
160297	,254828	4	140420	2	1	1	2	76	9	1	6	4	2	1	1	9	2	1	1		2	Radio Fernsehen Internet	0	0	1	1	0	1	0	0	1	1		1		1		2	1	1	1		2					2	2
160298	,254828	4	140420	2	1	1	2	72	9	1	6	2	2	1	1	1	4	4	5		2	Fernsehen, Radio , Tageszeitujng	0	0	1	1	1	0	0	0	1	1		1		1		1	1	1	1		1					1	1
160299	,254828	4	140420	2	1	3	1	58	9	1	3	4	1	2	2	3	2	3	5		2	Zeitung, Fernsehne, Internet	0	0	1	0	1	1	0	0	1	1		1		1		1	1	1	1		1					2	2
160300	,57664	4	140420	2	1	2	1	42	9	1	6	3	1	3	2	4	1	4	9		2	Radio und Internet	0	0	0	1	0	1	0	0	1	1		2		1		1	1	9	1		9					1	1
160301	,421152	4	140420	2	1	1	2	71	9	1	6	2	2	2	2	9	3	2	4		2	Fernsehen, Zeitung, Radio	0	0	1	1	1	0	0	0	1	1		1		1		1	1	1	1		1					1	1
160302	,254828	4	140420	2	1	2	2	47	9	1	6	3	1	2	2	4	2	2	3		2	TV, Internet, Zeitung	0	0	1	0	1	1	0	0	1	1		1		1		1	1	1	1		1					1	1
160303	,254828	4	140420	2	1	1	2	81	9	1	6	5	2	1	1	3	5	3	4		2	Radio, Fernsehen	0	0	1	1	0	0	0	0	1	1		1		1		1	1	1	1		1					1	1
160304	2,02657	4	140420	2	1	1	2	71	9	1	3	2	2	1	1	1	3	5	5		2	Fernsehen	0	0	1	0	0	0	0	0	1	1		1		1		1	1	2	1		1					2	2
160305	,254828	4	140420	2	1	2	2	80	9	1	5	4	2	2	2	9	4	1	1		2	Zeitung, Radio und Fernsehen	0	0	1	1	1	0	0	0	1	1		2		1		2	1	1	1		1					2	2
160306	1,021991	4	140420	2	1	3	1	70	9	1	4	2	2	2	2	4	2	2	2		3	Tageszeitung, Radio und TV	0	0	1	1	1	0	0	0	1	2		2		2		2	2	2	1		2					2	2
160307	,254828	4	140420	2	1	1	2	65	9	1	7	5	1	2	2	3	4	3	4		2	Fernsehen, Internet, Tageszeitung	0	0	1	0	1	1	0	0	1	1		1		1		1	1	1	1		1					2	2
160308	4,873626	4	140420	2	1	1	2	15	9	1	7	1	2	2	2	9	4	3	5		2	Radio, Nachrichten im Internet und im TV	0	0	1	1	0	1	0	0	1	1		1		1		1	1	1	1		2					1	1
160309	,804043	4	140420	2	2	1	1	67	9	1	7	2	2	1	1	9	2	2	2		3	Internet, Radio	0	0	0	1	0	1	0	0	9	1		2		1		1	1	1	2		1					1	1
160310	,254828	4	140420	2	1	3	1	57	9	1	7	4	1	2	2	4	4	2	5		2	TV	0	0	1	0	0	0	0	0	1	1		1		1		1	1	1	1		1					1	1
160311	1,826315	4	140420	2	1	3	2	67	9	1	4	2	2	2	2	1	5	3	5		2	Fernsehen, Internet	0	0	1	0	0	1	0	0	1	1		1		1		1	1	1	1		1					1	1
160312	,254828	4	140420	2	1	3	2	51	9	1	4	3	1	3	3	2	3	2	3		2	internet, videotext und tv	0	0	1	0	0	1	0	0	1	1		1		1		1	1	1	1		1					1	1
160313	,254828	4	140420	2	1	1	2	40	9	1	7	5	1	2	2	2	3	3	4		3	TV	0	0	1	0	0	0	0	0	1	1		1		1		1	1	1	2		2					1	1
160314	4,330172	4	140420	2	1	3	1	67	9	1	7	2	2	2	2	2	1	1	1		3	Fernsehen, Radio, Zeitung	0	0	1	1	1	0	0	0	1	1		1		1		1	1	1	1		1					1	1
160315	2,379636	4	140420	2	1	1	2	53	9	1	4	2	1	2	2	9	2	2	3		3	Fernsehen, Radio, Internet	0	0	1	1	0	1	0	0	1	1		1		1		1	1	1	1		1					2	2
160316	,254828	4	140420	2	1	3	1	63	9	1	5	4	1	3	3	2	4	3	3		3	Zeitung, Fernsehen	0	0	1	0	1	0	0	0	1	2		2		9		1	1	1	1		1					1	1
160317	,254828	4	140420	2	1	3	2	52	9	1	6	3	1	2	2	9	3	2	3		2	Radio; Fernsehen; Internet	0	0	1	1	0	1	0	0	1	1		2		1		1	1	1	1		2					2	2
160318	,254828	4	140420	2	1	3	1	57	9	1	6	2	1	2	2	3	1	1	1		3	Internet	0	0	0	0	0	1	0	0	2	2		2		1		2	2	2	2		2					2	2
160319	,223949	4	140420	2	1	3	2	51	9	1	6	2	1	2	2	2	1	1	1		2	Radio, Fernsehen, Internet	0	0	1	1	0	1	0	0	1	1		1		1		1	1	1	1		1					1	1
160320	,254828	4	140420	2	2	3	1	57	9	1	4	3	1	1	1	2	5	4	4		2	Internet,Fernsehen	0	0	1	0	0	1	0	0	1	1		2		1		1	1	1	1		1					1	1
160321	,254828	4	140420	2	1	3	2	53	9	1	4	3	1	3	3	9	1	1	1		3	Internet und heutejournal	0	0	1	0	0	1	0	0	1	2		2		1		1	1	1	1		1					1	1
160322	,254828	4	140420	2	1	1	2	55	9	1	6	3	2	1	1	2	2	2	3		2	Fernsehen, Zeitung	0	0	1	0	1	0	0	0	1	1		1		1		1	1	1	1		1					1	1
160323	,254828	4	140420	2	1	3	1	52	9	1	6	2	1	2	2	3	3	2	3		2	Zeitung, Radio, Fernsehen	0	0	1	1	1	0	0	0	1	1		1		1		1	1	1	1		2					1	1
160324	,254828	4	140420	2	1	3	1	38	9	1	6	3	1	4	2	4	4	3	5		3	Internet, Fernsehen, Radio	0	0	1	1	0	1	0	0	1	1		1		1		1	1	1	1		2					1	1
160325	,254828	4	140420	2	1	2	1	40	9	1	6	4	1	2	2	3	4	4	2		2	Internetauftritt von 'Welt' (TV auf dem Smartphone); Radionachrichten	0	0	0	1	0	1	0	0	1	1		1		1		1	1	1	1		1					1	1
160326	,254828	4	140420	2	1	3	2	58	9	1	7	5	1	3	3	4	3	3	3		3	auf der arbeit im labor nachrichten im fernsehen zeitungen	0	1	1	0	1	0	0	0	1	1		2		1		1	1	1	1		1					1	1
160327	,322786	4	140420	2	1	3	2	63	9	1	7	2	2	1	1	1	5	2	3		2	Fernsehen Internet	0	0	1	0	0	1	0	0	1	1		1		1		1	1	1	1		1					1	1
160328	,254828	4	140420	2	1	3	1	78	9	1	7	5	2	2	2	4	4	2	5		2	Fernsehen, Radio,Internet	0	0	1	1	0	1	0	0	1	1		1		1		1	1	1	1		1					1	1
160329	,254828	4	140420	2	0	1	2	78	9	1	7	3	2	2	2	4	4	3	4		2	I-Pad, Zeitung, Fernsehen	0	0	1	0	1	0	0	1	1	1		2		1		1	1	1	1		1					1	1
160330	1,021991	4	140420	2	1	3	1	70	9	1	4	2	2	2	2	9	3	2	3		1	Fernsehen Internet Zeitung	0	0	1	0	1	1	0	0	2	2		2		9		2	1	2	1		2					1	1
160331	2,543254	4	140420	2	1	1	1	76	9	1	5	2	2	2	2	2	4	2	3		3	Zeitung,TV.	0	0	1	0	1	0	0	0	1	1		2		1		1	1	1	1		1					2	2
160332	,216758	4	140420	2	1	2	2	63	10	1	6	3	2	2	2	2	2	1	3		2	Tageszeitung, Nachrichten im TV	0	0	1	0	1	0	0	0	1	1		1		1		1	1	1	1		1					1	1
160333	1,130371	4	140420	2	1	1	1	81	10	1	6	2	2	2	2	9	5	3	5		2	fernsehen und Radio	0	0	1	1	0	0	0	0	1	1		1		1		2	1	1	1		1					1	1
160334	,44633	4	140420	2	1	2	1	62	10	1	6	2	1	2	2	4	2	3	1		3	Internet, Fernsehen und Radio	0	0	1	1	0	1	0	0	2	1		2		1		1	1	1	2		2					2	2
160335	,254828	4	140420	2	1	3	2	65	10	1	6	4	2	3	3	4	3	4	5		2	Internet, TV	0	0	1	0	0	1	0	0	1	1		1		1		1	1	1	1		1					1	1
160336	,254828	4	140420	2	1	3	1	39	10	1	4	5	1	2	2	4	3	3	4		3	große Zeitungen (Süddeutsche, FAZ, Zeit), verlinkte Artikel (nur mit Skepsis allerdings)	0	0	0	0	1	0	0	1	1	1		1		1		1	1	1	1		2					1	1
160337	1,613392	4	140420	2	1	3	2	59	11	1	7	5	1	1	1	3	1	1	5		3	Internet, Fernsehen	0	0	1	0	0	1	0	0	2	2		2		2		2	2	1	2		2					2	2
160338	,2216	4	140420	2	2	2	2	73	11	1	7	2	2	1	1	1	1	1	1		2	Fernsehen, Radio	0	0	1	1	0	0	0	0	1	1		1		1		1	1	1	1		1					2	2
160339	,254828	4	140420	2	2	2	1	75	11	1	7	5	2	1	1	2	3	1	2		2	TV, Internet, Tageszeitung	0	0	1	0	1	1	0	0	1	1		1		1		1	1	1	1		1					1	1
160340	,254828	4	140420	2	1	3	1	82	11	1	7	3	2	1	1	2	5	3	5		2	TV, Internet	0	0	1	0	0	1	0	0	2	2		2		1		1	1	1	1		1					1	1
160341	,254828	4	140420	2	1	3	2	76	11	1	7	3	2	2	2	9	1	1	1		2	Nachrichten im Radio und Fernsehen	0	0	1	1	0	0	0	0	1	1		1		1		1	1	1	1		1					1	1
160342	,254828	4	140420	2	1	1	2	83	11	1	7	5	2	1	1	2	5	2	4		9	Fernsehen, Verwandtschaft in der Bundespolizei,	0	1	1	0	0	0	0	0	1	1		1		1		1	1	1	1		2					1	1
160343	2,969891	4	140420	2	1	2	2	70	11	1	7	2	2	2	2	3	5	5	5		3	Internet, Fernsehen	0	0	1	0	0	1	0	0	1	1		1		1		1	1	1	1		1					1	1
160344	2,302471	4	140420	2	1	3	1	67	11	1	7	3	2	2	2	3	1	1	1		2	Fernsehen	0	0	1	0	0	0	0	0	1	1		1		1		1	1	1	2		1					1	1
160345	,96998	4	140420	2	1	3	2	33	11	1	7	5	1	2	2	4	2	2	4		2	fernsehen,Tageszeitungen,Internet	0	0	1	0	1	1	0	0	1	1		1		1		2	1	1	1		2					2	2
160346	,254828	4	140420	2	1	3	1	71	11	2	7	4	2	2	2	4	5	3	5		2	Fernsehen zeitung	0	0	1	0	1	0	0	0	1	1		1		1		1	1	1	1		1					1	1
160347	,254828	4	140420	2	1	3	1	44	11	2	7	4	1	5	3	4	2	5	5		2	Internet, Zageszeitung und Radio	0	0	0	1	1	1	0	0	2	2		2		1		2	1	1	2		2					1	1
160348	2,763511	4	140420	2	1	1	1	15	11	2	7	3	2	5	5	9	3	2	5		3	Internet,	0	0	0	0	0	1	0	0	1	1		1		1		1	1	1	1		1					2	2
160349	,254828	4	140420	2	1	3	2	46	11	2	7	5	1	4	4	4	3	3	4		2	Fernsehen, Internet, Radio	0	0	1	1	0	1	0	0	1	1		1		1		1	1	1	1		1					1	1
160350	,215207	4	140420	2	1	3	2	48	11	2	7	5	1	2	2	2	2	2	4		2	TV, Zeitung, Internet	0	0	1	0	1	1	0	0	1	1		1		1		1	1	1	2		1					1	1
160351	,254828	4	140420	2	1	3	2	32	11	2	7	5	1	2	2	2	2	2	3		2	öffentlich rechtliche Sender Hauptsächlich ARD mehr als ZDF, Zeit und Süddeutsche, und Podcasts	0	0	1	1	1	0	0	0	1	1		1		1		1	1	1	1		1					1	1
160352	,254828	4	140420	2	1	3	1	34	11	2	7	5	1	2	2	4	2	2	4		2	Die Zeit, RBB,	0	0	0	0	1	0	1	0	1	1		1		1		1	1	1	1		1					1	1
160353	,254828	4	140420	2	2	3	1	16	11	2	7	1	2	5	4	9	9	1	1		3	Fernsehen, Internet, Radio	0	0	1	1	0	1	0	0	1	1		1		1		1	1	1	1		1					1	1
160354	,254828	4	140420	2	1	1	2	59	11	2	7	4	1	1	1	2	2	3	2		2	Radio Fernsehen & Internet	0	0	1	1	0	1	0	0	1	1		1		1		1	1	1	1		2					1	1
160355	1,721083	4	140420	2	1	1	2	57	11	2	7	3	1	4	4	4	2	1	3		2	Handy Nachrichten, Google Nachrichten, spezielle Internetseiten	0	0	0	0	0	1	0	1	1	1		1		1		1	1	1	1		1					1	1
160356	,254828	4	140420	2	2	3	2	58	12	2	5	5	1	2	2	4	3	3	5		3	Internet, Rundfunk, Fernsehen und Zeitung	0	0	1	1	1	1	0	0	1	1		2		1		1	1	1	1		2					1	1
160357	,860269	4	140420	2	1	3	1	67	12	2	7	5	1	2	2	9	2	1	3		2	Fernsehen und Internet.	0	0	1	0	0	1	0	0	1	1		2		1		1	1	1	1		2					1	1
160358	,254828	4	140420	2	2	2	1	55	12	2	7	5	1	2	2	4	4	3	5		2	Fernsehen, Internet, Radio	0	0	1	1	0	1	0	0	1	1		1		1		1	1	1	1		2					2	2
160359	,212145	4	140420	2	1	3	1	64	12	2	7	5	1	1	1	2	1	1	5		2	Internet	0	0	0	0	0	1	0	0	2	1		1		1		1	1	1	1		1					1	1
160360	,254828	4	140420	2	1	1	2	73	12	2	4	3	2	1	1	1	4	2	5		2	Fernsehen, Zeitungen	0	0	1	0	1	0	0	0	1	1		1		1		1	1	1	1		1					1	1
160361	,254828	4	140420	2	1	3	2	69	12	2	7	5	1	2	2	4	3	4	4		2	Internet, Fernsehen, Radio	0	0	1	1	0	1	0	0	1	1		1		1		1	1	1	1		2					1	1
160362	,254828	4	140420	2	1	3	1	80	12	2	7	5	2	2	2	4	3	4	3		3	TV	0	0	1	0	0	0	0	0	2	2		2		2		1	2	2	2		2					2	2
160363	,222731	4	140420	2	1	2	2	75	12	2	3	5	2	1	1	3	1	1	5		2	Fernsehen, Presse,	0	0	1	0	1	0	0	0	1	1		1		1		1	1	1	1		1					2	2
160364	3,604545	4	140420	2	1	3	2	56	12	2	6	3	1	3	3	4	2	1	4		3	Internet, Zeitung, Fernsehen	0	0	1	0	1	1	0	0	1	1		1		1		1	1	2	1		9					1	1
160365	,254828	4	140420	2	1	3	1	69	12	2	7	5	2	2	2	3	2	2	2		2	Fernsehen, Smartphone.	0	0	1	0	0	0	0	1	1	1		1		1		1	1	1	1		1					2	2
160366	1,050442	4	140420	2	1	2	2	67	12	2	2	4	2	1	1	1	3	2	3		3	tv, radio und internet	0	0	1	1	0	1	0	0	1	2		2		1		1	1	1	2		2					1	1
160367	,95144	4	140420	2	1	3	1	71	13	2	4	5	2	2	2	2	1	2	5		3	tageszeitung, tv, radio	0	0	1	1	1	0	0	0	1	1		1		1		1	1	1	1		1					1	1
160368	,33535	4	140420	2	1	1	2	67	13	2	3	3	2	2	2	2	1	1	1		2	Fernsehen,Radio und Internet	0	0	1	1	0	1	0	0	1	1		1		1		1	1	1	1		1					1	1
160369	,254828	4	140420	2	2	3	2	58	13	2	6	5	1	2	2	4	2	1	3		2	Zeitungen (auch online), Fernsehen, Radio	0	0	1	1	1	1	0	0	1	1		1		1		1	1	1	1		1					1	1
160370	,955693	4	140420	2	1	3	1	69	13	2	5	5	2	2	2	2	3	1	5		2	Fernsehen, Zeitung, Internet	0	0	1	0	1	1	0	0	1	1		1		1		1	1	1	1		2					2	2
160371	3,582974	4	140420	2	1	1	1	59	13	2	4	3	1	1	1	1	4	4	5		2	- Zeitung , Fernsehen (NDR)	0	0	1	0	1	0	0	0	1	1		9		1		1	1	1	1		2					1	1
160372	,254828	4	140420	2	1	3	1	43	14	2	6	5	1	4	2	4	2	2	5		2	Internet, Tageszeitung, Fernsehen	0	0	1	0	1	1	0	0	1	1		2		1		1	1	1	1		2					1	1
160373	1,902895	4	140420	2	1	3	1	50	14	2	6	3	1	3	2	3	2	2	2		9	Radio, Internet, Fernsehen	0	0	1	1	0	1	0	0	2	1		2		1		1	1	1	2		1					1	1
160374	,254828	4	140420	2	1	1	2	69	14	2	2	5	1	2	2	3	2	2	4		2	Fernsehen, Radio	0	0	1	1	0	0	0	0	1	1		1		1		1	1	1	1		1					2	2
160375	,254828	4	140420	2	1	3	2	54	14	2	3	5	1	1	1	3	1	1	1		3	Fernsehen	0	0	1	0	0	0	0	0	1	1		1		1		1	2	1	2		2					2	2
160376	1,055077	4	140420	2	1	3	1	56	14	2	6	3	1	2	2	4	3	1	5		2	Fernsehen Radio Internet	0	0	1	1	0	1	0	0	1	1		2		1		1	1	1	1		2					2	2
160377	,254828	4	140420	2	1	3	2	60	14	2	6	3	1	2	2	1	1	4	1		2	TV, Radio, Whatsapp (Gesundheitsbereich)	0	0	1	1	0	1	0	0	2	1		2		1		1	1	1	1		2					1	1
160378	2,022312	4	140420	2	1	1	2	83	14	2	6	2	2	1	1	1	1	1	1		2	Fernsehen und Radio.	0	0	1	1	0	0	0	0	1	1		1		1		1	1	1	1		1					2	2
160379	,426188	4	140420	2	1	2	1	68	14	2	7	3	2	2	2	3	1	2	2		3	Internet, ARD, ZDF	0	0	1	0	0	1	0	0	1	1		1		1		1	1	1	1		1					1	1
160380	,254828	4	140420	2	1	1	2	57	14	2	7	3	1	2	2	9	3	1	5		2	internet;Tv; tageszeitungen	0	0	1	0	1	1	0	0	1	1		1		1		1	1	1	1		1					1	1
160381	,254828	4	140420	2	1	1	2	85	14	2	5	5	2	1	1	1	4	3	4		3	Fernsehen, Rundfunk, Zeitung	0	0	1	1	1	0	0	0	1	1		1		1		1	1	1	1		1					1	1
160382	2,197457	4	140420	2	1	3	2	59	14	2	4	5	2	3	2	2	3	1	5		2	TV Internet	0	0	1	0	0	1	0	0	1	1		1		1		2	1	1	1		1					1	1
160383	2,653085	4	140420	2	1	1	2	76	14	2	7	2	2	2	2	1	5	2	4		2	Nachrichten	0	0	0	0	0	0	1	0	1	1		1		1		1	1	1	1		1					2	2
160384	,254828	4	140420	2	1	1	2	68	14	2	7	5	2	2	2	2	5	2	5		2	Radio, Fernsehen	0	0	1	1	0	0	0	0	1	2		2		2		1	1	1	1		2					2	2
160385	,254828	4	140420	2	1	3	2	67	14	2	7	3	1	2	2	4	1	2	9		3	TV, Zeitung, dienstl. Infos	0	1	1	0	1	0	0	0	2	1		2		1		1	1	1	2		2					2	2
160386	,353438	4	140420	2	2	2	1	55	14	2	7	3	1	3	3	9	3	3	5		3	fernsehen, internet, tageszeitung	0	0	1	0	1	1	0	0	1	1		2		1		2	1	1	1		2					2	2
160387	,254828	4	140420	2	1	1	2	63	14	2	7	5	1	2	2	9	9	1	1		3	RKI	1	0	0	0	0	0	0	0	1	1		1		1		1	1	1	1		1					1	1
160388	1,40561	4	140420	2	1	1	1	21	14	2	3	2	1	5	4	4	4	2	4		2	TV und Facebook.	0	0	1	0	0	1	0	0	1	1		1		1		1	1	1	1		2					2	2
160389	,254828	4	140420	2	1	2	2	81	15	2	6	4	2	1	1	2	1	1	3		3	Fernsehen,Youbtoub,Wahrheit - Albert Mueller Kanal	0	0	1	0	0	1	0	0	2	2		2		1		1	1	1	2		2					1	1
160390	,254828	4	140420	2	1	1	2	68	15	2	4	2	2	1	1	1	2	2	2		2	Fernsehen	0	0	1	0	0	0	0	0	1	1		1		1		1	1	1	1		1					2	2
160391	,254828	4	140420	2	1	3	2	81	15	2	4	2	2	2	2	3	5	4	5		2	Radio, Fernsehen, Zeitung	0	0	1	1	1	0	0	0	1	1		2		1		1	1	1	1		1					1	1
160392	,254828	4	140420	2	1	2	2	78	15	2	5	3	2	1	1	9	9	9	9		2	TV, Zeitung	0	0	1	0	1	0	0	0	1	1		2		1		1	1	1	1		1					2	2
160393	2,156871	4	140420	2	2	3	1	44	15	2	4	5	1	1	1	4	2	3	3		2	Nachrichten im TV , Tagesschau, Tageszeitung, Internet focos.de	0	0	1	0	1	1	0	0	1	1		2		1		1	1	1	1		2					1	1
160394	1,229439	4	140420	2	1	1	2	60	15	2	2	5	1	2	2	4	4	4	5		3	Tageszeitung, Fernsehen	0	0	1	0	1	0	0	0	1	1		2		1		1	1	1	1		1					1	1
160395	4,831024	4	140420	2	0	1	1	84	15	2	5	2	2	1	1	2	4	4	3		2	Fernsehen, Zeitung	0	0	1	0	1	0	0	0	1	1		1		1		1	1	1	1		2					1	1
160396	1,438061	4	140420	2	1	3	1	81	15	2	3	5	2	1	1	2	1	1	3		2	Tagespresse, Fernsehen	0	0	1	0	1	0	0	0	1	1		1		1		1	1	1	1		2					2	2
160397	,254828	4	140420	2	1	3	2	78	15	2	5	2	2	1	1	2	5	3	4		2	fernsehen,	0	0	1	0	0	0	0	0	1	1		1		1		1	1	1	1		1					1	1
160398	,216638	4	140420	2	1	2	2	66	16	2	5	5	2	1	1	2	3	2	2		2	Fernsehen, Internet, Tageszeitungen	0	0	1	0	1	1	0	0	1	1		1		1		1	1	1	1		1					1	1
160399	3,873381	4	140420	2	1	3	1	46	16	2	4	2	1	3	3	2	2	2	3		2	Internet, Nachrichten	0	0	0	0	0	1	1	0	1	1		1		1		1	1	1	1		2					1	1
160400	,254828	4	140420	2	0	1	2	87	16	2	4	4	2	1	1	1	1	9	9		2	Fernsehen, Zeitung	0	0	1	0	1	0	0	0	1	1		1		1		1	1	1	1		1					1	1
160401	1,020309	4	140420	2	1	1	1	75	16	2	1	5	2	2	2	3	5	2	9		2	Fernsehen, Radio, Tagesspiegel	0	0	1	1	1	0	0	0	1	1		1		1		1	1	1	1		1					1	1
160402	,254828	4	140420	2	1	1	1	70	16	2	3	2	2	1	1	9	1	2	2		2	Fernsehen , Radio, Handy.	0	0	1	1	0	0	0	1	1	1		1		1		1	1	1	1		1					1	1
160403	,279539	4	140420	2	1	3	2	55	16	2	5	5	1	2	2	2	2	2	4		2	Internet Fernseher Radio	0	0	1	1	0	1	0	0	1	1		1		1		1	1	1	1		1					2	2
160404	,254828	4	140420	2	1	2	1	62	1	1	6	5	1	1	1	2	3	3	5		2	tageszeitung	0	0	0	0	1	0	0	0	1	1		2		1		2	1	1	2		2					1	1
160405	,254828	4	140420	2	1	3	2	58	1	1	5	5	1	2	2	4	3	3	3		1	Robert-Koch-Institut, Internet, Fernsehen, Nachrichten allgemein	1	0	1	0	0	1	1	0	1	1		1		1		1	1	1	1		1					1	1
160406	4,774637	4	140420	2	1	1	1	14	1	1	3	1	2	4	4	9	2	1	3		3	Youtube, google, Instagram	0	0	0	0	0	1	0	0	1	1		1		1		1	1	1	1		2					1	1
160407	,254828	4	140420	2	1	3	2	26	1	1	7	3	1	2	2	9	4	3	5		3	1.internet 2.fernsehr 3.zeitung	0	0	1	0	1	1	0	0	1	1		1		1		1	1	1	1		1					2	2
160408	,254828	4	140420	2	1	3	1	32	2	1	7	4	1	5	2	3	5	1	4		3		9	9	9	9	9	9	9	9	2	1		1		1		2	1	1	1		1					2	2
160409	,254828	4	140420	2	1	2	2	43	2	1	7	3	1	2	2	3	5	3	5		3	Tagesschau	0	0	1	0	0	0	0	0	1	1		1		1		1	1	1	1		1					1	1
160410	,254828	4	140420	2	1	3	1	47	2	1	7	3	1	1	1	2	2	2	5		3	Internet und Videotext.	0	0	1	0	0	1	0	0	1	1		1		1		1	1	1	1		2					2	2
160411	,755434	4	140420	2	2	1	2	70	3	1	7	4	2	2	2	3	1	1	1		3	Zeitung, internet, fernsehen.	0	0	1	0	1	1	0	0	2	2		2		1		1	1	1	1		2					1	1
160412	1,673065	4	140420	2	1	1	2	31	3	1	7	5	1	2	2	4	2	4	2		2	TV, Internet	0	0	1	0	0	1	0	0	1	1		1		1		1	1	1	1		1					1	1
160413	,254828	4	140420	2	1	1	2	19	3	1	6	4	1	2	2	9	5	1	3		3	Seite: Niedersächsiche Gesundheit und im Fernsehen	1	0	1	0	0	1	0	0	1	1		1		1		1	1	1	1		1					1	1
160414	,254828	4	140420	2	2	2	2	59	3	1	6	4	1	2	2	3	5	4	5		9	Handy im Internet, über Gespräche mit Personen	0	1	0	0	0	1	0	0	1	1		1		1		1	1	1	1		1					1	1
160415	,330754	4	140420	2	1	2	2	51	3	1	5	3	1	2	2	9	2	5	1		2	1.internet	0	0	0	0	0	1	0	0	1	1		1		1		1	1	1	1		1					1	1
160416	,254828	4	140420	2	1	2	1	66	3	1	5	5	2	3	3	3	4	2	3		2	Internet, TV Nachrichten, Zeitung	0	0	1	0	1	1	0	0	1	1		1		1		2	1	1	1		1					1	1
160417	,254828	4	140420	2	1	1	1	78	3	1	2	4	2	2	2	3	1	1	2		2	TV, Zeit	0	0	1	0	1	0	0	0	9	1		2		1		1	1	1	1		2					1	1
160418	,205659	4	140420	2	1	2	2	57	3	1	5	3	1	1	1	2	5	4	5		9	fernseher focous online	0	0	1	0	0	1	0	0	1	1		1		1		1	1	1	1		1					1	1
160419	4,778431	4	140420	2	1	1	1	56	3	1	6	2	1	1	1	2	3	3	5		3	Zeitung, Fernsehen, Rundfunk	0	0	1	1	1	0	0	0	1	1		2		1		2	1	1	1		1					1	1
160420	,208544	4	140420	2	1	3	1	53	3	1	4	3	1	5	4	4	4	4	5		1	Internet,TV-Berichte	0	0	1	0	0	1	0	0	1	1		1		1		1	1	1	2		2					1	1
160421	3,323053	4	140420	2	1	2	2	48	3	1	4	2	1	3	2	3	3	2	4		2	Fernseher, gelegentlich Internet	0	0	1	0	0	1	0	0	1	1		1		1		1	1	1	1		1					2	2
160422	3,409728	4	140420	2	1	1	2	75	3	1	6	2	2	1	1	9	2	3	1		2	Fernsehen	0	0	1	0	0	0	0	0	1	1		1		1		1	1	1	1		1					1	1
160423	,206024	4	140420	2	1	3	1	19	3	1	6	4	2	5	5	9	3	3	2		2	Tagesschau, Spiegel	0	0	1	0	1	0	0	0	1	1		1		1		1	1	1	1		1					2	2
160424	2,708874	4	140420	2	1	3	1	85	4	1	7	5	2	2	2	9	5	4	4		2	Nachriten, Zeitungen, TV	0	0	1	0	1	0	1	0	1	1		2		1		1	2	1	1		1					1	1
160425	1,331617	4	140420	2	0	1	2	83	4	1	6	3	2	2	2	2	1	3	1		2	Zeitung und Fernsehen	0	0	1	0	1	0	0	0	1	1		1		1		1	1	1	1		1					2	2
160426	,254828	4	140420	2	1	3	1	51	5	1	7	5	1	3	2	4	1	1	1		2	Nachrichtenseiten im Internet	0	0	0	0	0	1	0	0	1	1		2		1		2	1	1	1		2					1	1
160427	1,653925	4	140420	2	1	1	1	19	5	1	7	1	2	5	5	4	3	2	5		1	Internet, Fernsehen,Zeitung	0	0	1	0	1	1	0	0	1	1		1		1		1	1	1	1		2					2	2
160428	,254828	4	140420	2	1	1	2	84	5	1	7	4	2	2	2	2	5	3	3		2	Radio, TV	0	0	1	1	0	0	0	0	1	1		1		1		1	1	1	1		1					1	1
160429	3,873381	4	140420	2	1	3	2	43	5	1	6	5	1	2	2	4	3	3	5		2	Fernsehen	0	0	1	0	0	0	0	0	1	1		1		1		1	1	1	1		9					1	1
160430	,485771	4	140420	2	1	2	1	59	5	1	6	3	2	2	2	2	3	3	4		2	Tageszeitung, Fernsehen	0	0	1	0	1	0	0	0	1	1		2		1		2	1	1	1		1					1	1
160431	,307241	4	140420	2	0	1	1	82	5	1	7	3	2	2	2	9	5	5	4		2	Westdeutscher Rundfunk, Süddeutsche Zeitung	0	0	0	0	1	0	1	0	1	1		1		1		1	1	1	1		1					2	2
160432	3,944605	4	140420	2	1	1	2	32	5	1	6	5	1	4	2	3	2	2	4		3	Tagesschau ARD, YouTube, Radio	0	0	1	1	0	1	0	0	1	1		1		1		1	1	1	2		2					1	1
160433	,254828	4	140420	2	1	3	1	62	5	1	3	4	2	3	3	3	2	2	4		2	Öffentliche Fernsehen, Internet und Tagezeitung (per Post)	0	0	1	0	1	1	0	0	1	1		1		1		2	1	1	1		2					2	2
160434	,254828	4	140420	2	1	1	2	74	5	1	7	5	2	1	1	2	3	2	4		2	Zeitung,Fernsehen,Teletext	0	0	1	0	1	0	0	0	1	1		1		1		1	1	1	1		1					1	1
160435	2,277833	4	140420	2	1	2	1	64	5	1	7	2	2	1	1	2	5	2	2		2	TV, Radio und Internet	0	0	1	1	0	1	0	0	1	1		2		1		2	1	1	1		1					1	1
160436	3,873381	4	140420	2	1	2	2	41	5	1	6	5	1	4	2	3	1	1	5		3	nachrichten im tv, ineternet und youtube	0	0	1	0	0	1	0	0	1	1		2		1		1	1	9	1		9					1	1
160437	4,195204	4	140420	2	1	1	1	50	5	1	7	2	1	1	1	1	3	1	3		2	zeitung und radio	0	0	0	1	1	0	0	0	2	1		1		1		1	1	1	2		1					2	2
160438	,254828	4	140420	2	1	3	2	60	5	1	7	4	2	2	2	4	2	1	5		1	Internet, Tageszeitung	0	0	0	0	1	1	0	0	1	1		1		1		1	1	1	1		1					1	1
160439	,448129	4	140420	2	1	1	2	75	5	1	3	3	2	2	2	9	5	3	3		2	Fernsehen	0	0	1	0	0	0	0	0	1	1		2		1		2	1	1	1		1					1	1
160440	3,873381	4	140420	2	1	1	2	17	5	1	5	3	2	5	4	2	3	2	4		2	fernseher internet	0	0	1	0	0	1	0	0	1	1		1		1		1	1	1	1		1					1	1
160441	,526773	4	140420	2	1	3	1	59	5	1	5	3	1	2	2	4	4	1	5		2	fernseher	0	0	1	0	0	0	0	0	1	1		1		1		1	1	1	1		1					2	2
160442	,254828	4	140420	2	2	3	2	62	5	1	5	4	1	2	2	4	2	5	2		2	Internet, Radio, Tv	0	0	1	1	0	1	0	0	1	1		1		1		1	1	1	1		2					1	1
160443	,223418	4	140420	2	1	3	2	62	5	1	6	5	1	2	2	4	1	1	2		3	Radio und Fernsehen.	0	0	1	1	0	0	0	0	2	1		2		1		1	1	1	1		2					1	1
160444	,204093	4	140420	2	2	2	2	54	5	1	6	4	1	2	2	4	2	2	4		2	Videotext	0	0	1	0	0	0	0	0	1	1		1		1		1	1	1	1		1					2	2
160445	1,827314	4	140420	2	1	3	1	75	5	1	6	3	2	2	2	2	2	1	2		3	Tageszeitung,Internet	0	0	0	0	1	1	0	0	1	1		1		1		1	1	1	1		1					1	1
160446	1,131983	4	140420	2	1	1	2	25	5	1	4	4	2	4	4	3	2	1	5		2	Fernsehen und Internet	0	0	1	0	0	1	0	0	1	1		1		1		2	1	1	1		2					1	1
160447	,254828	4	140420	2	1	3	2	60	6	1	6	5	1	2	2	4	3	1	3		3	TV, Internetseiten	0	0	1	0	0	1	0	0	2	1		2		1		1	1	1	1		2					1	1
160448	,254828	4	140420	2	1	1	2	79	6	1	7	5	2	1	1	9	5	2	2		2	1.fernsehr 2.zeitung	0	0	1	0	1	0	0	0	1	1		2		1		1	1	1	1		1					2	2
160449	,22617	4	140420	2	1	2	2	69	6	1	7	4	2	2	2	4	3	2	1		3	TV, Internet, Zeitung	0	0	1	0	1	1	0	0	1	1		1		1		1	1	1	1		2					2	2
160450	2,040202	4	140420	2	1	3	1	47	6	1	7	4	1	3	3	2	5	1	1		2	Zeitung , Internet und Fernsehen .	0	0	1	0	1	1	0	0	1	1		1		1		1	1	1	1		1					1	1
160451	,254828	4	140420	2	1	3	2	55	6	1	6	4	1	1	1	2	5	2	5		2	Fernsehen und Internet	0	0	1	0	0	1	0	0	1	1		2		1		1	1	1	1		1					2	2
160452	,205405	4	140420	2	1	3	2	67	6	1	7	4	2	2	2	3	4	2	5		2	Rundfunk und Fernsehsender - öffentlich rechtlich Internet- aber gute Quellen	0	0	1	1	0	1	0	0	1	1		1		1		1	1	1	1		2					1	1
160453	3,873381	4	140420	2	1	1	2	65	6	1	4	3	2	2	2	3	3	1	3		2	1.fernsehr 2.radio 3.internet	0	0	1	1	0	1	0	0	1	1		1		1		1	1	1	1		1					2	2
160454	2,452308	4	140420	2	1	3	1	28	6	1	3	4	1	3	3	4	1	1	1		2	internet,tv,zeitung	0	0	1	0	1	1	0	0	1	1		1		1		1	1	1	1		1					1	1
160455	,254828	4	140420	2	1	3	1	63	7	1	6	4	1	3	3	3	5	2	5		3	tonline,ntv	0	0	1	0	0	1	0	0	1	1		1		1		2	1	1	1		2					1	1
160456	,254828	4	140420	2	1	3	1	81	7	1	6	5	2	2	2	4	5	3	5		3	tv und tageszeitung	0	0	1	0	1	0	0	0	1	1		1		1		1	1	1	1		2					1	1
160457	,254828	4	140420	2	1	3	1	57	7	1	4	4	1	1	1	2	4	2	4		2	Internet, Fernsehen	0	0	1	0	0	1	0	0	1	1		2		1		1	1	1	1		2					1	1
160458	,217675	4	140420	2	1	1	2	93	8	1	7	4	2	1	1	2	5	1	2		2	Zeitung und TV	0	0	1	0	1	0	0	0	1	1		1		1		1	1	1	1		1					1	1
160459	,245077	4	140420	2	1	1	2	63	8	1	6	3	2	2	2	2	5	3	5		3	fernsehen	0	0	1	0	0	0	0	0	1	1		2		1		1	1	1	2		1					1	1
160460	,254828	4	140420	2	1	2	2	46	8	1	4	4	1	4	2	9	3	4	5		2	Robert Koch Institut , Nachrichten von ARD und ZDF, Tageszeitung	1	0	1	0	1	0	0	0	1	1		1		1		1	1	1	1		1					1	1
160461	,887278	4	140420	2	1	3	1	77	8	1	4	5	2	2	2	2	5	3	4		3	Tageszeitung, Fernsehen, Zeitschrift Focus	0	0	1	0	1	0	0	0	1	1		2		1		1	1	1	1		2					1	1
160462	,254828	4	140420	2	1	3	1	64	8	1	3	5	1	4	4	4	3	2	5		2	Internet, Fachzeitschriften, Fernsehen	0	0	1	0	1	1	0	0	1	1		1		1		1	1	1	1		2					1	1
160463	,977631	4	140420	2	2	2	1	47	8	1	6	5	1	3	3	4	2	2	3		3	Internet, Fernsehen, Zeitung.	0	0	1	0	1	1	0	0	1	1		1		1		1	1	1	1		1					1	1
160464	,23917	4	140420	2	2	3	1	60	8	1	6	3	1	4	4	9	2	1	3		2	internet, die Tagespresse	0	0	0	0	1	1	0	0	1	1		1		1		1	1	1	1		2					1	1
160465	,254828	4	140420	2	1	3	1	62	8	1	5	5	1	4	4	9	2	2	5		9	Internet, Fernsehen	0	0	1	0	0	1	0	0	1	1		1		1		1	1	1	1		1					2	2
160466	,887278	4	140420	2	1	3	1	71	8	1	5	5	2	2	2	9	1	1	1		2	tv, zeitungen frankfurter allgemeine, Focus	0	0	1	0	1	0	0	0	1	1		1		1		1	1	1	1		2					1	1
160467	,297271	4	140420	2	1	1	2	40	8	1	6	3	1	2	2	3	4	5	5		3	Privat, Internet, Lesen, Radio.	0	1	0	1	0	1	0	1	1	1		2		1		1	1	1	1		1					2	2
160468	,794742	4	140420	2	1	1	2	36	8	1	5	3	1	4	2	4	3	1	5		2	Fernseher und Internet.	0	0	1	0	0	1	0	0	1	1		2		1		1	1	1	1		2					1	1
160469	1,541217	4	140420	2	1	2	2	17	8	1	6	1	2	4	3	9	4	2	5		2	tagesschau schule web seite	0	1	1	0	0	1	0	0	1	1		2		1		2	1	1	1		2					2	2
160470	,254828	4	140420	2	1	1	2	18	9	1	6	3	1	2	2	9	4	2	5		2	Tagesschau ARD, Heute ZDF, Donaukurier	0	0	1	0	1	0	0	0	1	1		1		1		1	1	1	1		1					1	1
160471	,254828	4	140420	2	1	2	2	65	9	1	6	3	2	1	1	9	1	1	1		3	internet,Fernsehen und Rdio	0	0	1	1	0	1	0	0	1	1		1		1		1	1	1	1		1					1	1
160472	,22476	4	140420	2	1	3	1	59	9	1	7	2	1	1	1	1	5	4	5		2	Tv, Internet und zeitung	0	0	1	0	1	1	0	0	1	1		1		1		1	1	2	2		2					1	1
160473	,254828	4	140420	2	1	3	2	57	9	1	7	4	1	3	3	3	2	2	5		3	radio,tv,internet	0	0	1	1	0	1	0	0	1	1		1		1		1	1	1	1		1					1	1
160474	1,5632	4	140420	2	1	2	2	24	9	1	7	5	2	2	2	1	2	2	4		2	Tagesschau; App; Website v. Krankenhaus, in dem ich arbeite;	0	0	1	0	0	1	0	0	1	1		1		1		2	1	1	1		1					2	2
160475	,254828	4	140420	2	1	3	1	14	9	1	2	1	2	4	4	9	4	1	3		2	Fernseher, Google	0	0	1	0	0	1	0	0	1	1		1		1		1	1	1	1		2					1	1
160476	,254828	4	140420	2	1	3	2	40	9	1	5	5	1	5	2	4	1	1	1		3	Zeit-Online, Robert-Koch-Institut, Statistisches Bundesamt	1	0	0	0	0	1	0	0	2	2		2		2		2	2	2	2		2					2	2
160477	,254828	4	140420	2	1	3	2	60	9	1	4	5	1	2	2	4	5	3	5		2	Zeitung,Internet und Rundfunk	0	0	0	0	1	1	1	0	1	1		1		1		1	1	1	1		1					1	1
160478	,254828	4	140420	2	1	3	2	60	9	1	7	5	1	1	1	3	3	2	4		2	tv und zeitung	0	0	1	0	1	0	0	0	1	1		1		1		1	1	1	1		1					1	1
160479	,254828	4	140420	2	1	1	2	62	9	1	7	3	1	3	3	9	2	2	4		2	Fernsehen, zeitung, Internet.	0	0	1	0	1	1	0	0	1	1		1		1		1	1	1	1		1					1	1
[truncated: 3,077 more rows]
[truncated: 19 more columns]
